# Supplementary material for: Comparative Metabolomics Study of the Impact of Articaine and Lidocaine on the Metabolism of SH-SY5Y Neuronal Cells
Source: Metabolites. 2022 Jun 23;12(7):581. doi: 10.3390/metabo12070581 (PMC9323911; doi:10.3390/metabo12070581)
Supplement: Supplementary file 1 [file metabolites-12-00581-s001.zip]

Archive with 2 entries (2 files):
- metabolites-1776928-supplementary.pdf
- metabolites-1776928-supplementary.xlsx
