# Supplementary material for: Comparative Metabolomics Study of the Impact of Articaine and Lidocaine on the Metabolism of SH-SY5Y Neuronal Cells
Source: Metabolites. 2022 Jun 23;12(7):581. doi: 10.3390/metabo12070581 (PMC9323911; doi:10.3390/metabo12070581)
Supplement: Supplementary file 1 [file metabolites-12-00581-s001.zip › metabolites-1776928-supplementary.xlsx]

## Sheet: Aqueous extract
Table S3. NMR data matrix corresponding to aqueous extracts. The spectra are normalized to total area after exclusion of residual solvent signals.
ppm	Control 1	Control 2	Control 3	Control 4	Control 5	Control 6	ATC10 1	ATC10 2	ATC10 3	ATC10 4	ATC10 5	ATC10 6	ATC50 1	ATC50 2	ATC50 3	ATC50 4	ATC50 5	ATC50 6	LDC10 1	LDC10 2	LDC10 3	LDC10 4	LDC10 5	LDC10 6	LDC50 1	LDC50 2	LDC50 3	LDC50 4	LDC50 5	LDC50 6
9	3.6e-07	1.3e-07	-6e-07	1.63e-06	6.6e-07	6.8e-07	1.14e-06	9.7e-07	9.3e-07	9.4e-07	7.8e-07	8.8e-07	1.23e-06	2.6e-07	6.9e-07	0	7.1e-07	3.7e-07	1.58e-06	3.5e-07	3.3e-07	7.7e-07	4e-07	1.1e-06	5.9e-07	2e-06	1.28e-06	4e-07	1.04e-06	-2.2e-07
8.99979	7.8e-07	3.8e-07	-5.6e-07	1.91e-06	6.1e-07	8.2e-07	1.38e-06	1.45e-06	8.5e-07	1.58e-06	8e-07	1.19e-06	1.09e-06	4.1e-07	1.21e-06	0	9.2e-07	6e-07	2.3e-06	3.7e-07	2.4e-07	8e-07	4e-07	1.21e-06	1.09e-06	2.16e-06	7.3e-07	4.9e-07	1.28e-06	-4.4e-07
8.99957	1.11e-06	8e-07	-3.6e-07	1.82e-06	4.4e-07	9.3e-07	1.43e-06	1.48e-06	7.1e-07	2e-06	9.3e-07	1.42e-06	9.9e-07	4.6e-07	1.63e-06	7.8e-07	1.07e-06	6.9e-07	2.76e-06	4.8e-07	-8e-08	9e-07	4.4e-07	1.13e-06	1.73e-06	2.4e-06	3.7e-07	7.3e-07	1.34e-06	-1.3e-07
8.99936	1.18e-06	1.13e-06	-1.7e-07	1.56e-06	1.2e-07	1e-06	1.29e-06	1.06e-06	6.8e-07	1.98e-06	1.17e-06	1.54e-06	1.02e-06	4.1e-07	1.72e-06	1.33e-06	1.07e-06	5.1e-07	2.72e-06	5.9e-07	-5.7e-07	1e-06	5.1e-07	9.8e-07	2.19e-06	2.46e-06	2.7e-07	8.8e-07	1.21e-06	5.8e-07
8.99915	9.9e-07	1.2e-06	-5e-08	1.41e-06	-3e-07	1.07e-06	1.04e-06	5.3e-07	9e-07	1.5e-06	1.43e-06	1.46e-06	1.12e-06	2.8e-07	1.56e-06	1.41e-06	9.5e-07	2.1e-07	2.29e-06	6.8e-07	-1e-06	1.09e-06	5.4e-07	8.5e-07	2.28e-06	2.22e-06	5.2e-07	7.6e-07	1.05e-06	1.37e-06
8.99893	6.5e-07	1.01e-06	8e-08	1.48e-06	-6.1e-07	1.21e-06	7.6e-07	2e-07	1.36e-06	7.4e-07	1.61e-06	1.18e-06	1.12e-06	1.6e-07	1.39e-06	1.02e-06	8.1e-07	6e-08	1.74e-06	7.4e-07	-1.12e-06	1.16e-06	4.7e-07	7.6e-07	2.03e-06	1.73e-06	1.01e-06	5.3e-07	9.5e-07	1.9e-06
8.99872	3.5e-07	6.7e-07	3.2e-07	1.62e-06	-5.5e-07	1.32e-06	5.4e-07	9e-08	1.85e-06	0	1.59e-06	8.2e-07	9.8e-07	1.3e-07	1.39e-06	3.5e-07	7.2e-07	2.4e-07	1.31e-06	7.3e-07	-8.5e-07	1.15e-06	3.6e-07	6.9e-07	1.66e-06	1.28e-06	1.44e-06	5.5e-07	8.8e-07	1.95e-06
8.9985	2.7e-07	3.7e-07	6.4e-07	1.59e-06	-5e-08	1.23e-06	4.7e-07	5e-08	2.11e-06	0	1.27e-06	6e-07	8.1e-07	2.2e-07	1.51e-06	0	6.5e-07	5.9e-07	1.03e-06	6e-07	-3.3e-07	1.02e-06	3e-07	7.1e-07	1.41e-06	1.11e-06	1.49e-06	1e-06	7.5e-07	1.53e-06
8.99829	4.6e-07	2.9e-07	8.9e-07	1.25e-06	6.3e-07	9.1e-07	5.9e-07	1e-08	2.03e-06	0	6.4e-07	7e-07	7.5e-07	4.2e-07	1.56e-06	0	5.2e-07	7.8e-07	8.5e-07	3.8e-07	1.4e-07	8.1e-07	3.9e-07	8.7e-07	1.34e-06	1.29e-06	1.18e-06	1.57e-06	5.5e-07	8.6e-07
8.99808	8.3e-07	4.8e-07	8.7e-07	6.9e-07	1.11e-06	5.6e-07	8.3e-07	6e-08	1.76e-06	0	-8e-08	1.06e-06	7.9e-07	6.4e-07	1.38e-06	0	3.5e-07	5.8e-07	7.3e-07	2.4e-07	3e-07	6.6e-07	6.5e-07	1.14e-06	1.3e-06	1.57e-06	8.5e-07	1.76e-06	3.3e-07	2.5e-07
8.99786	1.28e-06	8.6e-07	5.5e-07	1.5e-07	1.22e-06	4.2e-07	1.01e-06	3e-07	1.54e-06	0	-5.5e-07	1.49e-06	8e-07	8e-07	1.04e-06	0	2.6e-07	8e-08	6.3e-07	2.9e-07	1.6e-07	7.1e-07	1.09e-06	1.32e-06	1.14e-06	1.65e-06	7.7e-07	1.31e-06	1.4e-07	-1.1e-07
8.99765	1.72e-06	1.3e-06	7e-08	-7e-08	1.02e-06	5.9e-07	9.6e-07	5.7e-07	1.49e-06	0	-5.2e-07	1.71e-06	6.7e-07	8.8e-07	7.2e-07	0	4e-07	0	5e-07	5.2e-07	-1e-08	9.3e-07	1.69e-06	1.28e-06	9.4e-07	1.42e-06	8.8e-07	4.9e-07	8e-08	-1.9e-07
8.99744	2.12e-06	1.75e-06	-3.3e-07	1.3e-07	6.8e-07	9.1e-07	6.8e-07	6.3e-07	1.51e-06	4e-08	-9e-08	1.6e-06	4.5e-07	9.5e-07	5.8e-07	0	7.8e-07	0	2.6e-07	8e-07	2e-08	1.21e-06	2.32e-06	1.07e-06	9e-07	1.08e-06	9.4e-07	-1.8e-07	2.3e-07	-9e-08
8.99722	2.36e-06	2.14e-06	-4.4e-07	5.9e-07	3e-07	1.19e-06	3.2e-07	3.8e-07	1.41e-06	4.3e-07	3.4e-07	1.24e-06	2.4e-07	1.04e-06	6.3e-07	0	1.2e-06	0	-6e-08	1e-06	2.2e-07	1.4e-06	2.73e-06	8.9e-07	1.12e-06	8.5e-07	8e-07	-3.9e-07	6e-07	6e-08
8.99701	2.3e-06	2.38e-06	-2.1e-07	1.03e-06	-7e-08	1.32e-06	5e-08	0	1.13e-06	3.8e-07	4.7e-07	8e-07	1.5e-07	1.05e-06	7.7e-07	0	1.36e-06	1.5e-07	-3.3e-07	1.1e-06	3.2e-07	1.5e-06	2.71e-06	8.6e-07	1.42e-06	7.9e-07	5.9e-07	-2.4e-07	1.05e-06	1.9e-07
8.9968	1.92e-06	2.32e-06	2.4e-07	1.25e-06	-3.5e-07	1.3e-06	-1.5e-07	-2.3e-07	8.7e-07	7e-08	3.9e-07	5.4e-07	2.7e-07	8.6e-07	8.5e-07	0	1.08e-06	4.6e-07	-4.1e-07	1.14e-06	1.7e-07	1.54e-06	2.24e-06	9.4e-07	1.49e-06	7.3e-07	4.5e-07	-3e-08	1.4e-06	2.8e-07
8.99658	1.42e-06	1.94e-06	6.7e-07	1.26e-06	-4.3e-07	1.13e-06	-3.7e-07	-1.2e-07	9e-07	0	3.9e-07	6.1e-07	6.8e-07	4.4e-07	8.3e-07	0	4.7e-07	6.4e-07	-3e-07	1.11e-06	-5e-08	1.52e-06	1.6e-06	1e-06	1.21e-06	5.2e-07	3.9e-07	1e-07	1.54e-06	3.7e-07
8.99637	1.06e-06	1.44e-06	9.2e-07	1.21e-06	-2.4e-07	7.9e-07	-7e-07	3.1e-07	1.3e-06	0	6.6e-07	1.01e-06	1.3e-06	-2e-08	7.5e-07	1.2e-07	-1.1e-07	6.9e-07	-8e-08	9.9e-07	-2e-08	1.4e-06	1.16e-06	1.03e-06	7.3e-07	1e-07	2.8e-07	2.4e-07	1.44e-06	4.6e-07
8.99615	9.5e-07	1.08e-06	9.3e-07	1.25e-06	1.6e-07	3.1e-07	-1.01e-06	8.6e-07	1.84e-06	0	1.12e-06	1.57e-06	1.81e-06	-3.4e-07	7.5e-07	3.3e-07	-3e-07	6.4e-07	1.3e-07	7.4e-07	4.5e-07	1.16e-06	1.17e-06	1.13e-06	3e-07	-3.6e-07	9e-08	4.9e-07	1.19e-06	5.4e-07
8.99594	9.7e-07	9.6e-07	8e-07	1.38e-06	6.3e-07	-1.6e-07	-1.05e-06	1.24e-06	2.12e-06	8e-08	1.57e-06	2.01e-06	1.83e-06	-4.9e-07	8.9e-07	6.3e-07	-7e-08	5.3e-07	2.5e-07	4.4e-07	1.12e-06	8.6e-07	1.54e-06	1.39e-06	2e-08	-6.4e-07	-1e-08	7.8e-07	9.2e-07	6e-07
8.99573	9.5e-07	9.8e-07	6e-07	1.5e-06	1e-06	-4.1e-07	-7e-07	1.28e-06	1.92e-06	4.2e-07	1.88e-06	2.12e-06	1.26e-06	-5.2e-07	1.15e-06	9.8e-07	3.1e-07	4.6e-07	2.5e-07	2.1e-07	1.61e-06	6.4e-07	1.98e-06	1.74e-06	-1.6e-07	-5.6e-07	1.7e-07	9.6e-07	7.5e-07	6.6e-07
8.99551	8.5e-07	9.6e-07	3.5e-07	1.52e-06	1.15e-06	-2.6e-07	-1.1e-07	1.03e-06	1.32e-06	6.2e-07	1.99e-06	1.93e-06	4.8e-07	-4.2e-07	1.43e-06	1.31e-06	5.6e-07	6.1e-07	1.9e-07	1.3e-07	1.72e-06	5.6e-07	2.12e-06	2.03e-06	-2.8e-07	-1.2e-07	6.1e-07	9.5e-07	7.3e-07	7e-07
8.9953	7.9e-07	8.7e-07	5e-08	1.42e-06	1.04e-06	2.7e-07	4e-07	7.1e-07	6.5e-07	5.7e-07	1.85e-06	1.63e-06	1e-08	-9e-08	1.57e-06	1.5e-06	6.1e-07	1.03e-06	2.2e-07	2.2e-07	1.64e-06	6.4e-07	1.81e-06	2.1e-06	-2.7e-07	5.1e-07	1.1e-06	8.2e-07	7.2e-07	6.3e-07
8.99509	8.6e-07	8e-07	-2.4e-07	1.22e-06	8e-07	9.3e-07	5.8e-07	5.9e-07	1.8e-07	3.3e-07	1.51e-06	1.42e-06	7e-08	5.2e-07	1.47e-06	1.48e-06	6.2e-07	1.57e-06	4.8e-07	4e-07	1.65e-06	8.2e-07	1.2e-06	1.93e-06	-6e-08	1.14e-06	1.42e-06	6.8e-07	5.5e-07	3.9e-07
8.99487	1.03e-06	8.8e-07	-4.1e-07	9.9e-07	6e-07	1.32e-06	5.1e-07	7.4e-07	-5e-08	1.6e-07	1.13e-06	1.36e-06	5e-07	1.17e-06	1.12e-06	1.19e-06	7.4e-07	1.88e-06	9.4e-07	6.2e-07	1.82e-06	1.03e-06	6.7e-07	1.59e-06	3e-07	1.65e-06	1.49e-06	5.8e-07	1.8e-07	6e-08
8.99466	1.14e-06	1.05e-06	-3.8e-07	8.4e-07	5.9e-07	1.23e-06	4.2e-07	9.6e-07	-1.2e-07	2.8e-07	9.6e-07	1.37e-06	9.1e-07	1.53e-06	6.4e-07	7.1e-07	9.5e-07	1.74e-06	1.28e-06	8e-07	1.95e-06	1.21e-06	4.7e-07	1.16e-06	7e-07	1.93e-06	1.46e-06	4.2e-07	-1.6e-07	-1.3e-07
8.99444	1.03e-06	1.15e-06	-1.8e-07	8.1e-07	7.6e-07	8e-07	5.2e-07	1.01e-06	-1.1e-07	6.6e-07	1.04e-06	1.35e-06	1.04e-06	1.41e-06	2.1e-07	1.9e-07	1.2e-06	1.26e-06	1.19e-06	8.8e-07	1.89e-06	1.29e-06	5.9e-07	7.6e-07	1.04e-06	1.91e-06	1.51e-06	1.6e-07	-1.5e-07	1e-08
8.99423	7e-07	1.05e-06	5e-08	9.1e-07	1.03e-06	3.9e-07	7.8e-07	7.8e-07	-2e-08	1.02e-06	1.21e-06	1.3e-06	8.3e-07	1e-06	0	0	1.43e-06	8.2e-07	7.2e-07	8.1e-07	1.7e-06	1.23e-06	8.2e-07	5.6e-07	1.3e-06	1.54e-06	1.68e-06	-1.5e-07	3.2e-07	4.8e-07
8.99402	2.8e-07	7.2e-07	2.2e-07	1.07e-06	1.3e-06	2.3e-07	1.04e-06	3.3e-07	2e-07	1.06e-06	1.21e-06	1.34e-06	3.5e-07	6.7e-07	0	0	1.64e-06	7.3e-07	2.9e-07	6.2e-07	1.57e-06	1.04e-06	9.1e-07	6.2e-07	1.46e-06	9.9e-07	1.83e-06	-3.4e-07	1.02e-06	1.03e-06
8.9938	-5e-08	3e-07	2.9e-07	1.17e-06	1.5e-06	2.1e-07	1.16e-06	-1.4e-07	5.3e-07	6.9e-07	9.6e-07	1.51e-06	-1.7e-07	6.3e-07	7e-08	0	1.74e-06	9.7e-07	3.8e-07	3.7e-07	1.55e-06	8e-07	8.3e-07	9.3e-07	1.42e-06	4.9e-07	1.74e-06	-2.4e-07	1.53e-06	1.38e-06
8.99359	-1.9e-07	0	3e-07	1.1e-06	1.54e-06	9e-08	1.13e-06	-4.9e-07	8.4e-07	1.3e-07	6.7e-07	1.71e-06	-4.5e-07	7.8e-07	3.3e-07	3.6e-07	1.65e-06	1.21e-06	9.9e-07	1.6e-07	1.48e-06	5.9e-07	7.1e-07	1.32e-06	1.09e-06	2.5e-07	1.3e-06	1.1e-07	1.57e-06	1.43e-06
8.99338	-1.9e-07	0	2.7e-07	8.9e-07	1.29e-06	-1e-07	1.03e-06	-6.3e-07	9.4e-07	0	5.6e-07	1.79e-06	-2.5e-07	9.1e-07	6.6e-07	8.1e-07	1.4e-06	1.13e-06	1.71e-06	4e-08	1.19e-06	4.7e-07	6.8e-07	1.59e-06	5.4e-07	2.4e-07	6.3e-07	5.2e-07	1.19e-06	1.24e-06
8.99316	-2.1e-07	0	2.1e-07	6.9e-07	7.5e-07	-8e-08	9.5e-07	-4.9e-07	8e-07	0	7e-07	1.67e-06	3.7e-07	8.9e-07	9.8e-07	1.18e-06	1.12e-06	7.3e-07	2.06e-06	-3e-08	7.2e-07	4e-07	7.8e-07	1.62e-06	-6e-08	3.1e-07	1e-08	7.8e-07	7.3e-07	9.9e-07
8.99295	-3.7e-07	0	7e-08	6.5e-07	1.2e-07	3.8e-07	8.9e-07	-3e-08	5.7e-07	2e-08	9.5e-07	1.42e-06	1.05e-06	8e-07	1.11e-06	1.38e-06	9.7e-07	2.3e-07	1.94e-06	-1e-07	3.1e-07	3.3e-07	9.1e-07	1.39e-06	-4.8e-07	3.3e-07	-3.3e-07	8.3e-07	5.1e-07	7.8e-07
8.99274	-6.1e-07	0	-1.9e-07	7.6e-07	-3.4e-07	1.09e-06	8.4e-07	6.7e-07	5.5e-07	3.2e-07	1.09e-06	1.2e-06	1.38e-06	8.2e-07	9.5e-07	1.36e-06	9.9e-07	0	1.61e-06	-2e-07	1.8e-07	2.3e-07	1.01e-06	1e-06	-6.1e-07	3e-07	-3.6e-07	8.1e-07	5.5e-07	7.2e-07
8.99252	-7.5e-07	0	-4.9e-07	9e-07	-4.7e-07	1.58e-06	7.6e-07	1.31e-06	8.6e-07	3.3e-07	1.06e-06	1.08e-06	1.27e-06	1.03e-06	5.6e-07	1.09e-06	1.14e-06	0	1.35e-06	-2.4e-07	3.2e-07	1.9e-07	1.03e-06	6.7e-07	-3.9e-07	3.4e-07	-2.6e-07	8.9e-07	6.3e-07	8.6e-07
8.99231	-6.1e-07	0	-6.7e-07	9.6e-07	-2.9e-07	1.58e-06	6.6e-07	1.57e-06	1.32e-06	3e-08	9.7e-07	1e-06	9.2e-07	1.45e-06	2.1e-07	6.6e-07	1.33e-06	5e-08	1.25e-06	-7e-08	5.2e-07	3.5e-07	1e-06	6.4e-07	1.2e-07	5.3e-07	-1.8e-07	1.07e-06	5.7e-07	1.18e-06
8.99209	-2.1e-07	0	-6.3e-07	8.9e-07	9e-08	1.17e-06	6.2e-07	1.28e-06	1.53e-06	0	1e-06	9.2e-07	5.7e-07	1.94e-06	1.4e-07	2.9e-07	1.43e-06	2.5e-07	1.18e-06	3.6e-07	5.9e-07	7.7e-07	9.4e-07	9.9e-07	7.6e-07	8.5e-07	-1.6e-07	1.24e-06	3.8e-07	1.5e-06
8.99188	2.3e-07	0	-3.6e-07	7.5e-07	5e-07	6.3e-07	6.9e-07	6.3e-07	1.29e-06	0	1.18e-06	8.4e-07	3.3e-07	2.32e-06	3.9e-07	2.4e-07	1.35e-06	4.2e-07	9.9e-07	9.1e-07	5.5e-07	1.31e-06	9.4e-07	1.56e-06	1.32e-06	1.14e-06	1e-08	1.28e-06	2.4e-07	1.57e-06
8.99167	5.3e-07	2.6e-07	6e-08	6.1e-07	8e-07	1.5e-07	8.6e-07	1e-08	8e-07	0	1.36e-06	8.7e-07	1.9e-07	2.38e-06	7.9e-07	6.4e-07	1.07e-06	5e-07	6.4e-07	1.23e-06	5.6e-07	1.63e-06	1.09e-06	2.06e-06	1.63e-06	1.21e-06	5e-07	1.2e-06	2.2e-07	1.32e-06
8.99145	5.9e-07	5.5e-07	4.6e-07	5.6e-07	8.7e-07	-2.5e-07	1.01e-06	-2.6e-07	5.1e-07	2.7e-07	1.36e-06	1.07e-06	1.7e-07	2.07e-06	1.09e-06	1.41e-06	6.6e-07	4.3e-07	2e-07	1.06e-06	7.2e-07	1.48e-06	1.4e-06	2.24e-06	1.73e-06	9.5e-07	1.25e-06	1.11e-06	2.8e-07	9.3e-07
8.99124	5.5e-07	6.1e-07	7.1e-07	7e-07	7.2e-07	-5.2e-07	1.05e-06	-1.1e-07	7.5e-07	4.7e-07	1.14e-06	1.37e-06	3e-07	1.51e-06	1.17e-06	2.3e-06	2.5e-07	1.4e-07	-1.7e-07	4.5e-07	9.5e-07	8.7e-07	1.7e-06	2e-06	1.78e-06	4.8e-07	1.89e-06	1.13e-06	3.7e-07	7.5e-07
8.99103	5.8e-07	5.7e-07	6.6e-07	1.06e-06	5.4e-07	-5.8e-07	1.02e-06	2.9e-07	1.43e-06	6.9e-07	8.4e-07	1.6e-06	5.2e-07	9.9e-07	1.11e-06	3.02e-06	-8e-08	0	-3.2e-07	-2.4e-07	1.07e-06	1.9e-07	1.77e-06	1.44e-06	1.92e-06	9e-08	2.08e-06	1.33e-06	5.5e-07	9.6e-07
8.99081	7.6e-07	6e-07	3.1e-07	1.51e-06	5.8e-07	-3.6e-07	1e-06	7.1e-07	2.19e-06	9.3e-07	6.3e-07	1.67e-06	7.1e-07	6.9e-07	1.06e-06	3.41e-06	-3.2e-07	0	-2e-07	-5.6e-07	9.8e-07	-1.3e-07	1.52e-06	7.2e-07	2.08e-06	7e-08	1.77e-06	1.62e-06	9e-07	1.4e-06
8.9906	1.03e-06	7.9e-07	-1.9e-07	1.88e-06	8.3e-07	6e-08	1.02e-06	9.4e-07	2.72e-06	1.11e-06	5.8e-07	1.6e-06	8.3e-07	6.2e-07	1.04e-06	3.52e-06	-4e-07	0	1.4e-07	-3.1e-07	8.1e-07	1.1e-07	1.12e-06	8e-08	2.13e-06	5.1e-07	1.25e-06	1.76e-06	1.31e-06	1.69e-06
8.99039	1.25e-06	1.05e-06	-6.3e-07	2.09e-06	1.04e-06	5.3e-07	1e-06	8.8e-07	2.89e-06	1.17e-06	6.8e-07	1.52e-06	9.9e-07	6e-07	9.9e-07	3.46e-06	-2.3e-07	0	4.9e-07	3e-07	7.6e-07	7.1e-07	8.7e-07	-2.6e-07	1.98e-06	1.15e-06	8.4e-07	1.52e-06	1.49e-06	1.63e-06
8.99017	1.38e-06	1.27e-06	-8.7e-07	2.18e-06	9.6e-07	9.2e-07	8.4e-07	6.1e-07	2.77e-06	1.1e-06	8.5e-07	1.52e-06	1.31e-06	4.5e-07	8.3e-07	3.29e-06	2.4e-07	3e-07	6.9e-07	8.5e-07	8.9e-07	1.25e-06	8.9e-07	-1.9e-07	1.7e-06	1.58e-06	6.8e-07	8.9e-07	1.24e-06	1.3e-06
8.98996	1.42e-06	1.4e-06	-9.3e-07	2.21e-06	6e-07	1.14e-06	5.4e-07	3.5e-07	2.47e-06	8.8e-07	1e-06	1.61e-06	1.65e-06	1e-07	6.5e-07	3.02e-06	8.3e-07	8.2e-07	7.3e-07	1.02e-06	1.12e-06	1.43e-06	1.05e-06	1.6e-07	1.44e-06	1.46e-06	7.3e-07	1.7e-07	7.5e-07	1.03e-06
8.98974	1.35e-06	1.43e-06	-9.2e-07	2.13e-06	2.5e-07	1.19e-06	2e-07	3.6e-07	2.14e-06	5.1e-07	1.08e-06	1.74e-06	1.77e-06	-3.2e-07	5.7e-07	2.69e-06	1.19e-06	1.19e-06	7.5e-07	8.3e-07	1.29e-06	1.25e-06	1.07e-06	4.8e-07	1.26e-06	8.1e-07	9.6e-07	-2.5e-07	3.8e-07	1.1e-06
8.98953	1.08e-06	1.36e-06	-8.6e-07	1.81e-06	1.5e-07	1.13e-06	-6e-08	7.8e-07	1.94e-06	6e-08	1.09e-06	1.89e-06	1.65e-06	-6.4e-07	6e-07	2.35e-06	1.06e-06	1.43e-06	8.4e-07	5.7e-07	1.35e-06	9.9e-07	7.5e-07	5.4e-07	1.13e-06	-2e-08	1.37e-06	-2e-07	4e-07	1.47e-06
8.98932	5.8e-07	1.1e-06	-7e-07	1.25e-06	2.4e-07	1.05e-06	-1.9e-07	1.46e-06	1.9e-06	6e-08	1.1e-06	2.02e-06	1.59e-06	-7.6e-07	6.1e-07	2.11e-06	4.9e-07	1.56e-06	9.7e-07	4.7e-07	1.3e-06	8.9e-07	1.7e-07	3.8e-07	9.7e-07	-5.7e-07	1.84e-06	1.4e-07	7.6e-07	1.91e-06
8.9891	-1e-08	6e-07	-4.1e-07	6.5e-07	2.7e-07	1.03e-06	-1.8e-07	2.04e-06	1.9e-06	0	1.11e-06	2.06e-06	1.84e-06	-7e-07	5.3e-07	1.97e-06	-1.5e-07	1.47e-06	9.6e-07	4.9e-07	1.18e-06	9.1e-07	0	2.2e-07	7.4e-07	-6.2e-07	2.13e-06	4.3e-07	1.14e-06	2.13e-06
8.98889	-4.5e-07	0	-6e-08	2.6e-07	1e-07	1.06e-06	-7e-08	2.2e-06	1.71e-06	0	1.09e-06	1.91e-06	2.33e-06	-5.7e-07	4.1e-07	1.87e-06	-4.8e-07	1.1e-06	7e-07	4.3e-07	1.01e-06	8.5e-07	0	2.3e-07	4.7e-07	-2.7e-07	2.06e-06	4.2e-07	1.24e-06	2.01e-06
8.98868	-5.4e-07	0	1.9e-07	2e-07	-1.2e-07	1.05e-06	1.2e-07	1.87e-06	1.21e-06	0	1e-06	1.55e-06	2.65e-06	-3.6e-07	4.2e-07	1.74e-06	-3.9e-07	5.5e-07	3e-07	1.6e-07	8.4e-07	5.8e-07	0	4.3e-07	2.4e-07	1.8e-07	1.75e-06	1.2e-07	1e-06	1.65e-06
8.98846	-3.1e-07	0	2.5e-07	4.1e-07	-1.3e-07	9.6e-07	3.6e-07	1.24e-06	5e-07	0	8.7e-07	1.08e-06	2.54e-06	2e-08	6.1e-07	1.54e-06	-6e-08	1e-07	1e-08	-1.5e-07	7e-07	2.8e-07	2.2e-07	7e-07	1.9e-07	5.1e-07	1.45e-06	-3.1e-07	5.9e-07	1.28e-06
8.98825	9e-08	0	8e-08	7.1e-07	1e-07	8.8e-07	6.2e-07	6.3e-07	-1.9e-07	0	8.4e-07	7e-07	2.09e-06	5.7e-07	8.9e-07	1.27e-06	2.1e-07	0	0	-1.6e-07	5.6e-07	2.7e-07	6.5e-07	9e-07	3.7e-07	6.6e-07	1.26e-06	-7e-07	2.8e-07	1.09e-06
8.98804	4.8e-07	1.1e-07	-2.7e-07	9.1e-07	3.6e-07	8.9e-07	8e-07	3.5e-07	-5.9e-07	0	9.8e-07	5.4e-07	1.62e-06	1.07e-06	1.19e-06	8.5e-07	3.5e-07	1.2e-07	1.8e-07	2.6e-07	4.1e-07	6.7e-07	7.7e-07	9.5e-07	6.7e-07	7e-07	9.7e-07	-9.6e-07	2.3e-07	1.13e-06
8.98782	7.9e-07	5e-07	-6.7e-07	9.1e-07	4.2e-07	9.9e-07	8.1e-07	4.8e-07	-5.6e-07	2.3e-07	1.25e-06	5.7e-07	1.35e-06	1.16e-06	1.51e-06	2.4e-07	5.1e-07	4.3e-07	2.7e-07	8.6e-07	3.4e-07	1.26e-06	6e-07	8.3e-07	9.1e-07	7.7e-07	3.9e-07	-1.13e-06	4.4e-07	1.28e-06
8.98761	9.6e-07	8.1e-07	-9.2e-07	7.2e-07	2.1e-07	1.16e-06	5.7e-07	8.3e-07	-1.9e-07	9.5e-07	1.49e-06	6.9e-07	1.27e-06	7.4e-07	1.84e-06	0	9.1e-07	6.9e-07	1.8e-07	1.22e-06	4.6e-07	1.62e-06	2.9e-07	5.3e-07	9.6e-07	9.2e-07	-3.2e-07	-1.24e-06	7.5e-07	1.37e-06
8.98739	9.4e-07	9.8e-07	-8.4e-07	4.3e-07	-1.1e-07	1.37e-06	2e-07	1.01e-06	3e-07	1.3e-06	1.54e-06	8.3e-07	1.3e-06	1.9e-07	2.13e-06	0	1.54e-06	8.3e-07	1.2e-07	1.07e-06	7.4e-07	1.48e-06	1e-08	1.3e-07	9.1e-07	1.11e-06	-7e-07	-1.26e-06	9.6e-07	1.29e-06
8.98718	7.3e-07	9.6e-07	-4.1e-07	2.1e-07	-3.4e-07	1.59e-06	-7e-08	7.7e-07	6.5e-07	1.05e-06	1.35e-06	9.8e-07	1.4e-06	8e-08	2.31e-06	0	2.15e-06	8.1e-07	3.8e-07	5.1e-07	9.8e-07	9.4e-07	0	-2.7e-07	9.4e-07	1.24e-06	-4.3e-07	-1.09e-06	9.3e-07	1.07e-06
8.98697	3.9e-07	7.5e-07	1.6e-07	2.8e-07	-3.6e-07	1.72e-06	-2e-08	1.8e-07	6.9e-07	3.9e-07	9.8e-07	1.11e-06	1.5e-06	5.5e-07	2.36e-06	0	2.42e-06	6.7e-07	9.6e-07	-9e-08	9.7e-07	3.5e-07	0	-5.6e-07	1.16e-06	1.16e-06	2.6e-07	-6.6e-07	6.6e-07	8.7e-07
8.98675	4e-08	4.1e-07	5.5e-07	7.5e-07	-2e-07	1.6e-06	3.6e-07	-4.8e-07	3.9e-07	0	5.7e-07	1.1e-06	1.48e-06	1.16e-06	2.29e-06	4.6e-07	2.18e-06	4.5e-07	1.47e-06	-4e-07	8.2e-07	3e-08	0	-6.9e-07	1.48e-06	9e-07	7.5e-07	-8e-08	2.3e-07	8.6e-07
8.98654	-2e-07	6e-08	5.2e-07	1.51e-06	4e-08	1.17e-06	9.3e-07	-9.6e-07	-6e-08	0	2.4e-07	9e-07	1.27e-06	1.29e-06	2.16e-06	3.7e-07	1.58e-06	2.5e-07	1.48e-06	-3.5e-07	7.5e-07	8e-08	2.6e-07	-6.5e-07	1.74e-06	6.1e-07	6e-07	4.1e-07	-1.8e-07	1.1e-06
8.98633	-2.6e-07	0	3e-08	2.27e-06	1.9e-07	5.4e-07	1.4e-06	-1.29e-06	-3.6e-07	0	1e-07	6.4e-07	9.3e-07	8.1e-07	1.99e-06	0	9.4e-07	2.1e-07	9.1e-07	-8e-08	8.7e-07	3.5e-07	6.1e-07	-4.5e-07	1.82e-06	4.6e-07	-1e-08	5.9e-07	-3.7e-07	1.48e-06
8.98611	-1.2e-07	0	-7.1e-07	2.7e-06	2.2e-07	-9e-08	1.58e-06	-1.55e-06	-2.3e-07	0	1.8e-07	5.4e-07	6.8e-07	1.8e-07	1.78e-06	0	5.6e-07	3.8e-07	1e-07	2.1e-07	9.4e-07	6.3e-07	8.9e-07	-1.4e-07	1.76e-06	5e-07	-4.6e-07	4.3e-07	-2.7e-07	1.78e-06
8.9859	1.6e-07	0	-1.41e-06	2.65e-06	2.3e-07	-5.8e-07	1.37e-06	-1.64e-06	3.3e-07	0	4.8e-07	7.1e-07	6.8e-07	-1e-08	1.55e-06	0	5.4e-07	7.4e-07	-4.2e-07	4e-07	6.9e-07	8.1e-07	9.8e-07	2e-07	1.73e-06	5.9e-07	-2.4e-07	1.6e-07	1e-08	1.8e-06
8.98568	4.4e-07	1.8e-07	-1.75e-06	2.26e-06	3.7e-07	-8.4e-07	9.1e-07	-1.27e-06	9.7e-07	0	9.1e-07	1.03e-06	9.7e-07	4.1e-07	1.3e-06	5.5e-07	7.7e-07	1.18e-06	-3.5e-07	4.8e-07	2.3e-07	8.9e-07	8e-07	5.4e-07	1.86e-06	6e-07	6.4e-07	6e-08	2.5e-07	1.53e-06
8.98547	5.5e-07	4.6e-07	-1.55e-06	1.85e-06	6.8e-07	-8.5e-07	4.5e-07	-4e-07	1.25e-06	1e-07	1.36e-06	1.26e-06	1.42e-06	1.09e-06	1.06e-06	1.67e-06	1.03e-06	1.52e-06	2.8e-07	5.1e-07	-1e-08	9.3e-07	4.3e-07	8.4e-07	2.17e-06	4.9e-07	1.7e-06	2.9e-07	3.1e-07	1.09e-06
8.98526	3.9e-07	5.7e-07	-9e-07	1.7e-06	1.04e-06	-5.8e-07	2e-07	5.6e-07	1e-06	1.5e-07	1.66e-06	1.32e-06	1.84e-06	1.54e-06	9.4e-07	2.24e-06	1.15e-06	1.6e-06	1.12e-06	5.8e-07	3e-07	1e-06	6e-08	1.03e-06	2.51e-06	4.1e-07	2.38e-06	7.3e-07	2.4e-07	6.5e-07
8.98504	1e-08	4e-07	-1.1e-07	1.87e-06	1.26e-06	-1e-07	1.9e-07	9.7e-07	5.2e-07	2.2e-07	1.69e-06	1.23e-06	2e-06	1.5e-06	1.05e-06	2.12e-06	1.06e-06	1.3e-06	1.83e-06	7e-07	1.03e-06	1.11e-06	0	1e-06	2.67e-06	5.1e-07	2.44e-06	1.11e-06	2.4e-07	2.8e-07
8.98483	-3.5e-07	3e-08	4.7e-07	2.17e-06	1.29e-06	4.5e-07	2e-07	5.5e-07	3e-07	4.2e-07	1.46e-06	1.05e-06	1.76e-06	1.01e-06	1.32e-06	1.66e-06	8.4e-07	6.9e-07	2.26e-06	7.8e-07	1.65e-06	1.2e-06	0	7.2e-07	2.51e-06	8.2e-07	1.97e-06	1.18e-06	4.4e-07	2e-08
8.98462	-4.5e-07	0	7.5e-07	2.29e-06	1.19e-06	8.8e-07	4e-08	-3.8e-07	5.9e-07	7.9e-07	1.09e-06	7.6e-07	1.17e-06	3.5e-07	1.46e-06	1.33e-06	6e-07	3e-08	2.48e-06	7.4e-07	1.74e-06	1.15e-06	0	3.1e-07	2.05e-06	1.23e-06	1.21e-06	9.8e-07	7.4e-07	-1e-07
8.9844	-1.6e-07	0	8.3e-07	2.11e-06	1.05e-06	1.07e-06	-3e-07	-1.16e-06	1.27e-06	1.2e-06	7.6e-07	4.8e-07	5.1e-07	-1.6e-07	1.15e-06	1.22e-06	4.6e-07	0	2.58e-06	4.9e-07	1.28e-06	9.1e-07	0	-3e-08	1.49e-06	1.58e-06	4.1e-07	7.8e-07	9.1e-07	-7e-08
8.98419	4.2e-07	0	8.9e-07	1.77e-06	8.6e-07	1.03e-06	-6.1e-07	-1.37e-06	1.99e-06	1.51e-06	6.1e-07	3.9e-07	1.3e-07	-3e-07	3.7e-07	1.09e-06	4.5e-07	0	2.56e-06	1.3e-07	5.7e-07	5.6e-07	0	-1.8e-07	1.08e-06	1.81e-06	-1.9e-07	8.6e-07	8.2e-07	8e-08
8.98398	1.07e-06	4.4e-07	9.4e-07	1.57e-06	6e-07	8.3e-07	-6.3e-07	-1.09e-06	2.46e-06	1.62e-06	6.7e-07	6.7e-07	2.1e-07	-9e-08	0	6.8e-07	5.8e-07	4e-08	2.34e-06	-1.5e-07	-2e-08	2.8e-07	0	-2e-07	1.01e-06	1.93e-06	-4.1e-07	1.19e-06	5.8e-07	2.3e-07
8.98376	1.53e-06	1.09e-06	8.9e-07	1.63e-06	3e-07	6.3e-07	-3.2e-07	-6.5e-07	2.52e-06	1.51e-06	9.1e-07	1.22e-06	6.7e-07	2.4e-07	0	8e-08	7.8e-07	3.7e-07	1.94e-06	-2e-07	-3.2e-07	2.3e-07	3.9e-07	-2.3e-07	1.24e-06	1.92e-06	-2e-07	1.48e-06	3.8e-07	3.5e-07
8.98355	1.64e-06	1.55e-06	7.2e-07	1.81e-06	1e-07	5.3e-07	1.3e-07	-2.5e-07	2.16e-06	1.17e-06	1.18e-06	1.76e-06	1.27e-06	4.5e-07	0	0	9.8e-07	5.3e-07	1.56e-06	-2e-08	-3.2e-07	4e-07	8.2e-07	-2.7e-07	1.57e-06	1.69e-06	2.9e-07	1.43e-06	2.9e-07	4.8e-07
8.98333	1.39e-06	1.66e-06	4.8e-07	1.82e-06	5e-08	5.3e-07	4.3e-07	1.6e-07	1.5e-06	6.4e-07	1.32e-06	2.06e-06	1.76e-06	4.9e-07	0	0	1.12e-06	5.5e-07	1.36e-06	2.5e-07	-1.4e-07	6.7e-07	1.03e-06	-2.6e-07	1.72e-06	1.23e-06	8.1e-07	1.04e-06	2e-07	7e-07
8.98312	9.4e-07	1.4e-06	2.2e-07	1.49e-06	1.7e-07	5.3e-07	4.3e-07	6.2e-07	8.4e-07	6e-08	1.21e-06	2.12e-06	2.08e-06	5.1e-07	3.5e-07	2.4e-07	1.12e-06	5.7e-07	1.3e-06	4.5e-07	8e-08	8.7e-07	9e-07	-1.6e-07	1.62e-06	7.1e-07	1.2e-06	5.7e-07	-3e-08	9.3e-07
8.98291	5.4e-07	9.6e-07	-1e-07	9.4e-07	4.2e-07	4e-07	1.6e-07	1.04e-06	5.6e-07	0	9.6e-07	2.04e-06	2.33e-06	6.5e-07	6.5e-07	6.3e-07	1e-06	6.2e-07	1.2e-06	4.5e-07	2.1e-07	8.7e-07	6e-07	-1e-08	1.45e-06	4.3e-07	1.42e-06	3.1e-07	-4e-07	1.01e-06
8.98269	3.8e-07	5.6e-07	-4.8e-07	4.3e-07	8.1e-07	9e-08	-2e-07	1.24e-06	8.1e-07	0	7.8e-07	1.78e-06	2.62e-06	8.7e-07	7.8e-07	6.4e-07	8.3e-07	6.6e-07	9.9e-07	2e-07	1.9e-07	6.3e-07	3.6e-07	1.5e-07	1.48e-06	5.9e-07	1.5e-06	3.6e-07	-7.2e-07	7.9e-07
8.98248	4.5e-07	3.9e-07	-8e-07	2.4e-07	1.3e-06	-3.5e-07	-5.1e-07	1.19e-06	1.44e-06	0	8.3e-07	1.27e-06	2.96e-06	9.9e-07	9.6e-07	5e-07	7.1e-07	7.1e-07	7.8e-07	-2e-07	1.2e-07	2.3e-07	2.9e-07	3.3e-07	1.77e-06	1.03e-06	1.42e-06	6.5e-07	-8.2e-07	3.3e-07
8.98227	6.2e-07	4.7e-07	-8.4e-07	4.4e-07	1.73e-06	-7.4e-07	-7.2e-07	1.05e-06	2.07e-06	0	1.03e-06	6.1e-07	3.17e-06	8.4e-07	1.28e-06	7.2e-07	6.7e-07	8.6e-07	7.3e-07	-6e-07	1.6e-07	-1.6e-07	3.1e-07	5.7e-07	2.11e-06	1.4e-06	1.11e-06	1.04e-06	-6.2e-07	-1.3e-07
8.98205	7.2e-07	6.4e-07	-5.5e-07	8.7e-07	1.85e-06	-9.8e-07	-8e-07	9.9e-07	2.43e-06	0	1.2e-06	1e-07	3.05e-06	4.6e-07	1.66e-06	1.55e-06	6.7e-07	1.16e-06	7.5e-07	-7.9e-07	4e-07	-3.5e-07	3.9e-07	8.6e-07	2.21e-06	1.4e-06	6.2e-07	1.5e-06	-2e-07	-3.7e-07
8.98184	7e-07	7.4e-07	-1.4e-07	1.28e-06	1.55e-06	-1.05e-06	-7.4e-07	1.05e-06	2.48e-06	1.6e-07	1.2e-06	5e-08	2.59e-06	0	1.93e-06	2.66e-06	6.7e-07	1.44e-06	6.4e-07	-6.9e-07	7e-07	-2.6e-07	5.1e-07	1.09e-06	2e-06	1.11e-06	1.9e-07	2.04e-06	3.1e-07	-3.5e-07
8.98163	6.4e-07	7.2e-07	9e-08	1.48e-06	9.8e-07	-9.6e-07	-5.6e-07	1.11e-06	2.31e-06	4.2e-07	1.06e-06	3.9e-07	1.97e-06	-3.7e-07	1.99e-06	3.42e-06	6.3e-07	1.44e-06	3.2e-07	-3.8e-07	8.1e-07	5e-08	6.6e-07	1.25e-06	1.64e-06	8.2e-07	1.6e-07	2.58e-06	7.5e-07	-1.2e-07
8.98141	6.5e-07	6.6e-07	1e-08	1.47e-06	4.4e-07	-7.6e-07	-2.6e-07	1.07e-06	2.06e-06	6.2e-07	9e-07	7.8e-07	1.48e-06	-5.7e-07	1.83e-06	3.48e-06	5.7e-07	1.11e-06	3e-08	-3e-08	6e-07	3.9e-07	7.5e-07	1.34e-06	1.34e-06	7.5e-07	6.6e-07	2.98e-06	1.02e-06	2.4e-07
8.9812	7.5e-07	6.7e-07	-2.8e-07	1.42e-06	1.9e-07	-4.4e-07	1e-07	9.6e-07	1.78e-06	7e-07	8.5e-07	9.1e-07	1.29e-06	-6.2e-07	1.56e-06	3.01e-06	4.5e-07	6.5e-07	9e-08	2.2e-07	2.1e-07	6.3e-07	7.6e-07	1.35e-06	1.14e-06	8.6e-07	1.53e-06	3.09e-06	1.08e-06	6.9e-07
8.98098	8.2e-07	7.7e-07	-5.7e-07	1.48e-06	2.8e-07	-6e-08	4.9e-07	8.7e-07	1.5e-06	6.1e-07	9.4e-07	7.5e-07	1.42e-06	-5.7e-07	1.33e-06	2.42e-06	2e-07	3.7e-07	5.6e-07	3e-07	-3e-08	7.2e-07	8e-07	1.2e-06	9.3e-07	9.2e-07	2.41e-06	2.87e-06	1.01e-06	1.19e-06
8.98077	7e-07	8.4e-07	-7.2e-07	1.67e-06	5.3e-07	2.8e-07	9e-07	8e-07	1.23e-06	4.2e-07	1.1e-06	5.1e-07	1.76e-06	-5.1e-07	1.23e-06	2e-06	-1.6e-07	3.7e-07	1.13e-06	2.4e-07	1e-07	6.6e-07	1e-06	8.9e-07	6.5e-07	7.7e-07	3.06e-06	2.42e-06	9.3e-07	1.61e-06
8.98056	3.4e-07	7.2e-07	-7.9e-07	1.91e-06	7.4e-07	4.4e-07	1.24e-06	6.5e-07	9.3e-07	2.5e-07	1.19e-06	4e-07	2.12e-06	-4.7e-07	1.2e-06	1.77e-06	-5.4e-07	5.1e-07	1.36e-06	9e-08	4.7e-07	5.1e-07	1.31e-06	6.1e-07	3.8e-07	4.4e-07	3.38e-06	1.91e-06	9.4e-07	1.81e-06
8.98034	-1.4e-07	3.6e-07	-9e-07	2.14e-06	8.3e-07	3.9e-07	1.42e-06	3.3e-07	5.5e-07	2.1e-07	1.15e-06	4.6e-07	2.26e-06	-4.3e-07	1.04e-06	1.62e-06	-8e-07	6.5e-07	1.06e-06	-4e-08	7.3e-07	3.8e-07	1.56e-06	5.8e-07	1.8e-07	1.2e-07	3.37e-06	1.5e-06	1e-06	1.72e-06
8.98013	-4.9e-07	0	-1.08e-06	2.32e-06	8.3e-07	2.8e-07	1.4e-06	-1.4e-07	1.3e-07	3.7e-07	1.02e-06	6e-07	1.99e-06	-2.8e-07	6.7e-07	1.46e-06	-9e-07	8.2e-07	4.6e-07	-1e-08	6.3e-07	4.1e-07	1.58e-06	8.3e-07	5e-08	-1e-08	2.99e-06	1.25e-06	1.01e-06	1.44e-06
8.97992	-5e-07	0	-1.21e-06	2.39e-06	8.4e-07	3.5e-07	1.19e-06	-6.1e-07	-2.1e-07	4.1e-07	9.7e-07	7.5e-07	1.35e-06	-1e-08	2.6e-07	1.28e-06	-8.7e-07	1.08e-06	4e-08	2.2e-07	2.9e-07	6.3e-07	1.43e-06	1.13e-06	-4e-08	7e-08	2.32e-06	1.13e-06	9.1e-07	1.14e-06
8.9797	-2e-07	0	-1.1e-06	2.29e-06	8.6e-07	6.8e-07	9.3e-07	-8.8e-07	-2.7e-07	4.3e-07	1.08e-06	8.1e-07	6.1e-07	3.2e-07	1.1e-07	1.09e-06	-7.7e-07	1.37e-06	1.7e-07	5.1e-07	2e-08	9.2e-07	1.28e-06	1.23e-06	-3e-08	1.8e-07	1.6e-06	1.04e-06	7.4e-07	1e-06
8.97949	1e-07	0	-7.6e-07	2e-06	8.8e-07	1.09e-06	7.2e-07	-8.2e-07	8e-08	5.4e-07	1.29e-06	7.4e-07	1e-07	6.4e-07	3.1e-07	9.8e-07	-5.8e-07	1.48e-06	7.8e-07	6.5e-07	-2e-08	1.06e-06	1.21e-06	1.09e-06	1.9e-07	1.1e-07	1.18e-06	1.01e-06	5.9e-07	1.09e-06
8.97928	1.3e-07	1.2e-07	-4.2e-07	1.64e-06	8.5e-07	1.28e-06	5.7e-07	-5.2e-07	7.3e-07	7.7e-07	1.39e-06	5.6e-07	-2e-08	9.1e-07	5.8e-07	1.05e-06	-2.9e-07	1.27e-06	1.43e-06	4.9e-07	-5e-08	9.1e-07	1.21e-06	9e-07	6e-07	-2.2e-07	1.13e-06	1.17e-06	4.9e-07	1.27e-06
8.97906	-1.2e-07	1.5e-07	-3.4e-07	1.43e-06	8e-07	1.1e-06	4.2e-07	-1.7e-07	1.32e-06	1.06e-06	1.24e-06	4.2e-07	1.4e-07	1.2e-06	5.6e-07	1.36e-06	9e-08	8.6e-07	1.65e-06	1.2e-07	-3.1e-07	5.5e-07	1.19e-06	8.6e-07	9.8e-07	-5.8e-07	1.25e-06	1.55e-06	4e-07	1.35e-06
8.97885	-4e-07	0	-6.1e-07	1.53e-06	7.3e-07	6.7e-07	2.2e-07	1.1e-07	1.47e-06	1.25e-06	9.2e-07	4.9e-07	3.5e-07	1.52e-06	1.8e-07	1.79e-06	4.9e-07	5e-07	1.32e-06	-2.2e-07	-7.3e-07	2.1e-07	1.14e-06	9.8e-07	1.13e-06	-6.5e-07	1.26e-06	1.94e-06	3.3e-07	1.21e-06
8.97863	-4.7e-07	0	-1.02e-06	1.91e-06	6.2e-07	2.3e-07	-8e-08	3.2e-07	1.06e-06	1.15e-06	6.3e-07	8.5e-07	4e-07	1.73e-06	0	2.1e-06	8.1e-07	3.2e-07	7.5e-07	-3.8e-07	-9.2e-07	5e-08	1.01e-06	1.18e-06	1.06e-06	-3.3e-07	1.14e-06	1.99e-06	3.5e-07	9.4e-07
8.97842	-2.8e-07	0	-1.31e-06	2.33e-06	4.3e-07	-1e-08	-4.2e-07	5.7e-07	3.6e-07	7.3e-07	5.6e-07	1.39e-06	3.5e-07	1.68e-06	0	2.08e-06	9.5e-07	2.6e-07	3.6e-07	-3.7e-07	-6.3e-07	6e-08	7.4e-07	1.33e-06	9.8e-07	1.8e-07	1.14e-06	1.57e-06	5.4e-07	7.1e-07
8.97821	2e-08	0	-1.34e-06	2.49e-06	2.1e-07	-2e-08	-7.2e-07	8.6e-07	-1.8e-07	2e-07	7.3e-07	1.84e-06	4.2e-07	1.42e-06	4e-08	1.69e-06	9e-07	2.2e-07	2.7e-07	-2.7e-07	0	1.5e-07	4e-07	1.42e-06	1.04e-06	5.4e-07	1.44e-06	9.8e-07	8.7e-07	6.2e-07
8.97799	2.8e-07	5e-08	-1.15e-06	2.22e-06	1e-07	1.2e-07	-8.9e-07	1.13e-06	-2.9e-07	0	1e-06	1.99e-06	8.2e-07	1.22e-06	7.2e-07	1.09e-06	7.8e-07	2.1e-07	3.7e-07	-1.4e-07	5.2e-07	2.9e-07	1.8e-07	1.48e-06	1.18e-06	6.3e-07	1.81e-06	6.8e-07	1.2e-06	6.4e-07
8.97778	4.7e-07	3.1e-07	-8.4e-07	1.63e-06	1.7e-07	3.3e-07	-8.6e-07	1.29e-06	-6e-08	1.6e-07	1.17e-06	1.82e-06	1.49e-06	1.31e-06	1.42e-06	4.7e-07	7.3e-07	3.3e-07	5.6e-07	1e-08	6.6e-07	4.3e-07	2.8e-07	1.47e-06	1.23e-06	5.9e-07	1.82e-06	8.6e-07	1.43e-06	6.3e-07
8.97757	6.1e-07	4.9e-07	-4.6e-07	1e-06	4e-07	5.6e-07	-6.2e-07	1.3e-06	1.9e-07	7.3e-07	1.15e-06	1.48e-06	2.08e-06	1.66e-06	1.92e-06	0	8.7e-07	6.8e-07	8.9e-07	1e-07	5.1e-07	5.2e-07	6.8e-07	1.35e-06	1.14e-06	5.8e-07	1.24e-06	1.27e-06	1.52e-06	5.5e-07
8.97735	7.2e-07	6.3e-07	-1.2e-07	5.9e-07	6.7e-07	7.5e-07	-2.3e-07	1.08e-06	2.6e-07	1.28e-06	1e-06	1.16e-06	2.19e-06	1.98e-06	2.09e-06	0	1.12e-06	1.21e-06	1.38e-06	-1e-08	3.7e-07	4.1e-07	1.1e-06	1.09e-06	1e-06	5.9e-07	3.9e-07	1.5e-06	1.5e-06	4.8e-07
8.97714	8e-07	7.4e-07	5e-08	4.7e-07	8.8e-07	8.3e-07	2.2e-07	5.2e-07	2e-07	1.58e-06	8.4e-07	9.3e-07	1.73e-06	2e-06	1.76e-06	0	1.26e-06	1.82e-06	1.88e-06	-3.9e-07	3.3e-07	5e-08	1.23e-06	7.6e-07	9.6e-07	4.8e-07	-1e-07	1.38e-06	1.44e-06	5.6e-07
8.97692	8.9e-07	8.3e-07	-1e-08	4.8e-07	9.5e-07	7.7e-07	5.8e-07	-3.6e-07	2.6e-07	1.65e-06	7e-07	8e-07	9.6e-07	1.71e-06	8.8e-07	0	1.15e-06	2.35e-06	2.13e-06	-9e-07	2.7e-07	-4.6e-07	9.3e-07	4.8e-07	1.04e-06	2.5e-07	1.9e-07	1.05e-06	1.45e-06	8.5e-07
8.97671	1.01e-06	9.1e-07	-2.1e-07	4.8e-07	8.5e-07	5.7e-07	8e-07	-1.24e-06	6.4e-07	1.64e-06	6.2e-07	7.7e-07	2.9e-07	1.36e-06	0	0	8.2e-07	2.65e-06	2.04e-06	-1.25e-06	1e-07	-8e-07	3.6e-07	3.6e-07	1.14e-06	6e-08	1.11e-06	7.5e-07	1.61e-06	1.21e-06
8.9765	1.11e-06	1.03e-06	-3.3e-07	4.6e-07	6e-07	3.7e-07	8.7e-07	-1.71e-06	1.34e-06	1.58e-06	6.2e-07	8.6e-07	-6e-08	1.13e-06	0	0	4.8e-07	2.63e-06	1.76e-06	-1.15e-06	-9e-08	-7.2e-07	0	3.8e-07	1.15e-06	1.5e-07	1.97e-06	5.6e-07	1.87e-06	1.44e-06
8.97628	1.07e-06	1.13e-06	-2.6e-07	4.9e-07	2.7e-07	3e-07	7.9e-07	-1.53e-06	2.13e-06	1.39e-06	7.5e-07	1.05e-06	-1.6e-07	1.03e-06	0	1.9e-07	2.7e-07	2.35e-06	1.53e-06	-6.1e-07	-8e-08	-1.9e-07	0	4e-07	1.02e-06	5.7e-07	2.14e-06	3.3e-07	2.04e-06	1.43e-06
8.97607	8e-07	1.09e-06	-9e-08	6.8e-07	4e-08	4.1e-07	5.5e-07	-8.7e-07	2.69e-06	1.1e-06	1.02e-06	1.25e-06	-1.7e-07	9.3e-07	0	3.2e-07	2e-07	1.97e-06	1.48e-06	7e-08	1.8e-07	4.8e-07	0	3.1e-07	8.2e-07	1.21e-06	1.54e-06	-1.3e-07	1.9e-06	1.27e-06
8.97586	4.7e-07	8.2e-07	2e-08	9.7e-07	6e-08	5.7e-07	1.5e-07	-1.8e-07	2.79e-06	8.9e-07	1.31e-06	1.39e-06	-1.6e-07	8e-07	0	2.4e-07	1.9e-07	1.66e-06	1.55e-06	5e-07	5.2e-07	9e-07	5e-08	1e-07	6.3e-07	1.8e-06	6.4e-07	-7.7e-07	1.42e-06	1.14e-06
8.97564	3.2e-07	4.9e-07	0	1.22e-06	3.5e-07	5.9e-07	-3e-07	2.1e-07	2.47e-06	8.9e-07	1.45e-06	1.43e-06	-7e-08	7.3e-07	0	1.5e-07	2.1e-07	1.47e-06	1.63e-06	4.8e-07	7.3e-07	8.9e-07	5.9e-07	-9e-08	5.6e-07	2.08e-06	4e-08	-1.29e-06	8.4e-07	1.19e-06
8.97543	4.6e-07	3.4e-07	-1.1e-07	1.3e-06	7.9e-07	4e-07	-5.7e-07	2.4e-07	2.02e-06	9e-07	1.35e-06	1.42e-06	1.7e-07	8.1e-07	0	2.5e-07	2.9e-07	1.35e-06	1.61e-06	1.4e-07	7e-07	5.6e-07	1e-06	-5e-08	6.4e-07	1.92e-06	1e-08	-1.33e-06	4.7e-07	1.43e-06
8.97522	7.8e-07	4.8e-07	-2.5e-07	1.2e-06	1.15e-06	1.8e-07	-5.4e-07	9e-08	1.77e-06	1.01e-06	1.1e-06	1.37e-06	5.6e-07	1e-06	4e-08	5.9e-07	3.8e-07	1.2e-06	1.48e-06	-1.6e-07	5e-07	2.6e-07	1.19e-06	2.7e-07	7.9e-07	1.46e-06	4.1e-07	-8e-07	4.7e-07	1.71e-06
8.975	1.07e-06	8.1e-07	-4.1e-07	1.02e-06	1.3e-06	1.6e-07	-2.6e-07	3e-08	1.88e-06	1.01e-06	9e-07	1.25e-06	1.04e-06	1.12e-06	6.5e-07	9.9e-07	4e-07	1.02e-06	1.3e-06	-1.2e-07	2.6e-07	3e-07	1.24e-06	7.8e-07	9e-07	1.02e-06	1e-06	-4e-08	7.3e-07	1.84e-06
8.97479	1.19e-06	1.09e-06	-5.8e-07	8.5e-07	1.25e-06	4.1e-07	1.1e-07	1.6e-07	2.15e-06	8.6e-07	8.7e-07	1.05e-06	1.56e-06	1.06e-06	1.37e-06	1.32e-06	2.3e-07	8.1e-07	1.19e-06	3e-07	9e-08	7e-07	1.24e-06	1.25e-06	9e-07	8.5e-07	1.58e-06	4.7e-07	1.02e-06	1.74e-06
8.97457	1.18e-06	1.21e-06	-7.5e-07	7e-07	1.09e-06	7.6e-07	4.5e-07	3.7e-07	2.27e-06	7.1e-07	9.6e-07	8.4e-07	1.98e-06	8.4e-07	2.02e-06	1.5e-06	-5e-08	6e-07	1.21e-06	8.1e-07	3e-08	1.21e-06	1.22e-06	1.53e-06	8.4e-07	8.9e-07	2.06e-06	4.8e-07	1.18e-06	1.47e-06
8.97436	1.15e-06	1.2e-06	-9.4e-07	5.1e-07	9.2e-07	9.9e-07	7.5e-07	4.2e-07	2.01e-06	9.1e-07	1.07e-06	7.6e-07	2.12e-06	5.8e-07	2.35e-06	1.52e-06	-2.7e-07	3.9e-07	1.3e-06	1.06e-06	1.2e-07	1.46e-06	1.1e-06	1.55e-06	9e-07	9.3e-07	2.38e-06	1.7e-07	1.17e-06	1.2e-06
8.97415	1.13e-06	1.17e-06	-1.15e-06	2.8e-07	7.6e-07	1.02e-06	1.01e-06	2.1e-07	1.49e-06	1.06e-06	1.11e-06	9.3e-07	1.87e-06	3.9e-07	2.26e-06	1.32e-06	-2.5e-07	2.4e-07	1.32e-06	9e-07	3.4e-07	1.3e-06	8.6e-07	1.4e-06	1.19e-06	8.4e-07	2.46e-06	-6e-08	9.9e-07	1.06e-06
8.97393	1.08e-06	1.15e-06	-1.3e-06	1.2e-07	6.4e-07	8.9e-07	1.08e-06	-1.5e-07	1.01e-06	1.11e-06	1.11e-06	1.3e-06	1.28e-06	2.5e-07	1.9e-06	9.1e-07	3e-08	1.8e-07	1.19e-06	5.2e-07	6.5e-07	9.3e-07	5.9e-07	1.13e-06	1.59e-06	7.4e-07	2.3e-06	7e-08	6.6e-07	1.09e-06
8.97372	9.7e-07	1.1e-06	-1.24e-06	1.4e-07	6e-07	6.9e-07	9e-07	-3.7e-07	7.3e-07	1.12e-06	1.08e-06	1.69e-06	6.2e-07	1e-07	1.57e-06	5.8e-07	4.1e-07	1.9e-07	1.01e-06	3.1e-07	9.4e-07	7.2e-07	4.5e-07	8.1e-07	1.81e-06	8.2e-07	2.03e-06	5.5e-07	2.2e-07	1.18e-06
8.97351	8.1e-07	9.9e-07	-8.2e-07	3.8e-07	6.5e-07	4.4e-07	5.8e-07	-2.3e-07	5.6e-07	1.16e-06	9.7e-07	1.9e-06	1.8e-07	-4e-08	1.45e-06	7.4e-07	7.5e-07	1.3e-07	9.5e-07	4.3e-07	1.12e-06	8.3e-07	4.6e-07	5.7e-07	1.68e-06	1.11e-06	1.82e-06	1.16e-06	-2.5e-07	1.18e-06
8.97329	6.2e-07	8.3e-07	-1.3e-07	7e-07	7.1e-07	1.6e-07	3.8e-07	2.6e-07	3.3e-07	1.22e-06	7.3e-07	1.81e-06	4e-08	-1e-07	1.46e-06	1.6e-06	1e-06	0	1.11e-06	7e-07	1.14e-06	1.1e-06	5.9e-07	5.9e-07	1.29e-06	1.47e-06	1.8e-06	1.64e-06	-6.2e-07	1e-06
8.97308	4.5e-07	6.4e-07	5.3e-07	8.6e-07	6.5e-07	-1e-07	4.9e-07	7.7e-07	0	1.21e-06	3.8e-07	1.5e-06	1.5e-07	3e-08	1.36e-06	2.77e-06	1.2e-06	0	1.41e-06	8e-07	1.02e-06	1.2e-06	7.2e-07	9.8e-07	9.9e-07	1.7e-06	1.95e-06	1.87e-06	-7.5e-07	6.7e-07
8.97287	3.3e-07	4.7e-07	7.6e-07	6.9e-07	4.2e-07	-2.6e-07	8.3e-07	9.2e-07	-1.5e-07	1.1e-06	6e-08	1.15e-06	3.5e-07	2.8e-07	1.01e-06	3.51e-06	1.37e-06	0	1.68e-06	6.3e-07	8.4e-07	1.04e-06	8.1e-07	1.55e-06	1.06e-06	1.69e-06	2.08e-06	1.85e-06	-5.5e-07	3.3e-07
8.97265	2.6e-07	3.5e-07	4.3e-07	2.7e-07	1.1e-07	-2.5e-07	1.14e-06	5.1e-07	1.6e-07	9.3e-07	-7e-08	9.4e-07	5.1e-07	5.1e-07	5.4e-07	3.29e-06	1.44e-06	0	1.75e-06	4.1e-07	6.9e-07	8.2e-07	8.7e-07	1.96e-06	1.46e-06	1.39e-06	1.97e-06	1.69e-06	-2e-08	1.4e-07
8.97244	2.5e-07	2.8e-07	-2.6e-07	-1.6e-07	-1.4e-07	-5e-08	1.21e-06	-3e-07	9.1e-07	7.4e-07	1e-08	9.7e-07	5.4e-07	6.6e-07	2.3e-07	2.29e-06	1.31e-06	0	1.56e-06	4.1e-07	6.7e-07	8.2e-07	9.8e-07	1.99e-06	1.95e-06	8.9e-07	1.59e-06	1.52e-06	7e-07	1.9e-07
8.97222	3.4e-07	2.7e-07	-8.3e-07	-3.2e-07	-2.6e-07	2.9e-07	1e-06	-1.03e-06	1.74e-06	5.3e-07	2.5e-07	1.18e-06	4.1e-07	8.1e-07	2.5e-07	1.23e-06	1.03e-06	0	1.2e-06	6.4e-07	7.5e-07	1.05e-06	1.24e-06	1.67e-06	2.25e-06	4e-07	1.17e-06	1.35e-06	1.27e-06	4.4e-07
8.97201	6.1e-07	3.6e-07	-8.7e-07	-9e-08	-3e-07	6.7e-07	5.9e-07	-1.23e-06	2.15e-06	2.3e-07	5.3e-07	1.43e-06	2.7e-07	1.1e-06	5.2e-07	7.6e-07	7.7e-07	0	8.7e-07	8.8e-07	7.9e-07	1.28e-06	1.62e-06	1.24e-06	2.21e-06	2.1e-07	1.02e-06	1.17e-06	1.41e-06	7.1e-07
8.9718	1.1e-06	6.3e-07	-3e-07	4.1e-07	-3.4e-07	9.8e-07	1.1e-07	-8e-07	2.02e-06	0	8.1e-07	1.58e-06	3.3e-07	1.48e-06	7.8e-07	9.6e-07	7.4e-07	7e-08	6.8e-07	8.9e-07	7.1e-07	1.3e-06	1.92e-06	8.9e-07	1.81e-06	4e-07	1.22e-06	9.2e-07	1.1e-06	8.3e-07
8.97158	1.65e-06	1.13e-06	5.5e-07	9.5e-07	-4.2e-07	1.12e-06	-2.6e-07	-7e-08	1.61e-06	0	1.02e-06	1.63e-06	7.2e-07	1.73e-06	8.8e-07	1.37e-06	9.5e-07	1.3e-07	6.8e-07	7e-07	5.6e-07	1.11e-06	1.91e-06	6.5e-07	1.16e-06	7.5e-07	1.59e-06	6e-07	6.2e-07	7.9e-07
8.97137	1.94e-06	1.67e-06	1.17e-06	1.35e-06	-5.1e-07	1.1e-06	-3.3e-07	5.5e-07	1.4e-06	0	1.06e-06	1.63e-06	1.28e-06	1.63e-06	8.8e-07	1.42e-06	1.24e-06	2e-07	7.7e-07	4.3e-07	5.2e-07	8.4e-07	1.55e-06	4.8e-07	5.1e-07	9.4e-07	1.9e-06	2.5e-07	3.2e-07	6.7e-07
8.97116	1.76e-06	1.96e-06	1.22e-06	1.56e-06	-5.4e-07	9.7e-07	-2e-08	8.3e-07	1.55e-06	0	9.2e-07	1.67e-06	1.67e-06	1.26e-06	9.1e-07	9.3e-07	1.33e-06	1.9e-07	9.1e-07	2.1e-07	6.5e-07	6.2e-07	1.06e-06	3.7e-07	1e-07	9.4e-07	2.08e-06	-3e-08	3.7e-07	5.7e-07
8.97094	1.18e-06	1.77e-06	7.1e-07	1.6e-06	-4.7e-07	8.1e-07	5e-07	8.6e-07	1.84e-06	0	7e-07	1.74e-06	1.68e-06	9.6e-07	9.5e-07	1.5e-07	1.04e-06	2e-08	1.08e-06	1e-07	8.9e-07	5.2e-07	7.5e-07	3.2e-07	2e-08	1.06e-06	2.24e-06	-2e-07	6.5e-07	5.1e-07
8.97073	5.4e-07	1.19e-06	-4e-08	1.52e-06	-2.6e-07	6.3e-07	8.8e-07	7.9e-07	1.9e-06	0	5.6e-07	1.78e-06	1.41e-06	9.9e-07	8.1e-07	0	4.2e-07	0	1.3e-06	1.5e-07	1.12e-06	5.6e-07	7.6e-07	2.7e-07	1.5e-07	1.53e-06	2.43e-06	-2.3e-07	9.3e-07	5.2e-07
8.97052	1.6e-07	5.6e-07	-6.8e-07	1.36e-06	8e-08	4.3e-07	8.8e-07	7.1e-07	1.59e-06	0	5.8e-07	1.7e-06	1.17e-06	1.34e-06	4e-07	0	-3e-07	0	1.52e-06	3.7e-07	1.33e-06	7.7e-07	9.2e-07	1.6e-07	3.6e-07	2.17e-06	2.53e-06	-1.6e-07	1.07e-06	6.1e-07
8.9703	1.1e-07	1.8e-07	-1e-06	1.14e-06	5e-07	2.4e-07	5.7e-07	5.9e-07	1.12e-06	0	7e-07	1.49e-06	1.19e-06	1.71e-06	0	0	-7.5e-07	1.3e-07	1.68e-06	6.7e-07	1.55e-06	1.07e-06	9.6e-07	3e-08	6.3e-07	2.46e-06	2.43e-06	-9e-08	1.05e-06	8.2e-07
8.97009	2.3e-07	1.3e-07	-9.8e-07	9.1e-07	9e-07	1.1e-07	2.6e-07	3.7e-07	7.8e-07	0	7.9e-07	1.2e-06	1.39e-06	1.81e-06	0	0	-6.5e-07	7.2e-07	1.72e-06	9.2e-07	1.67e-06	1.31e-06	7.7e-07	3e-08	9.5e-07	2.05e-06	2.13e-06	-1.2e-07	9.4e-07	1.1e-06
8.96987	3.7e-07	2.5e-07	-7.1e-07	7.5e-07	1.18e-06	9e-08	2.3e-07	5e-08	6.5e-07	0	7.3e-07	9.2e-07	1.54e-06	1.51e-06	1e-07	0	-2e-08	1.25e-06	1.66e-06	1.02e-06	1.51e-06	1.42e-06	4.9e-07	2.2e-07	1.21e-06	1.11e-06	1.71e-06	-2.3e-07	8.3e-07	1.27e-06
8.96966	4.9e-07	3.9e-07	-3.8e-07	7.7e-07	1.25e-06	1.8e-07	4.9e-07	-2.8e-07	6.1e-07	0	5.5e-07	7.3e-07	1.53e-06	9.6e-07	5.7e-07	0	7.9e-07	1.56e-06	1.51e-06	1.03e-06	9.5e-07	1.42e-06	3.1e-07	5.9e-07	1.29e-06	2.3e-07	1.23e-06	-2.9e-07	7.7e-07	1.21e-06
8.96945	6.7e-07	5.1e-07	-2.5e-07	9.7e-07	1.06e-06	3.8e-07	8.5e-07	-5e-07	5.4e-07	0	3.2e-07	6.2e-07	1.45e-06	3.8e-07	8.4e-07	0	1.33e-06	1.71e-06	1.28e-06	9.8e-07	1.9e-07	1.38e-06	2.7e-07	1.01e-06	1.19e-06	-9e-08	7.8e-07	-7e-08	7.6e-07	9.9e-07
8.96923	9.4e-07	6.9e-07	-4.7e-07	1.17e-06	7.4e-07	6.6e-07	1.12e-06	-4.9e-07	4.6e-07	0	1.3e-07	5.9e-07	1.48e-06	-4e-08	8e-07	0	1.37e-06	1.79e-06	9.3e-07	8.4e-07	-4e-07	1.24e-06	2.4e-07	1.38e-06	1.07e-06	2.4e-07	4.5e-07	4.8e-07	7.1e-07	8.2e-07
8.96902	1.21e-06	9.6e-07	-9.9e-07	1.18e-06	4.8e-07	9.4e-07	1.17e-06	-2.5e-07	4.9e-07	1.8e-07	7e-08	6.1e-07	1.55e-06	-3.1e-07	6.4e-07	0	1.07e-06	1.73e-06	5e-07	4.9e-07	-4.8e-07	9.1e-07	1.4e-07	1.59e-06	9.9e-07	9.3e-07	3.7e-07	1.17e-06	5.2e-07	8.4e-07
8.96881	1.31e-06	1.23e-06	-1.5e-06	1e-06	4.6e-07	1.1e-06	9.4e-07	0	6.7e-07	2.4e-07	1.5e-07	6.3e-07	1.39e-06	-4.8e-07	6.5e-07	0	7.6e-07	1.35e-06	1.3e-07	1e-08	-4e-08	4.3e-07	9e-08	1.53e-06	8e-07	1.53e-06	5e-07	1.67e-06	2.2e-07	9.5e-07
8.96859	1.12e-06	1.33e-06	-1.73e-06	8.2e-07	6.9e-07	1.02e-06	4.8e-07	-2e-08	8.7e-07	1.7e-07	3.2e-07	6e-07	8.7e-07	-5e-07	9.6e-07	0	6.6e-07	6.4e-07	-4e-08	-3.4e-07	6.5e-07	8e-08	2.1e-07	1.18e-06	4.3e-07	1.72e-06	6.6e-07	1.76e-06	-7e-08	9.3e-07
8.96838	6.6e-07	1.14e-06	-1.61e-06	8.7e-07	1e-06	6.7e-07	0	-3.5e-07	9.6e-07	1e-07	5.2e-07	5.1e-07	2.4e-07	-2.4e-07	1.48e-06	1.6e-07	6.9e-07	0	4e-08	-2.4e-07	1.27e-06	1.7e-07	4.9e-07	6.9e-07	8e-08	1.53e-06	6.9e-07	1.51e-06	-2.3e-07	6.5e-07
8.96816	1e-07	6.8e-07	-1.37e-06	1.13e-06	1.17e-06	1.6e-07	-2.1e-07	-7.2e-07	9.3e-07	1.2e-07	6.9e-07	4.6e-07	0	4.1e-07	1.95e-06	5.8e-07	5.9e-07	0	2.9e-07	3.5e-07	1.68e-06	7.5e-07	7.3e-07	3.2e-07	1.7e-07	1.24e-06	6.4e-07	1.22e-06	-2.8e-07	1.8e-07
8.96795	-3.4e-07	1.2e-07	-1.26e-06	1.4e-06	1.08e-06	-2.8e-07	2e-08	-7.7e-07	9.3e-07	2.2e-07	7.8e-07	5.8e-07	4.6e-07	1.29e-06	2.15e-06	8.6e-07	2.4e-07	0	5.4e-07	1.14e-06	1.94e-06	1.52e-06	7.9e-07	2.2e-07	8.1e-07	1.2e-06	7e-07	1.03e-06	-3e-07	-2.6e-07
8.96774	-5e-07	0	-1.41e-06	1.5e-06	7.3e-07	-4.6e-07	5.2e-07	-3.8e-07	1.1e-06	2.8e-07	7.6e-07	9.7e-07	1.37e-06	2.03e-06	1.99e-06	1.04e-06	-3.1e-07	0	6.5e-07	1.7e-06	2.17e-06	2.07e-06	7.3e-07	3.4e-07	1.56e-06	1.45e-06	9.6e-07	8.2e-07	-3.5e-07	-5e-07
8.96752	-3.3e-07	0	-1.72e-06	1.46e-06	2.4e-07	-2.8e-07	9.3e-07	2e-07	1.35e-06	1.8e-07	6.3e-07	1.6e-06	2.13e-06	2.38e-06	1.58e-06	1.13e-06	-8.8e-07	1e-08	6.1e-07	1.79e-06	2.36e-06	2.18e-06	7.4e-07	4.8e-07	1.78e-06	1.69e-06	1.25e-06	3.7e-07	-4.2e-07	-4.6e-07
8.96731	1e-07	0	-2e-06	1.44e-06	-2.1e-07	1.5e-07	1.05e-06	5.7e-07	1.47e-06	0	4.8e-07	2.32e-06	2.34e-06	2.37e-06	1.13e-06	1.05e-06	-1.24e-06	1.1e-07	5.2e-07	1.52e-06	2.34e-06	1.91e-06	9.5e-07	5e-07	1.21e-06	1.53e-06	1.36e-06	-3.2e-07	-4.8e-07	-1.5e-07
8.9671	6e-07	1.2e-07	-2.13e-06	1.56e-06	-3.9e-07	6.3e-07	9.8e-07	5.4e-07	1.25e-06	0	4.8e-07	2.96e-06	2.1e-06	2.22e-06	8e-07	6.7e-07	-1.23e-06	0	5e-07	1.18e-06	1.97e-06	1.58e-06	1.31e-06	3.8e-07	1.9e-07	9.5e-07	1.29e-06	-9e-07	-5.3e-07	3.1e-07
8.96688	9e-07	6.2e-07	-2.05e-06	1.77e-06	-1.7e-07	9.6e-07	9.5e-07	2.3e-07	7.4e-07	0	7.2e-07	3.28e-06	1.75e-06	2.14e-06	6.1e-07	2e-08	-8.1e-07	0	5.9e-07	1.06e-06	1.31e-06	1.46e-06	1.67e-06	1.7e-07	-6.3e-07	4.1e-07	1.24e-06	-9.3e-07	-6.2e-07	7.8e-07
8.96667	8.4e-07	9.2e-07	-1.75e-06	1.92e-06	3e-07	1.1e-06	1.1e-06	-9e-08	2e-07	3.8e-07	1.11e-06	3.06e-06	1.54e-06	2.11e-06	5.7e-07	0	-1.4e-07	0	7.1e-07	1.22e-06	5.8e-07	1.61e-06	1.89e-06	-1e-08	-7.9e-07	4.2e-07	1.39e-06	-3.4e-07	-7.3e-07	1.15e-06
8.96646	5e-07	8.6e-07	-1.29e-06	1.9e-06	7.1e-07	1.12e-06	1.33e-06	-1.9e-07	-7e-08	9.2e-07	1.44e-06	2.27e-06	1.43e-06	2.05e-06	7.1e-07	0	4.6e-07	0	7.3e-07	1.44e-06	1e-08	1.83e-06	1.89e-06	-3e-08	-2.8e-07	1.03e-06	1.63e-06	5.4e-07	-7.6e-07	1.4e-06
8.96624	1.7e-07	5.2e-07	-7.8e-07	1.72e-06	7.8e-07	1.07e-06	1.5e-06	2e-08	2e-08	1.17e-06	1.54e-06	1.25e-06	1.3e-06	1.9e-06	1.02e-06	0	7.2e-07	0	6.3e-07	1.5e-06	-2.4e-07	1.89e-06	1.65e-06	1.4e-07	6.4e-07	1.83e-06	1.7e-06	1.21e-06	-5.8e-07	1.59e-06
8.96603	1.3e-07	1.9e-07	-3e-07	1.46e-06	5.1e-07	9.2e-07	1.61e-06	4.9e-07	3.7e-07	9.3e-07	1.39e-06	6e-07	1.16e-06	1.71e-06	1.32e-06	1.4e-07	6.4e-07	0	5.3e-07	1.33e-06	-1.4e-07	1.73e-06	1.26e-06	4.3e-07	1.57e-06	2.28e-06	1.47e-06	1.44e-06	-6e-08	1.74e-06
8.96581	4.8e-07	1.6e-07	9e-08	1.25e-06	1.4e-07	6.6e-07	1.71e-06	1.04e-06	7e-07	3.3e-07	1.14e-06	6.8e-07	1.07e-06	1.53e-06	1.34e-06	7.8e-07	5.1e-07	0	5.7e-07	1.06e-06	2.3e-07	1.46e-06	8.5e-07	6.3e-07	2.12e-06	2.24e-06	1.13e-06	1.3e-06	6.7e-07	1.79e-06
8.9656	1.02e-06	5e-07	3.8e-07	1.12e-06	-1.2e-07	3.6e-07	1.84e-06	1.46e-06	8.3e-07	0	9.3e-07	1.33e-06	9.6e-07	1.38e-06	9.7e-07	1.23e-06	6.2e-07	0	7.4e-07	8.2e-07	7.3e-07	1.23e-06	5.8e-07	6.5e-07	2.08e-06	1.95e-06	1.04e-06	9.5e-07	1.36e-06	1.63e-06
8.96539	1.43e-06	1.04e-06	5.4e-07	1.01e-06	-2.6e-07	1.5e-07	1.93e-06	1.55e-06	7.1e-07	0	8.1e-07	2.01e-06	7e-07	1.27e-06	3.5e-07	1.47e-06	1.02e-06	1.6e-07	8.3e-07	6.8e-07	1.17e-06	1.09e-06	4.8e-07	6e-07	1.57e-06	1.77e-06	1.29e-06	4.2e-07	1.72e-06	1.22e-06
8.96517	1.47e-06	1.45e-06	5e-07	9.1e-07	-4.2e-07	1.3e-07	1.93e-06	1.31e-06	5.1e-07	0	7e-07	2.23e-06	2.8e-07	1.24e-06	0	1.53e-06	1.45e-06	3.6e-07	6.4e-07	5.8e-07	1.43e-06	9.9e-07	4.9e-07	6.8e-07	1.01e-06	1.81e-06	1.62e-06	-2.5e-07	1.72e-06	6.9e-07
8.96496	1.12e-06	1.49e-06	3.1e-07	9e-07	-6.9e-07	2.1e-07	1.78e-06	8.8e-07	4e-07	0	5.1e-07	1.98e-06	-7e-08	1.32e-06	0	1.46e-06	1.63e-06	4.8e-07	2.2e-07	5e-07	1.52e-06	9.1e-07	5.8e-07	9.5e-07	7.8e-07	1.91e-06	1.65e-06	-8.8e-07	1.53e-06	2.7e-07
8.96475	5.6e-07	1.13e-06	1.6e-07	1.06e-06	-1.03e-06	2.9e-07	1.44e-06	5.1e-07	4e-07	0	3.2e-07	1.54e-06	-6e-08	1.51e-06	0	1.3e-06	1.47e-06	6.7e-07	-8e-08	4.4e-07	1.55e-06	8.6e-07	7.5e-07	1.3e-06	9.8e-07	1.88e-06	1.24e-06	-1.1e-06	1.35e-06	1.3e-07
8.96453	9e-08	5.8e-07	2.1e-07	1.33e-06	-1.28e-06	3.1e-07	8.8e-07	3.3e-07	3.8e-07	0	2.3e-07	1.19e-06	3.9e-07	1.73e-06	3e-08	1.15e-06	1.13e-06	9.3e-07	8e-08	3.8e-07	1.58e-06	7.9e-07	1.03e-06	1.5e-06	1.32e-06	1.61e-06	6.4e-07	-5.9e-07	1.23e-06	2.6e-07
8.96432	-1.7e-07	1.1e-07	4.6e-07	1.49e-06	-1.3e-06	3e-07	1.7e-07	2.9e-07	2.3e-07	0	3.1e-07	1.04e-06	1.07e-06	1.87e-06	7.2e-07	1.08e-06	8.5e-07	1.05e-06	6.9e-07	2.7e-07	1.55e-06	6.9e-07	1.29e-06	1.49e-06	1.5e-06	1.12e-06	1.9e-07	6e-07	1.13e-06	5.7e-07
8.96411	-2.7e-07	0	6.9e-07	1.33e-06	-1.03e-06	3.2e-07	-4.2e-07	2.8e-07	5e-08	0	4.9e-07	1.06e-06	1.64e-06	1.85e-06	1.57e-06	1.1e-06	7.3e-07	8.6e-07	1.32e-06	1.9e-07	1.36e-06	6.1e-07	1.43e-06	1.3e-06	1.44e-06	5.4e-07	5e-08	2.02e-06	1.01e-06	9.2e-07
8.96389	-3.4e-07	0	6.4e-07	9.3e-07	-5.7e-07	3.8e-07	-5.8e-07	2.6e-07	7e-08	3.1e-07	6.4e-07	1.22e-06	1.91e-06	1.66e-06	2.29e-06	1.14e-06	6.9e-07	5.1e-07	1.54e-06	2.8e-07	1.02e-06	6.8e-07	1.41e-06	1.02e-06	1.3e-06	4e-08	1.4e-07	3.05e-06	8.4e-07	1.2e-06
8.96368	-4e-07	0	2.8e-07	5.5e-07	-9e-08	4e-07	-1.9e-07	3.4e-07	4.1e-07	4e-07	7.3e-07	1.49e-06	1.9e-06	1.38e-06	2.56e-06	1.12e-06	5.8e-07	3.5e-07	1.31e-06	5.8e-07	6.6e-07	9.8e-07	1.34e-06	7e-07	1.2e-06	-2.1e-07	2.7e-07	3.34e-06	6.4e-07	1.33e-06
8.96346	-3.9e-07	0	-2.3e-07	4.5e-07	2.5e-07	2.8e-07	5.7e-07	6.2e-07	9.2e-07	2.2e-07	8.2e-07	1.74e-06	1.8e-06	1.15e-06	2.26e-06	1.12e-06	3.4e-07	5.8e-07	1.04e-06	9.7e-07	4.1e-07	1.36e-06	1.3e-06	4.1e-07	1.13e-06	-2e-07	3e-07	2.98e-06	3.9e-07	1.26e-06
8.96325	-2.9e-07	0	-6.3e-07	6.2e-07	3.9e-07	2e-08	1.31e-06	1.08e-06	1.32e-06	1.8e-07	9.4e-07	1.84e-06	1.77e-06	1.07e-06	1.63e-06	1.25e-06	5e-08	1e-06	1.1e-06	1.25e-06	3.2e-07	1.64e-06	1.19e-06	2.9e-07	1.05e-06	-1.3e-07	1.2e-07	2.29e-06	1.4e-07	1.03e-06
8.96304	-2.1e-07	0	-7.7e-07	8.8e-07	4.7e-07	-2.8e-07	1.72e-06	1.51e-06	1.43e-06	4.5e-07	1.02e-06	1.73e-06	1.86e-06	1.17e-06	1.14e-06	1.55e-06	-1.8e-07	1.2e-06	1.44e-06	1.36e-06	3.2e-07	1.75e-06	8.4e-07	4.4e-07	9.7e-07	-2e-07	-3.1e-07	1.52e-06	4e-08	8.7e-07
8.96282	-2.4e-07	0	-6.3e-07	1.08e-06	6.6e-07	-4.3e-07	1.74e-06	1.67e-06	1.28e-06	7.3e-07	9.5e-07	1.53e-06	1.97e-06	1.38e-06	1.15e-06	1.81e-06	-3.3e-07	1.02e-06	1.66e-06	1.42e-06	3.6e-07	1.81e-06	2.4e-07	8.5e-07	9.9e-07	-4.2e-07	-9.1e-07	6.9e-07	1.9e-07	1.01e-06
8.96261	-3e-07	0	-3.5e-07	1.2e-06	1.04e-06	-2.4e-07	1.53e-06	1.48e-06	1.02e-06	5.9e-07	7.2e-07	1.39e-06	1.91e-06	1.62e-06	1.62e-06	1.8e-06	-4.4e-07	6.2e-07	1.53e-06	1.57e-06	4.4e-07	1.95e-06	0	1.34e-06	1.11e-06	-5.6e-07	-1.4e-06	-2.5e-07	5.2e-07	1.52e-06
8.9624	-1.9e-07	0	-1.6e-07	1.28e-06	1.49e-06	2.4e-07	1.3e-06	1.06e-06	7.1e-07	5e-08	4.3e-07	1.37e-06	1.59e-06	1.85e-06	2.12e-06	1.51e-06	-5.4e-07	3.4e-07	1.25e-06	1.77e-06	6.1e-07	2.15e-06	0	1.66e-06	1.27e-06	-3.9e-07	-1.43e-06	-1.18e-06	8.7e-07	2.17e-06
8.96218	1.7e-07	0	-2.3e-07	1.3e-06	1.75e-06	7.3e-07	1.14e-06	6.1e-07	3.5e-07	0	1.9e-07	1.38e-06	1.11e-06	2.04e-06	2.21e-06	1.22e-06	-5.7e-07	3.5e-07	1.19e-06	1.9e-06	8e-07	2.28e-06	0	1.65e-06	1.32e-06	6e-08	-8.8e-07	-1.79e-06	1.09e-06	2.57e-06
8.96197	6.2e-07	1.9e-07	-5.5e-07	1.23e-06	1.71e-06	9.2e-07	1.05e-06	2.6e-07	4e-08	0	4e-08	1.34e-06	6.9e-07	2.07e-06	1.77e-06	1.23e-06	-5e-07	5.5e-07	1.39e-06	1.86e-06	9e-07	2.25e-06	0	1.36e-06	1.17e-06	4.7e-07	3e-08	-1.83e-06	1.2e-06	2.51e-06
8.96176	9.3e-07	6.5e-07	-8.8e-07	1.12e-06	1.39e-06	6.6e-07	1e-06	0	-6e-08	1.5e-07	-4e-08	1.22e-06	4.9e-07	1.82e-06	1.1e-06	1.5e-06	-3.9e-07	8.3e-07	1.51e-06	1.68e-06	9.1e-07	2.07e-06	2.6e-07	9.7e-07	8.7e-07	5.2e-07	7.9e-07	-1.39e-06	1.24e-06	2.06e-06
8.96154	9.5e-07	9.5e-07	-9.6e-07	1.08e-06	1e-06	1e-07	1e-06	-2.6e-07	1.9e-07	5.4e-07	-9e-08	1.07e-06	5.3e-07	1.28e-06	6.3e-07	1.7e-06	-3.8e-07	1.13e-06	1.21e-06	1.45e-06	9.7e-07	1.85e-06	7.2e-07	6.8e-07	5.9e-07	2e-07	1.06e-06	-7.5e-07	1.2e-06	1.5e-06
8.96133	7.3e-07	9.7e-07	-7.1e-07	1.17e-06	6.9e-07	-4.8e-07	1.06e-06	-5.2e-07	7e-07	5.3e-07	-1.3e-07	9.7e-07	6.8e-07	6.1e-07	5.6e-07	1.51e-06	-5e-07	1.4e-06	5.5e-07	1.29e-06	1.26e-06	1.69e-06	9.9e-07	6.3e-07	5e-07	-1.5e-07	8.5e-07	-6e-08	1.03e-06	1.09e-06
8.96111	4.2e-07	7.5e-07	-2.3e-07	1.29e-06	5.5e-07	-8.4e-07	1.1e-06	-6.7e-07	1.19e-06	3e-07	-1.6e-07	9.6e-07	8.6e-07	4e-08	7.3e-07	9.9e-07	-5.9e-07	1.45e-06	-3e-08	1.24e-06	1.75e-06	1.64e-06	1.06e-06	8.2e-07	6.4e-07	-1.8e-07	5.2e-07	7.1e-07	7.5e-07	9.3e-07
8.9609	1.8e-07	4.4e-07	2.2e-07	1.27e-06	5.1e-07	-8.9e-07	1.07e-06	-6e-07	1.41e-06	2.3e-07	-1.3e-07	1e-06	1.08e-06	-3.2e-07	8.5e-07	4.4e-07	-3.9e-07	1.09e-06	-1.6e-07	1.27e-06	2.12e-06	1.67e-06	9.7e-07	1.15e-06	8.6e-07	2.1e-07	4e-07	1.57e-06	4.9e-07	9.6e-07
8.96069	1.1e-07	2.1e-07	4.7e-07	1.01e-06	4.8e-07	-6.8e-07	9.6e-07	-2.7e-07	1.3e-06	5.1e-07	0	1.05e-06	1.37e-06	-5.3e-07	7.4e-07	1.4e-07	1.4e-07	4e-07	9e-08	1.33e-06	2.07e-06	1.73e-06	8.2e-07	1.43e-06	9.6e-07	8.3e-07	5.6e-07	2.29e-06	3.9e-07	1e-06
8.96047	2.3e-07	1.3e-07	4.6e-07	6.1e-07	4.1e-07	-3.4e-07	8.5e-07	2.1e-07	1.02e-06	9.9e-07	2.9e-07	1.02e-06	1.7e-06	-6.2e-07	4.4e-07	1.2e-07	7.8e-07	0	3.8e-07	1.32e-06	1.59e-06	1.73e-06	7.2e-07	1.54e-06	8.7e-07	1.36e-06	8e-07	2.48e-06	4.8e-07	8.6e-07
8.96026	4.8e-07	2.5e-07	2.6e-07	2.4e-07	3.5e-07	-4e-08	7.8e-07	6.1e-07	8.3e-07	1.38e-06	6.8e-07	8.9e-07	1.92e-06	-5.7e-07	9e-08	2.3e-07	1.21e-06	0	4.3e-07	1.22e-06	9.7e-07	1.63e-06	7.7e-07	1.38e-06	7.2e-07	1.58e-06	9.3e-07	2.01e-06	6e-07	5e-07
8.96005	7.3e-07	5e-07	4e-08	9e-08	3.6e-07	1.3e-07	6.9e-07	7.7e-07	8.6e-07	1.5e-06	9.9e-07	7.1e-07	1.93e-06	-2.8e-07	0	3e-07	1.25e-06	5e-08	2.6e-07	1.04e-06	4.4e-07	1.45e-06	9.6e-07	9.5e-07	6.3e-07	1.49e-06	9.8e-07	1.13e-06	6.1e-07	8e-08
8.95983	8.6e-07	7.6e-07	-6e-08	1.8e-07	4.4e-07	1.9e-07	5.1e-07	6.6e-07	1.11e-06	1.33e-06	1.1e-06	6.3e-07	1.74e-06	2.4e-07	0	2e-07	1e-06	7.9e-07	1.3e-07	8.7e-07	7e-08	1.28e-06	1.17e-06	4.2e-07	6.7e-07	1.26e-06	1.16e-06	3.4e-07	4.2e-07	-1.7e-07
8.95962	8.4e-07	8.9e-07	-6e-08	4.5e-07	5.4e-07	2.8e-07	2.6e-07	4.8e-07	1.43e-06	9.4e-07	1.03e-06	7.7e-07	1.57e-06	8.2e-07	0	0	6.1e-07	1.34e-06	2.2e-07	7.8e-07	-1.9e-07	1.2e-06	1.23e-06	4e-08	7.8e-07	1.08e-06	1.61e-06	0	1.1e-07	-1e-07
8.9594	7.3e-07	8.6e-07	-2e-08	7.3e-07	6.2e-07	5.2e-07	9e-08	4.9e-07	1.6e-06	4.6e-07	9.3e-07	1.12e-06	1.57e-06	1.23e-06	2.9e-07	0	1.5e-07	1.43e-06	4.9e-07	8e-07	-3.4e-07	1.21e-06	1.06e-06	0	9.1e-07	9.9e-07	2.16e-06	2e-07	-1.4e-07	1.3e-07
8.95919	6.7e-07	7.5e-07	-4e-08	9.1e-07	6.6e-07	8.5e-07	1.8e-07	7.6e-07	1.45e-06	1e-07	9.8e-07	1.53e-06	1.73e-06	1.35e-06	7.5e-07	0	-3.6e-07	1.14e-06	7.2e-07	8.7e-07	-2.7e-07	1.28e-06	7.3e-07	3.3e-07	9.5e-07	9.1e-07	2.42e-06	8e-07	-1.2e-07	3e-07
8.95898	7e-07	7e-07	-6e-08	9.6e-07	6.1e-07	1.07e-06	5e-07	1.1e-06	9e-07	0	1.18e-06	1.81e-06	1.83e-06	1.28e-06	1.11e-06	0	-7.5e-07	7.6e-07	7.2e-07	8.7e-07	4e-08	1.28e-06	4.4e-07	7.7e-07	7.6e-07	7.2e-07	2.1e-06	1.5e-06	2.6e-07	2.9e-07
8.95876	7.6e-07	7.3e-07	-5e-08	9.5e-07	3.8e-07	1.01e-06	8.9e-07	1.24e-06	1.1e-07	1.6e-07	1.4e-06	1.86e-06	1.66e-06	1.25e-06	1.3e-06	0	-7.6e-07	5e-07	5.6e-07	7.6e-07	4.6e-07	1.17e-06	3.2e-07	1.06e-06	2.9e-07	4.5e-07	1.32e-06	1.99e-06	8.5e-07	2.1e-07
8.95855	7.6e-07	7.9e-07	-1e-08	1.02e-06	-1.1e-07	7.3e-07	1.1e-06	1.08e-06	-6.1e-07	4.7e-07	1.49e-06	1.66e-06	1.16e-06	1.43e-06	1.34e-06	0	-2.9e-07	4e-07	4.1e-07	5.9e-07	7.9e-07	1e-06	3.4e-07	1.07e-06	-3.4e-07	2.3e-07	5.7e-07	2.09e-06	1.26e-06	2.3e-07
8.95834	6.4e-07	7.8e-07	1e-08	1.17e-06	-7.1e-07	4.1e-07	1.07e-06	7.8e-07	-9.7e-07	8e-07	1.41e-06	1.27e-06	4.7e-07	1.78e-06	1.26e-06	3e-08	3.9e-07	3.7e-07	3.6e-07	4.8e-07	9.7e-07	9e-07	3.6e-07	9.2e-07	-8.3e-07	2.4e-07	3.5e-07	1.88e-06	1.13e-06	4e-07
8.95812	4.7e-07	6.6e-07	-2e-08	1.3e-06	-1.09e-06	2.7e-07	9.6e-07	5.7e-07	-8.8e-07	1.11e-06	1.27e-06	7.9e-07	-2.4e-07	2.04e-06	1.02e-06	1e-08	8.6e-07	3.7e-07	3.3e-07	5.1e-07	1.05e-06	9.2e-07	2.6e-07	7.8e-07	-9e-07	4.8e-07	7.9e-07	1.64e-06	4.7e-07	6.6e-07
8.95791	3.4e-07	4.9e-07	-1e-07	1.35e-06	-9.3e-07	3.8e-07	1.06e-06	4.9e-07	-5e-07	1.36e-06	1.13e-06	3.4e-07	-8e-07	1.99e-06	6.9e-07	0	9.2e-07	4.2e-07	2e-07	6.1e-07	1.02e-06	1.02e-06	1e-07	6.7e-07	-5e-07	8.4e-07	1.52e-06	1.54e-06	-2.4e-07	9.3e-07
8.9577	3.5e-07	3.6e-07	-2.1e-07	1.4e-06	-2.4e-07	7.1e-07	1.46e-06	4.1e-07	-6e-08	1.47e-06	9.8e-07	5e-08	-1.05e-06	1.61e-06	4.8e-07	0	7.5e-07	5.4e-07	9e-08	6.8e-07	8.3e-07	1.09e-06	3e-08	5.8e-07	1.4e-07	1.16e-06	2.05e-06	1.54e-06	-4.5e-07	1.2e-06
8.95748	5.4e-07	3.7e-07	-3.4e-07	1.61e-06	6.5e-07	1.12e-06	1.94e-06	1.9e-07	2.9e-07	1.35e-06	7.3e-07	-5e-08	-8.2e-07	1.12e-06	6e-07	0	7.1e-07	7.5e-07	2.1e-07	7.2e-07	4.5e-07	1.13e-06	1.5e-07	5.2e-07	6.5e-07	1.3e-06	2.08e-06	1.47e-06	7e-08	1.44e-06
8.95727	8.8e-07	5.7e-07	-4.2e-07	1.98e-06	1.23e-06	1.44e-06	2.11e-06	-1.2e-07	5.4e-07	1.07e-06	4.3e-07	-1e-08	-5e-08	7.9e-07	1e-06	6e-07	9.2e-07	1.01e-06	6e-07	7.8e-07	-6e-08	1.19e-06	4e-07	5.6e-07	8.2e-07	1.19e-06	1.78e-06	1.3e-06	1e-06	1.54e-06
8.95705	1.2e-06	9e-07	-3.2e-07	2.3e-06	1.24e-06	1.48e-06	1.76e-06	-3.4e-07	7.6e-07	8.1e-07	2.3e-07	8e-08	1.06e-06	6.9e-07	1.32e-06	1.26e-06	1.22e-06	1.27e-06	1.08e-06	8.9e-07	-5.1e-07	1.29e-06	6.2e-07	6.9e-07	6.8e-07	8.6e-07	1.51e-06	1.18e-06	1.78e-06	1.34e-06
8.95684	1.36e-06	1.22e-06	3e-08	2.31e-06	7.7e-07	1.16e-06	1.02e-06	-3.8e-07	9.9e-07	6.5e-07	2.6e-07	2.1e-07	2.11e-06	6.4e-07	1.26e-06	1.69e-06	1.37e-06	1.44e-06	1.41e-06	9.3e-07	-7.5e-07	1.34e-06	7.1e-07	7.5e-07	4.7e-07	4.2e-07	1.57e-06	1.22e-06	2e-06	8.6e-07
8.95663	1.3e-06	1.38e-06	4.9e-07	2e-06	2e-07	5.7e-07	3e-07	-3.1e-07	1.21e-06	5.2e-07	4.5e-07	4e-07	2.7e-06	4.4e-07	8.4e-07	1.9e-06	1.3e-06	1.41e-06	1.61e-06	8.2e-07	-7e-07	1.24e-06	6.8e-07	5.8e-07	4.8e-07	1.1e-07	1.94e-06	1.34e-06	1.62e-06	3.3e-07
8.95641	1.09e-06	1.32e-06	7.8e-07	1.58e-06	-1.3e-07	0	-8e-08	-2.8e-07	1.39e-06	3.2e-07	5.9e-07	6.6e-07	2.68e-06	2e-08	3.1e-07	2.01e-06	1.11e-06	1.13e-06	1.88e-06	6.4e-07	-3.9e-07	1.06e-06	6.8e-07	2.4e-07	7.9e-07	1.3e-07	2.45e-06	1.35e-06	8.9e-07	-1e-08
8.9562	8.3e-07	1.11e-06	7e-07	1.34e-06	-1.4e-07	-2.7e-07	-5e-08	-3.7e-07	1.48e-06	1.2e-07	5.6e-07	9.4e-07	2.19e-06	-4e-07	0	2.11e-06	8.9e-07	7.1e-07	2.32e-06	5.4e-07	1.1e-07	9.5e-07	8.1e-07	-6e-08	1.27e-06	5.4e-07	2.93e-06	1.13e-06	1.3e-07	-3e-08
8.95599	5.8e-07	8.5e-07	3e-07	1.32e-06	6e-08	-2.2e-07	2.5e-07	-5.4e-07	1.55e-06	1.3e-07	4.3e-07	1.09e-06	1.55e-06	-4.9e-07	0	2.09e-06	6.5e-07	3.5e-07	2.66e-06	5.5e-07	6.6e-07	9.6e-07	1.03e-06	-1.4e-07	1.75e-06	1.14e-06	3.28e-06	7.7e-07	-3.3e-07	1.3e-07
8.95577	3.7e-07	6e-07	-1.8e-07	1.35e-06	3e-07	-2e-08	5.9e-07	-6.7e-07	1.71e-06	4.2e-07	3.3e-07	1.06e-06	1.01e-06	-1e-07	0	1.88e-06	3.8e-07	2.3e-07	2.51e-06	4.9e-07	1.01e-06	9.1e-07	1.23e-06	-3e-08	2.1e-06	1.63e-06	3.39e-06	4.1e-07	-3.5e-07	2.9e-07
8.95556	2.4e-07	3.9e-07	-4.8e-07	1.28e-06	4.9e-07	9e-08	7.8e-07	-6.9e-07	2.03e-06	7.9e-07	2.9e-07	8.5e-07	6.7e-07	5.8e-07	0	1.49e-06	1.2e-07	3.7e-07	1.76e-06	1.9e-07	9.8e-07	6.1e-07	1.32e-06	2.1e-07	2.28e-06	1.81e-06	3.08e-06	1.6e-07	1e-08	3.2e-07
8.95535	2.4e-07	2.6e-07	-4.9e-07	1.11e-06	5.8e-07	2e-08	7.1e-07	-6.3e-07	2.4e-06	9.2e-07	1.7e-07	5.8e-07	5.1e-07	1.11e-06	3.1e-07	1.01e-06	-5e-08	6.5e-07	7e-07	-2.7e-07	6.4e-07	1.6e-07	1.34e-06	5.6e-07	2.21e-06	1.68e-06	2.37e-06	2e-08	4.5e-07	3e-07
8.95513	3.2e-07	2.6e-07	-3e-07	9.6e-07	5.3e-07	-1.4e-07	4.2e-07	-5.8e-07	2.58e-06	7.3e-07	-4e-08	3.9e-07	4.5e-07	1.18e-06	7.1e-07	5.3e-07	-8e-08	8.9e-07	-1.2e-07	-5.8e-07	2.9e-07	-1.4e-07	1.37e-06	1.04e-06	1.83e-06	1.41e-06	1.56e-06	1e-08	6.4e-07	3.5e-07
8.95492	3.5e-07	3.4e-07	-1e-07	9.1e-07	3.6e-07	-2.7e-07	1.2e-07	-6.6e-07	2.42e-06	4.3e-07	-2.2e-07	3.8e-07	3.7e-07	8.6e-07	7.9e-07	1.1e-07	8e-08	9.7e-07	-3.5e-07	-5.2e-07	2.9e-07	-9e-08	1.46e-06	1.56e-06	1.26e-06	1.19e-06	1.09e-06	5e-08	5.3e-07	5.2e-07
8.9547	3.1e-07	3.7e-07	-4e-08	8.5e-07	2e-07	-2.5e-07	4e-08	-8.6e-07	1.93e-06	2.8e-07	-1.7e-07	5.6e-07	1.9e-07	5e-07	4.7e-07	0	3.4e-07	8.6e-07	0	-1.8e-07	6.8e-07	2.4e-07	1.51e-06	1.87e-06	7.8e-07	1.16e-06	1.19e-06	7e-08	3.4e-07	7.6e-07
8.95449	2.9e-07	3.3e-07	-4e-08	6.3e-07	1.8e-07	-8e-08	1.7e-07	-9.9e-07	1.36e-06	3.4e-07	1.1e-07	8.1e-07	-9e-08	3.7e-07	2e-08	0	5.3e-07	5.9e-07	6.3e-07	1.1e-07	1.16e-06	5.3e-07	1.44e-06	1.81e-06	5.7e-07	1.32e-06	1.67e-06	-7e-08	3.6e-07	9e-07
8.95428	4.4e-07	3.1e-07	9e-08	2.7e-07	3.2e-07	2e-07	3e-07	-8.2e-07	9.5e-07	4.1e-07	4.3e-07	9.4e-07	-3.9e-07	4.6e-07	0	1.1e-07	4e-07	2.5e-07	1.14e-06	1.7e-07	1.4e-06	5.9e-07	1.19e-06	1.41e-06	5.7e-07	1.57e-06	2.13e-06	-3.9e-07	6.7e-07	8.5e-07
8.95406	7.3e-07	4.6e-07	4.1e-07	-2e-08	5e-07	5.3e-07	2.1e-07	-2.9e-07	7.9e-07	3.7e-07	6e-07	8.5e-07	-5.8e-07	5e-07	0	3.8e-07	-8e-08	0	1.31e-06	8e-08	1.33e-06	5e-07	7.7e-07	9.1e-07	5e-07	1.78e-06	2.29e-06	-7.5e-07	1.07e-06	7e-07
8.95385	1.03e-06	7.6e-07	8e-07	1e-07	6.1e-07	8.1e-07	-8e-08	4.1e-07	9e-07	3e-07	6.2e-07	6e-07	-5.9e-07	3.1e-07	4e-07	5.5e-07	-6.7e-07	0	1.18e-06	6e-08	1.21e-06	4.7e-07	3.4e-07	4.7e-07	2.6e-07	1.77e-06	2.2e-06	-9.4e-07	1.34e-06	6.4e-07
8.95364	1.18e-06	1.05e-06	1e-06	7.4e-07	6.3e-07	9e-07	-3.2e-07	9.4e-07	1.16e-06	3.8e-07	6.4e-07	3.8e-07	-4.6e-07	-1.3e-07	6.9e-07	5.7e-07	-1.01e-06	0	9.9e-07	2.1e-07	1.23e-06	6.2e-07	7e-08	1e-07	5e-08	1.47e-06	2.09e-06	-8.2e-07	1.42e-06	8.1e-07
8.95342	1.23e-06	1.21e-06	9.3e-07	1.61e-06	6.8e-07	7.2e-07	-3e-07	1.1e-06	1.4e-06	5.8e-07	7.8e-07	3.2e-07	-3.3e-07	-6.4e-07	6.8e-07	5.4e-07	-9.1e-07	0	9.1e-07	4.7e-07	1.36e-06	8.8e-07	1e-07	-2.3e-07	1.8e-07	9.8e-07	2.13e-06	-4.4e-07	1.37e-06	1.2e-06
8.95321	1.25e-06	1.25e-06	7.5e-07	2.22e-06	8.3e-07	3.4e-07	-2e-08	9.7e-07	1.46e-06	6e-07	1.01e-06	4.1e-07	-3.1e-07	-1e-06	4.8e-07	5.5e-07	-4.7e-07	0	9.6e-07	6.6e-07	1.37e-06	1.07e-06	4.4e-07	-4.7e-07	7.1e-07	5.2e-07	2.25e-06	1e-08	1.23e-06	1.65e-06
8.95299	1.24e-06	1.27e-06	6.9e-07	2.23e-06	1.01e-06	-5e-08	3e-07	7.2e-07	1.24e-06	2.6e-07	1.25e-06	5.7e-07	-3.9e-07	-1.05e-06	3.6e-07	6.8e-07	1.1e-07	1.7e-07	9.8e-07	6.2e-07	1.17e-06	1.03e-06	9e-07	-5.1e-07	1.32e-06	2.5e-07	2.18e-06	3.8e-07	9.4e-07	1.95e-06
8.95278	1.11e-06	1.26e-06	7.9e-07	1.72e-06	1.05e-06	-2.5e-07	5.1e-07	4.8e-07	8.3e-07	0	1.41e-06	7.5e-07	-4.6e-07	-7.7e-07	5.7e-07	9.3e-07	7e-07	4.2e-07	8.1e-07	3.5e-07	8.7e-07	7.6e-07	1.26e-06	-3.5e-07	1.6e-06	1e-07	1.75e-06	6e-07	5.4e-07	1.98e-06
8.95257	8.2e-07	1.13e-06	9.3e-07	1.1e-06	8.3e-07	-2.4e-07	6e-07	2.9e-07	4.5e-07	0	1.5e-06	1.01e-06	-4.3e-07	-2.8e-07	1.11e-06	1.2e-06	1.25e-06	5.2e-07	4.6e-07	-1e-08	6.5e-07	4.1e-07	1.42e-06	-1.4e-07	1.45e-06	-1.5e-07	1.11e-06	6.8e-07	2.2e-07	1.76e-06
8.95235	4.8e-07	8.4e-07	9.8e-07	8e-07	4e-07	-1.2e-07	5.9e-07	2.3e-07	2.9e-07	0	1.58e-06	1.32e-06	-2.9e-07	1.4e-07	1.73e-06	1.31e-06	1.67e-06	4.9e-07	4e-08	-2.2e-07	5.4e-07	2e-07	1.37e-06	-4e-08	1.13e-06	-5.9e-07	6.4e-07	6.4e-07	2.6e-07	1.35e-06
8.95214	2.4e-07	5e-07	9.1e-07	1.02e-06	-4e-08	-6e-08	4.4e-07	3.6e-07	4.1e-07	0	1.7e-06	1.63e-06	-1e-07	2.7e-07	2.1e-06	1.1e-06	1.89e-06	4.1e-07	-2.7e-07	-1.1e-07	4.6e-07	3.1e-07	1.2e-06	-6e-08	1e-06	-1e-06	6.9e-07	5.1e-07	7.6e-07	9e-07
8.95193	1.7e-07	2.6e-07	8.1e-07	1.66e-06	-3e-07	-1.2e-07	9e-08	6.2e-07	7e-07	2.6e-07	1.79e-06	1.8e-06	6e-08	1.2e-07	2.05e-06	5.7e-07	1.92e-06	3.3e-07	-3.1e-07	3.2e-07	3.5e-07	7.2e-07	9.5e-07	-1e-08	1.16e-06	-1.09e-06	1.24e-06	3.3e-07	1.42e-06	6e-07
8.95171	2.3e-07	1.9e-07	7.1e-07	2.43e-06	-2.8e-07	-2.3e-07	-4.1e-07	7.6e-07	1.05e-06	3.4e-07	1.75e-06	1.78e-06	2.3e-07	-2e-08	1.68e-06	0	1.87e-06	1.7e-07	-1e-08	8.7e-07	2.6e-07	1.26e-06	6.4e-07	2.5e-07	1.41e-06	-8.4e-07	1.88e-06	2.1e-07	1.82e-06	5.9e-07
8.9515	3.3e-07	2.5e-07	5.6e-07	2.99e-06	-4e-08	-3.2e-07	-8e-07	5.4e-07	1.38e-06	4e-07	1.51e-06	1.62e-06	5.5e-07	1.1e-07	1.32e-06	0	1.78e-06	0	5.9e-07	1.31e-06	2.6e-07	1.7e-06	3.3e-07	6.7e-07	1.53e-06	-5.1e-07	2.13e-06	3.4e-07	1.74e-06	8.9e-07
8.95129	4e-07	3.5e-07	3.6e-07	3.08e-06	2.9e-07	-3.3e-07	-8.2e-07	-4e-08	1.66e-06	6.1e-07	1.12e-06	1.43e-06	1.11e-06	5.5e-07	1.19e-06	0	1.57e-06	0	1.29e-06	1.51e-06	3.8e-07	1.89e-06	1.3e-07	1.05e-06	1.54e-06	-3.9e-07	1.78e-06	7.9e-07	1.34e-06	1.3e-06
8.95107	4.4e-07	4.2e-07	1.7e-07	2.66e-06	6e-07	-2.8e-07	-4.5e-07	-6.8e-07	1.87e-06	8.9e-07	7.3e-07	1.27e-06	1.82e-06	1.08e-06	1.32e-06	0	1.17e-06	0	1.78e-06	1.45e-06	5.7e-07	1.84e-06	1.5e-07	1.21e-06	1.62e-06	-4.6e-07	1.02e-06	1.46e-06	9.8e-07	1.51e-06
8.95086	4.8e-07	4.6e-07	6e-08	1.96e-06	8e-07	-2.2e-07	9e-08	-1e-06	1.98e-06	1.09e-06	5.5e-07	1.18e-06	2.42e-06	1.49e-06	1.54e-06	0	7.2e-07	0	1.84e-06	1.27e-06	7.5e-07	1.67e-06	3.8e-07	1.11e-06	1.82e-06	-4.4e-07	2.9e-07	2.04e-06	8.7e-07	1.4e-06
8.95064	5.6e-07	5e-07	1e-08	1.31e-06	8.5e-07	-2e-07	4.8e-07	-7.6e-07	1.99e-06	1.18e-06	6.8e-07	1.13e-06	2.65e-06	1.7e-06	1.75e-06	0	4.4e-07	0	1.54e-06	1.12e-06	8.7e-07	1.52e-06	7.3e-07	8e-07	1.93e-06	-1.3e-07	-8e-08	2.24e-06	9.4e-07	1.06e-06
8.95043	6.9e-07	5.8e-07	-1e-07	9.4e-07	7.8e-07	-2.2e-07	6.2e-07	-3e-08	2.03e-06	1.25e-06	1.09e-06	1.12e-06	2.45e-06	1.74e-06	1.99e-06	0	4.5e-07	0	1.17e-06	1.07e-06	8.8e-07	1.47e-06	1.02e-06	4.1e-07	1.7e-06	4.3e-07	-6e-08	1.98e-06	1e-06	7.1e-07
8.95022	8.4e-07	7.1e-07	-3.5e-07	8.3e-07	7.2e-07	-2.6e-07	5.8e-07	8.3e-07	2.19e-06	1.35e-06	1.57e-06	1.14e-06	1.98e-06	1.59e-06	2.3e-06	7e-08	5.6e-07	0	1.04e-06	1.07e-06	8.1e-07	1.47e-06	1.15e-06	6e-08	1.16e-06	1.04e-06	1.6e-07	1.47e-06	9.7e-07	5.3e-07
8.95	9.7e-07	8.6e-07	-6.4e-07	8.8e-07	7.8e-07	-2.3e-07	5.2e-07	1.41e-06	2.5e-06	1.39e-06	1.87e-06	1.2e-06	1.53e-06	1.23e-06	2.59e-06	7.1e-07	5.3e-07	0	1.15e-06	1.02e-06	7.7e-07	1.42e-06	1.1e-06	-1.3e-07	6.7e-07	1.51e-06	4.3e-07	1.03e-06	8.7e-07	5.4e-07
8.94979	1.04e-06	1e-06	-7.5e-07	1.06e-06	9.5e-07	-1.1e-07	5.1e-07	1.52e-06	2.81e-06	1.22e-06	1.82e-06	1.27e-06	1.26e-06	7.3e-07	2.77e-06	1.03e-06	3.2e-07	0	1.27e-06	8.6e-07	8.6e-07	1.26e-06	9.8e-07	-1e-07	5.9e-07	1.72e-06	8.4e-07	7.9e-07	7.7e-07	6.8e-07
8.94958	1.02e-06	1.06e-06	-5.6e-07	1.36e-06	1.1e-06	7e-08	5e-07	1.33e-06	2.89e-06	8.3e-07	1.44e-06	1.38e-06	1.2e-06	3.3e-07	2.85e-06	8.4e-07	1.2e-07	0	1.15e-06	6.8e-07	1.05e-06	1.09e-06	8.9e-07	9e-08	8.6e-07	1.59e-06	1.47e-06	6.7e-07	7.3e-07	9e-07
8.94936	9e-07	1.04e-06	-1.8e-07	1.62e-06	1.07e-06	2.3e-07	4.1e-07	1.22e-06	2.61e-06	3.8e-07	9.2e-07	1.55e-06	1.35e-06	2.1e-07	2.93e-06	2.1e-07	1.3e-07	0	8.1e-07	6.4e-07	1.18e-06	1.05e-06	8.1e-07	2.9e-07	1.09e-06	1.15e-06	2.21e-06	5.3e-07	7.7e-07	1.12e-06
8.94915	7e-07	9.2e-07	1.3e-07	1.6e-06	8.8e-07	3.6e-07	1.8e-07	1.33e-06	2e-06	8e-08	4.8e-07	1.82e-06	1.64e-06	3.7e-07	3.04e-06	0	3.7e-07	2.7e-07	5.1e-07	8e-07	1.2e-06	1.2e-06	7.1e-07	3.7e-07	9.3e-07	6.3e-07	2.7e-06	4.5e-07	8.6e-07	1.27e-06
8.94894	5.2e-07	7.2e-07	1.9e-07	1.2e-06	7.1e-07	5.3e-07	-1.8e-07	1.45e-06	1.33e-06	1.2e-07	2.8e-07	2.13e-06	1.93e-06	6.8e-07	2.99e-06	0	7e-07	6.9e-07	4.9e-07	1.09e-06	1.2e-06	1.49e-06	5.8e-07	3.6e-07	4.3e-07	3.6e-07	2.66e-06	6.6e-07	9e-07	1.28e-06
8.94872	5.1e-07	5.4e-07	2e-08	6.6e-07	7.5e-07	7.7e-07	-5.3e-07	1.32e-06	8.5e-07	5.3e-07	3.6e-07	2.34e-06	2e-06	9.5e-07	2.61e-06	0	1e-06	9.8e-07	7e-07	1.35e-06	1.36e-06	1.74e-06	4.9e-07	4e-07	-3e-08	5e-07	2.15e-06	1.3e-06	8e-07	1.18e-06
8.94851	7.1e-07	5.3e-07	-2.1e-07	3.7e-07	1.03e-06	1.05e-06	-6e-07	9.3e-07	6.7e-07	1.14e-06	6.6e-07	2.38e-06	1.73e-06	1.1e-06	2.02e-06	0	1.24e-06	1.05e-06	9.2e-07	1.46e-06	1.67e-06	1.86e-06	5.3e-07	6e-07	-7e-08	8.8e-07	1.55e-06	2.13e-06	6.4e-07	1.09e-06
8.94829	9.8e-07	7.3e-07	-3.7e-07	4.7e-07	1.41e-06	1.25e-06	-2.6e-07	5.3e-07	7.3e-07	1.64e-06	1.03e-06	2.24e-06	1.27e-06	1.13e-06	1.61e-06	2.1e-07	1.43e-06	9.1e-07	9.7e-07	1.38e-06	1.87e-06	1.78e-06	6.8e-07	9.8e-07	4.5e-07	1.2e-06	1.21e-06	2.68e-06	6.3e-07	1.14e-06
8.94808	1.12e-06	1.01e-06	-3.9e-07	7.4e-07	1.67e-06	1.32e-06	3.5e-07	3.4e-07	8.2e-07	1.74e-06	1.35e-06	2.04e-06	9.3e-07	1.08e-06	1.63e-06	1.09e-06	1.52e-06	7.3e-07	8.8e-07	1.14e-06	1.75e-06	1.55e-06	8.1e-07	1.46e-06	1.41e-06	1.38e-06	1.21e-06	2.64e-06	9.3e-07	1.32e-06
8.94787	1.03e-06	1.14e-06	-3.1e-07	9e-07	1.69e-06	1.32e-06	7.8e-07	3.2e-07	8e-07	1.38e-06	1.51e-06	1.91e-06	9.4e-07	1.03e-06	1.95e-06	1.84e-06	1.48e-06	6.1e-07	7.9e-07	8.6e-07	1.4e-06	1.27e-06	8.3e-07	1.88e-06	2.53e-06	1.54e-06	1.45e-06	2.08e-06	1.44e-06	1.51e-06
8.94765	8.6e-07	1.05e-06	-1.8e-07	9.1e-07	1.51e-06	1.33e-06	6.7e-07	2.9e-07	6.6e-07	8.1e-07	1.59e-06	1.86e-06	1.2e-06	9.9e-07	2.14e-06	2.22e-06	1.34e-06	5.1e-07	8.1e-07	6.3e-07	1.11e-06	1.04e-06	7.8e-07	2.08e-06	3.41e-06	1.78e-06	1.77e-06	1.38e-06	1.82e-06	1.52e-06
8.94744	8.3e-07	8.8e-07	1e-08	1e-06	1.25e-06	1.35e-06	2e-08	1.9e-07	5.4e-07	3.8e-07	1.7e-06	1.84e-06	1.48e-06	9.3e-07	1.95e-06	2.18e-06	1.18e-06	2.2e-07	9.2e-07	5.2e-07	1.14e-06	9.3e-07	7.6e-07	1.97e-06	3.72e-06	1.97e-06	2.14e-06	9.3e-07	1.78e-06	1.31e-06
8.94723	1.01e-06	8.6e-07	2.8e-07	1.36e-06	1.04e-06	1.28e-06	-7.4e-07	1.3e-07	5.6e-07	3.3e-07	1.88e-06	1.8e-06	1.71e-06	7.8e-07	1.59e-06	1.87e-06	9.9e-07	0	1.06e-06	4.9e-07	1.47e-06	9.1e-07	8.4e-07	1.64e-06	3.31e-06	1.92e-06	2.58e-06	8.4e-07	1.33e-06	1.01e-06
8.94701	1.25e-06	1.04e-06	6.3e-07	1.87e-06	8.7e-07	1.09e-06	-1.17e-06	2e-07	7.7e-07	6.4e-07	2.03e-06	1.73e-06	1.94e-06	6.2e-07	1.46e-06	1.54e-06	7.3e-07	0	1.18e-06	4.8e-07	1.88e-06	8.9e-07	9.7e-07	1.32e-06	2.28e-06	1.61e-06	2.99e-06	1.01e-06	7.9e-07	8e-07
8.9468	1.3e-06	1.27e-06	9.4e-07	2.25e-06	7.1e-07	8.5e-07	-1.08e-06	3.6e-07	1.02e-06	1.02e-06	2.01e-06	1.62e-06	2.2e-06	6.4e-07	1.75e-06	1.33e-06	3.7e-07	0	1.25e-06	4.6e-07	2.14e-06	8.8e-07	1.1e-06	1.17e-06	9.9e-07	1.27e-06	3.14e-06	1.31e-06	5.3e-07	8.4e-07
8.94659	1.08e-06	1.32e-06	1.03e-06	2.31e-06	5.5e-07	6.7e-07	-6.3e-07	4.6e-07	1.17e-06	1.19e-06	1.81e-06	1.44e-06	2.34e-06	1e-06	2.16e-06	1.25e-06	3e-08	0	1.2e-06	5e-07	2.16e-06	9.1e-07	1.22e-06	1.2e-06	-1.1e-07	1.12e-06	2.83e-06	1.62e-06	6.7e-07	1.02e-06
8.94637	7.4e-07	1.1e-06	8.2e-07	2.09e-06	4.7e-07	6.3e-07	-8e-08	3.7e-07	1.17e-06	1.06e-06	1.54e-06	1.22e-06	2.2e-06	1.64e-06	2.25e-06	1.27e-06	-5e-08	4.3e-07	1.06e-06	6.1e-07	1.98e-06	1.02e-06	1.36e-06	1.24e-06	-6e-07	1.19e-06	2.08e-06	1.85e-06	1.08e-06	1.14e-06
8.94616	5.1e-07	7.6e-07	4.8e-07	1.79e-06	5.3e-07	7.5e-07	3.5e-07	6e-08	1.18e-06	7.5e-07	1.33e-06	1.05e-06	1.84e-06	2.3e-06	1.86e-06	1.33e-06	2.5e-07	1.11e-06	9.8e-07	7.5e-07	1.69e-06	1.15e-06	1.52e-06	1.12e-06	-3.1e-07	1.39e-06	1.26e-06	1.93e-06	1.53e-06	1.01e-06
8.94594	5.6e-07	5.3e-07	3.2e-07	1.57e-06	7.1e-07	9.1e-07	5.5e-07	-4.1e-07	1.33e-06	5e-07	1.25e-06	1.09e-06	1.53e-06	2.72e-06	1.28e-06	1.28e-06	7.7e-07	1.41e-06	1.11e-06	8.1e-07	1.35e-06	1.22e-06	1.66e-06	8.5e-07	5.8e-07	1.61e-06	7.9e-07	1.87e-06	1.84e-06	6.5e-07
8.94573	8.7e-07	5.9e-07	4.8e-07	1.44e-06	8.6e-07	9.5e-07	4.7e-07	-8.8e-07	1.63e-06	4.4e-07	1.22e-06	1.38e-06	1.48e-06	2.81e-06	9.5e-07	9.7e-07	1.16e-06	1.33e-06	1.48e-06	7.9e-07	9.5e-07	1.2e-06	1.71e-06	5.9e-07	1.62e-06	1.83e-06	8.8e-07	1.78e-06	2.01e-06	3.2e-07
8.94552	1.24e-06	9e-07	8.1e-07	1.37e-06	9e-07	7e-07	2.2e-07	-1.1e-06	1.88e-06	4.8e-07	1.12e-06	1.75e-06	1.59e-06	2.69e-06	1.05e-06	4.1e-07	1.16e-06	1.02e-06	1.88e-06	7.7e-07	5.2e-07	1.17e-06	1.59e-06	4.7e-07	2.39e-06	1.96e-06	1.35e-06	1.83e-06	2.04e-06	3.3e-07
8.9453	1.44e-06	1.27e-06	1e-06	1.32e-06	8.4e-07	2.1e-07	-1e-08	-9.4e-07	1.94e-06	4.9e-07	8.8e-07	1.91e-06	1.64e-06	2.44e-06	1.36e-06	0	8.9e-07	7.1e-07	2.05e-06	7.8e-07	1.8e-07	1.19e-06	1.35e-06	4.8e-07	2.72e-06	1.77e-06	1.84e-06	2.07e-06	1.94e-06	7.3e-07
8.94509	1.33e-06	1.46e-06	9.3e-07	1.27e-06	8.1e-07	-2.5e-07	0	-4.9e-07	1.85e-06	3.5e-07	6e-07	1.69e-06	1.58e-06	2.06e-06	1.55e-06	0	6.8e-07	5.2e-07	1.9e-06	7.3e-07	1.3e-07	1.15e-06	1.15e-06	4.9e-07	2.69e-06	1.1e-06	2.08e-06	2.36e-06	1.67e-06	1.34e-06
8.94488	9.8e-07	1.35e-06	7.2e-07	1.23e-06	8.7e-07	-4.5e-07	2.7e-07	-6e-08	1.74e-06	1.1e-07	4.5e-07	1.17e-06	1.48e-06	1.51e-06	1.51e-06	0	8.5e-07	4.2e-07	1.59e-06	4.9e-07	5e-07	9.1e-07	1.16e-06	4.6e-07	2.43e-06	9e-08	2e-06	2.41e-06	1.25e-06	1.77e-06
8.94466	5.8e-07	1e-06	5.9e-07	1.23e-06	9.7e-07	-3.2e-07	6.4e-07	2e-08	1.67e-06	0	5.9e-07	5.6e-07	1.42e-06	8.6e-07	1.37e-06	4.2e-07	1.37e-06	3e-07	1.36e-06	6e-08	1.2e-06	4.9e-07	1.35e-06	4.4e-07	1.96e-06	-8e-07	1.72e-06	2.14e-06	8.2e-07	1.81e-06
8.94445	4e-07	6e-07	6e-07	1.3e-06	1.02e-06	-6e-08	9.4e-07	-3e-07	1.55e-06	0	1.01e-06	8e-08	1.33e-06	3.2e-07	1.37e-06	9e-07	1.95e-06	1.4e-07	1.35e-06	-3.4e-07	1.93e-06	9e-08	1.5e-06	5.5e-07	1.39e-06	-1.02e-06	1.41e-06	1.75e-06	5.5e-07	1.49e-06
8.94423	5.5e-07	4.3e-07	6.7e-07	1.43e-06	1.02e-06	1.8e-07	1.09e-06	-7.5e-07	1.31e-06	2.3e-07	1.48e-06	-1.4e-07	1.11e-06	8e-08	1.55e-06	1.08e-06	2.3e-06	7e-08	1.44e-06	-5e-07	2.38e-06	-7e-08	1.37e-06	8.3e-07	9.4e-07	-4.2e-07	1.25e-06	1.62e-06	5.4e-07	1.09e-06
8.94402	9.1e-07	5.7e-07	7.8e-07	1.58e-06	1.05e-06	3.9e-07	1.12e-06	-9.5e-07	1e-06	5.4e-07	1.72e-06	-4e-08	8.7e-07	1.8e-07	1.79e-06	1e-06	2.3e-06	2.3e-07	1.43e-06	-4e-07	2.44e-06	2e-08	1.03e-06	1.15e-06	7.9e-07	6.2e-07	1.37e-06	1.89e-06	7.4e-07	8.5e-07
8.94381	1.28e-06	9.4e-07	9.7e-07	1.68e-06	1.19e-06	6.4e-07	1.03e-06	-7.1e-07	7.2e-07	6.8e-07	1.63e-06	3.6e-07	8.5e-07	4.8e-07	1.88e-06	8.4e-07	2.06e-06	5.9e-07	1.18e-06	-1.6e-07	2.24e-06	2.5e-07	7.3e-07	1.36e-06	8.3e-07	1.45e-06	1.73e-06	2.29e-06	9.7e-07	8.5e-07
8.94359	1.51e-06	1.3e-06	1.25e-06	1.65e-06	1.4e-06	8.8e-07	8.4e-07	-1.4e-07	5.8e-07	5.7e-07	1.37e-06	9e-07	1.16e-06	7.8e-07	1.75e-06	7.6e-07	1.77e-06	9.2e-07	7.8e-07	1e-07	2.02e-06	5.1e-07	6.8e-07	1.42e-06	7.5e-07	1.64e-06	2.15e-06	2.33e-06	1.05e-06	9.7e-07
8.94338	1.63e-06	1.53e-06	1.47e-06	1.5e-06	1.52e-06	9e-07	6.5e-07	4.8e-07	6.4e-07	3.7e-07	1.2e-06	1.27e-06	1.66e-06	9.8e-07	1.5e-06	7e-07	1.64e-06	1.03e-06	4.6e-07	3.9e-07	1.94e-06	8e-07	8.7e-07	1.37e-06	4.1e-07	1.26e-06	2.46e-06	1.8e-06	9.6e-07	1.09e-06
8.94317	1.73e-06	1.66e-06	1.44e-06	1.29e-06	1.42e-06	5.9e-07	6.4e-07	9.7e-07	9.1e-07	3.4e-07	1.28e-06	1.28e-06	2.11e-06	1.02e-06	1.33e-06	5.2e-07	1.76e-06	9.5e-07	4.3e-07	7.6e-07	1.91e-06	1.15e-06	1.11e-06	1.26e-06	6e-08	7.6e-07	2.68e-06	9.8e-07	8.3e-07	1.2e-06
8.94295	1.77e-06	1.75e-06	1.18e-06	1.09e-06	1.1e-06	1.7e-07	8.9e-07	1.31e-06	1.3e-06	6.3e-07	1.52e-06	1.01e-06	2.39e-06	8.2e-07	1.44e-06	1.6e-07	2.07e-06	8.5e-07	7.1e-07	1.11e-06	1.72e-06	1.5e-06	1.25e-06	1.1e-06	2e-08	5.1e-07	2.96e-06	3.9e-07	8.4e-07	1.35e-06
8.94274	1.65e-06	1.79e-06	8.9e-07	9.2e-07	7.3e-07	7e-08	1.22e-06	1.56e-06	1.59e-06	1.11e-06	1.73e-06	7.9e-07	2.51e-06	3e-07	1.81e-06	0	2.34e-06	8.6e-07	1.13e-06	1.3e-06	1.32e-06	1.69e-06	1.28e-06	9e-07	2.6e-07	5.4e-07	3.29e-06	3.2e-07	1.05e-06	1.52e-06
8.94253	1.34e-06	1.67e-06	8e-07	7.7e-07	5.1e-07	5.1e-07	1.31e-06	1.79e-06	1.53e-06	1.51e-06	1.73e-06	8.4e-07	2.46e-06	-4.2e-07	2.16e-06	0	2.32e-06	9.9e-07	1.52e-06	1.25e-06	9.7e-07	1.64e-06	1.3e-06	7.5e-07	4.9e-07	6e-07	3.42e-06	6.7e-07	1.35e-06	1.59e-06
8.94231	9.7e-07	1.36e-06	9.3e-07	7.1e-07	5.8e-07	1.32e-06	1e-06	2.07e-06	1.19e-06	1.63e-06	1.45e-06	1.05e-06	2.17e-06	-1.02e-06	2.21e-06	0	1.91e-06	1.2e-06	1.8e-06	1.06e-06	1.01e-06	1.46e-06	1.43e-06	7.8e-07	5.2e-07	5.7e-07	3.06e-06	1.16e-06	1.6e-06	1.51e-06
8.9421	7.3e-07	9.9e-07	1.07e-06	8.3e-07	8.9e-07	1.99e-06	4.6e-07	2.47e-06	9.3e-07	1.51e-06	9.7e-07	1.1e-06	1.74e-06	-1.1e-06	1.92e-06	1.3e-07	1.32e-06	1.45e-06	1.97e-06	9.6e-07	1.49e-06	1.36e-06	1.69e-06	1.02e-06	5.3e-07	5.2e-07	2.29e-06	1.6e-06	1.75e-06	1.4e-06
8.94188	6.8e-07	7.5e-07	9.7e-07	1.12e-06	1.24e-06	2.15e-06	2e-08	2.9e-06	1.07e-06	1.29e-06	4.3e-07	8.5e-07	1.45e-06	-5.2e-07	1.58e-06	5.3e-07	8.7e-07	1.69e-06	2.05e-06	1.08e-06	2.06e-06	1.47e-06	2.03e-06	1.29e-06	8.4e-07	5.7e-07	1.63e-06	1.9e-06	1.85e-06	1.48e-06
8.94167	7.4e-07	7e-07	5.7e-07	1.44e-06	1.41e-06	1.81e-06	-1.2e-07	3.16e-06	1.56e-06	1.06e-06	3e-08	4.8e-07	1.55e-06	4.4e-07	1.51e-06	7.4e-07	8.1e-07	1.81e-06	1.98e-06	1.37e-06	2.27e-06	1.76e-06	2.28e-06	1.46e-06	1.46e-06	7.5e-07	1.59e-06	2e-06	1.95e-06	1.81e-06
8.94146	8.4e-07	7.6e-07	8e-08	1.55e-06	1.33e-06	1.29e-06	-2e-08	2.99e-06	2.01e-06	8e-07	-1.1e-07	3.1e-07	2.02e-06	1.29e-06	1.72e-06	7.5e-07	1.11e-06	1.74e-06	1.76e-06	1.65e-06	2.01e-06	2.04e-06	2.23e-06	1.53e-06	2.13e-06	9.4e-07	2.15e-06	1.88e-06	1.97e-06	2.21e-06
8.94124	1.01e-06	8.7e-07	-1.5e-07	1.39e-06	1.14e-06	8.8e-07	1.1e-07	2.34e-06	2.11e-06	5e-07	-2e-08	5e-07	2.54e-06	1.7e-06	1.88e-06	7.5e-07	1.54e-06	1.49e-06	1.47e-06	1.72e-06	1.55e-06	2.11e-06	1.85e-06	1.62e-06	2.54e-06	1.07e-06	2.76e-06	1.69e-06	1.84e-06	2.4e-06
8.94103	1.22e-06	1.03e-06	3e-08	1.09e-06	1.02e-06	6.8e-07	1.2e-07	1.42e-06	1.84e-06	2.8e-07	2.2e-07	9.7e-07	2.84e-06	1.63e-06	1.69e-06	1e-06	1.84e-06	1.12e-06	1.21e-06	1.53e-06	1.22e-06	1.92e-06	1.28e-06	1.77e-06	2.69e-06	1.16e-06	2.78e-06	1.6e-06	1.55e-06	2.26e-06
8.94082	1.39e-06	1.24e-06	4e-07	9e-07	1e-06	6.2e-07	-1e-08	5.6e-07	1.41e-06	3.1e-07	4.8e-07	1.47e-06	2.86e-06	1.29e-06	1.16e-06	1.56e-06	1.81e-06	7.2e-07	1.02e-06	1.23e-06	1.08e-06	1.63e-06	7.8e-07	1.85e-06	2.78e-06	1.21e-06	2.06e-06	1.68e-06	1.25e-06	1.9e-06
8.9406	1.42e-06	1.41e-06	5.4e-07	9.4e-07	9.8e-07	6.5e-07	-2e-07	3e-08	1.03e-06	6.1e-07	7e-07	1.79e-06	2.69e-06	9.5e-07	6.9e-07	2.19e-06	1.46e-06	3.5e-07	8.4e-07	1.03e-06	1.11e-06	1.44e-06	5.5e-07	1.77e-06	2.94e-06	1.19e-06	9.9e-07	1.78e-06	1.07e-06	1.55e-06
8.94039	1.28e-06	1.44e-06	2.5e-07	1.08e-06	8.9e-07	7.6e-07	-3.2e-07	-1e-07	8.5e-07	9.5e-07	7.9e-07	1.75e-06	2.39e-06	7.6e-07	7e-07	2.48e-06	9.7e-07	1.5e-07	5.9e-07	1.02e-06	1.29e-06	1.42e-06	6.6e-07	1.56e-06	3.15e-06	1.1e-06	5e-08	1.7e-06	1.05e-06	1.33e-06
8.94018	1.03e-06	1.3e-06	-3.1e-07	1.1e-06	8.1e-07	9.5e-07	-2.4e-07	5e-08	9.3e-07	1.07e-06	6.8e-07	1.34e-06	1.92e-06	7.3e-07	1.33e-06	2.18e-06	5.5e-07	2.4e-07	2.6e-07	1.07e-06	1.68e-06	1.47e-06	1.04e-06	1.3e-06	3.24e-06	1.01e-06	-5.4e-07	1.4e-06	1.12e-06	1.29e-06
8.93996	7.2e-07	1.05e-06	-7.4e-07	9.3e-07	8.6e-07	1.12e-06	6e-08	2.1e-07	1.24e-06	9.4e-07	3.7e-07	6.9e-07	1.35e-06	7.5e-07	2.25e-06	1.43e-06	3.4e-07	6.3e-07	-2e-08	1.02e-06	2.14e-06	1.43e-06	1.53e-06	1e-06	3.12e-06	1.06e-06	-7.8e-07	9.8e-07	1.18e-06	1.4e-06
8.93975	4.3e-07	7.4e-07	-8e-07	7.1e-07	9.9e-07	1.17e-06	5e-07	1.4e-07	1.58e-06	7.5e-07	5e-08	1e-07	8.8e-07	7.2e-07	2.9e-06	6.5e-07	2.7e-07	1.14e-06	-1.3e-07	8.8e-07	2.39e-06	1.29e-06	1.88e-06	5.5e-07	2.83e-06	1.3e-06	-7.4e-07	5.7e-07	1.16e-06	1.59e-06
8.93953	2.3e-07	4.5e-07	-5.5e-07	6e-07	9.7e-07	1.06e-06	9.2e-07	-2.7e-07	1.69e-06	7.2e-07	-2e-08	-1.5e-07	6.5e-07	6.5e-07	2.86e-06	1.4e-07	2.5e-07	1.53e-06	2e-08	7.5e-07	2.24e-06	1.16e-06	1.87e-06	-9e-08	2.48e-06	1.61e-06	-4.7e-07	2.7e-07	1.1e-06	1.72e-06
8.93932	2.2e-07	2.5e-07	-2.1e-07	6.3e-07	5.9e-07	8.4e-07	1.13e-06	-8.8e-07	1.5e-06	8.8e-07	2.4e-07	0	5.9e-07	5.9e-07	2.12e-06	0	2.4e-07	1.65e-06	3.5e-07	7.5e-07	1.84e-06	1.16e-06	1.48e-06	-7.2e-07	2.19e-06	1.86e-06	-6e-08	2.1e-07	1.1e-06	1.63e-06
8.93911	3.6e-07	2.4e-07	3e-08	7.3e-07	-9e-08	6e-07	1.07e-06	-1.29e-06	1.14e-06	1.01e-06	6e-07	3.9e-07	5.3e-07	6e-07	1.12e-06	6e-08	3.3e-07	1.47e-06	7.6e-07	8.1e-07	1.48e-06	1.22e-06	9.3e-07	-1.03e-06	2.01e-06	2.03e-06	3.6e-07	5.1e-07	1.18e-06	1.28e-06
8.93889	5.1e-07	3.8e-07	8e-08	8.4e-07	-7.7e-07	4.1e-07	7.9e-07	-1.19e-06	8.4e-07	9.3e-07	7.7e-07	8.1e-07	3.9e-07	6.2e-07	4.3e-07	3.3e-07	5.7e-07	1.08e-06	1.11e-06	8.3e-07	1.29e-06	1.24e-06	4.7e-07	-9e-07	1.93e-06	2.1e-06	6.5e-07	1.09e-06	1.29e-06	8.5e-07
8.93868	5.3e-07	5.3e-07	-7e-08	9.9e-07	-1.15e-06	3e-07	4e-07	-5.9e-07	6.9e-07	5.8e-07	6.3e-07	1.16e-06	3.2e-07	5.7e-07	3.5e-07	7.1e-07	8.7e-07	6.6e-07	1.32e-06	7.4e-07	1.19e-06	1.16e-06	2.5e-07	-4.8e-07	1.92e-06	2.02e-06	7.4e-07	1.7e-06	1.34e-06	5.3e-07
8.93847	4.7e-07	5.5e-07	-3.9e-07	1.13e-06	-1.14e-06	3e-07	3e-08	9e-08	6.3e-07	6e-08	3.3e-07	1.42e-06	4.5e-07	4.3e-07	8e-07	1.03e-06	1.06e-06	4.1e-07	1.36e-06	6e-07	1.06e-06	1.02e-06	1.8e-07	-8e-08	1.95e-06	1.7e-06	6.6e-07	2.07e-06	1.29e-06	3.6e-07
8.93825	4.4e-07	4.9e-07	-7.4e-07	1.11e-06	-8.6e-07	4.2e-07	-2.6e-07	3.7e-07	6.2e-07	0	1.5e-07	1.57e-06	7.8e-07	2.9e-07	1.42e-06	1.11e-06	1.04e-06	4.1e-07	1.27e-06	4.4e-07	9.3e-07	8.6e-07	1.3e-07	1.2e-07	1.94e-06	1.18e-06	5.1e-07	2.12e-06	1.21e-06	2.4e-07
8.93804	5.3e-07	4.6e-07	-9.6e-07	8.2e-07	-4.6e-07	6.6e-07	-4.8e-07	8e-08	6.4e-07	0	1.7e-07	1.55e-06	1.11e-06	2.3e-07	1.93e-06	8.9e-07	8.2e-07	6e-07	1.11e-06	2.5e-07	9e-07	6.7e-07	5e-08	1.3e-07	1.79e-06	6.4e-07	4.8e-07	1.99e-06	1.21e-06	1.1e-07
8.93783	7e-07	5.5e-07	-9.9e-07	3.7e-07	-7e-08	1e-06	-6.3e-07	-5e-07	7.1e-07	0	3.3e-07	1.35e-06	1.27e-06	3.1e-07	2.14e-06	5.5e-07	5.3e-07	7.4e-07	9.7e-07	1e-08	9.2e-07	4.4e-07	7e-08	3e-08	1.52e-06	2.8e-07	7.5e-07	1.78e-06	1.33e-06	1e-07
8.93761	8.6e-07	7.3e-07	-8.9e-07	4e-08	2.7e-07	1.39e-06	-6.9e-07	-9.1e-07	8e-07	0	5.5e-07	1.08e-06	1.17e-06	5.2e-07	1.94e-06	3e-07	3.1e-07	6.8e-07	8.9e-07	-2.2e-07	8.7e-07	2.1e-07	2.6e-07	-9e-08	1.31e-06	2e-07	1.28e-06	1.48e-06	1.49e-06	3.7e-07
8.9374	9.3e-07	8.8e-07	-7.7e-07	7e-08	5.1e-07	1.69e-06	-6.9e-07	-9.3e-07	9.6e-07	0	8.1e-07	8.8e-07	8.5e-07	8.1e-07	1.32e-06	2.6e-07	2.5e-07	4.3e-07	8.9e-07	-3.4e-07	7.2e-07	9e-08	5.5e-07	-2.4e-07	1.41e-06	3.3e-07	1.79e-06	1.07e-06	1.57e-06	9e-07
8.93718	9e-07	9.5e-07	-6.8e-07	4e-07	5.5e-07	1.74e-06	-7.2e-07	-7.8e-07	1.26e-06	0	1.1e-06	8.8e-07	4.1e-07	1.1e-06	5e-07	3.7e-07	2.9e-07	1.1e-07	9.5e-07	-3.3e-07	6.2e-07	1e-07	7.4e-07	-3.9e-07	1.78e-06	5.6e-07	1.89e-06	6.3e-07	1.51e-06	1.37e-06
8.93697	7.2e-07	9.2e-07	-6e-07	7.6e-07	3.6e-07	1.43e-06	-8.6e-07	-7.2e-07	1.68e-06	0	1.3e-06	1.1e-06	-2e-08	1.22e-06	0	6.1e-07	3.6e-07	0	1.05e-06	-2e-07	6.8e-07	2.3e-07	6.9e-07	-4.4e-07	2.06e-06	7.6e-07	1.45e-06	3.4e-07	1.35e-06	1.43e-06
8.93676	4.2e-07	7.4e-07	-5.5e-07	9e-07	1e-08	8.3e-07	-1.02e-06	-7.8e-07	2.06e-06	0	1.3e-06	1.46e-06	-2.8e-07	1.05e-06	0	9.6e-07	4.3e-07	0	1.15e-06	3e-08	8.7e-07	4.5e-07	4.8e-07	-3.5e-07	1.91e-06	8e-07	7.1e-07	2.9e-07	1.16e-06	1.01e-06
8.93654	1.3e-07	4.4e-07	-5.4e-07	7.9e-07	-2.9e-07	2.2e-07	-9.3e-07	-7.5e-07	2.14e-06	0	1.15e-06	1.8e-06	-2.4e-07	5.9e-07	3.8e-07	1.28e-06	5.7e-07	0	1.15e-06	3.1e-07	1.08e-06	7.2e-07	3.2e-07	-1.1e-07	1.33e-06	6.3e-07	7e-08	4e-07	1e-06	4.3e-07
8.93633	2e-08	1.5e-07	-4.8e-07	5.9e-07	-3.4e-07	-9e-08	-4.6e-07	-5.1e-07	1.9e-06	0	1.05e-06	1.92e-06	-1e-08	1.3e-07	1.05e-06	1.29e-06	8.4e-07	3.5e-07	1.02e-06	5.6e-07	1.23e-06	9.7e-07	3.5e-07	2e-07	7e-07	3.7e-07	-8e-08	5.2e-07	8.7e-07	1.3e-07
8.93612	1.4e-07	4e-08	-2.4e-07	5.3e-07	-9e-08	-2e-08	2e-07	-2.4e-07	1.52e-06	0	1.14e-06	1.79e-06	2.1e-07	3e-08	1.39e-06	8.5e-07	1.15e-06	7.7e-07	8.1e-07	6.9e-07	1.31e-06	1.09e-06	5.5e-07	5.6e-07	4e-07	2.6e-07	4.1e-07	5.2e-07	7.7e-07	2.8e-07
8.9359	4.3e-07	1.7e-07	2.1e-07	7.2e-07	3.8e-07	3.2e-07	6.5e-07	-1.9e-07	1.28e-06	0	1.34e-06	1.56e-06	2.3e-07	4.6e-07	1.29e-06	1.8e-07	1.31e-06	1.13e-06	6.2e-07	6.3e-07	1.36e-06	1.04e-06	7.7e-07	9.2e-07	4.5e-07	4.1e-07	1.37e-06	4e-07	7.2e-07	7.4e-07
8.93569	7.4e-07	4.5e-07	6.3e-07	1.08e-06	8.6e-07	7.1e-07	7.5e-07	-3.8e-07	1.28e-06	0	1.39e-06	1.47e-06	1.3e-07	1.18e-06	1.05e-06	0	1.14e-06	1.38e-06	5e-07	4e-07	1.37e-06	8.2e-07	9.6e-07	1.21e-06	5.8e-07	7.1e-07	2.36e-06	1.9e-07	7.7e-07	1.2e-06
8.93547	1.05e-06	7.7e-07	6.9e-07	1.46e-06	1.21e-06	1.06e-06	7.5e-07	-5.5e-07	1.41e-06	0	1.16e-06	1.55e-06	1.3e-07	1.68e-06	9.7e-07	0	6.7e-07	1.57e-06	4.1e-07	1e-07	1.27e-06	5.2e-07	1.18e-06	1.31e-06	5.7e-07	9.1e-07	2.83e-06	-7e-08	9.6e-07	1.46e-06
8.93526	1.31e-06	1.07e-06	2.5e-07	1.66e-06	1.34e-06	1.34e-06	9.7e-07	-4.8e-07	1.45e-06	3e-08	8.1e-07	1.59e-06	3.2e-07	1.59e-06	1.03e-06	1e-08	1.5e-07	1.66e-06	2.9e-07	-1.4e-07	9.9e-07	2.8e-07	1.49e-06	1.13e-06	3.9e-07	9.4e-07	2.5e-06	-3.7e-07	1.31e-06	1.45e-06
8.93505	1.42e-06	1.33e-06	-4.6e-07	1.62e-06	1.24e-06	1.54e-06	1.41e-06	-2e-07	1.31e-06	4.8e-07	5.7e-07	1.36e-06	5.5e-07	9.6e-07	9.6e-07	4.1e-07	-1.1e-07	1.5e-06	2.1e-07	-2.1e-07	4.7e-07	2.1e-07	1.77e-06	7.4e-07	2.2e-07	9.2e-07	1.63e-06	-6.5e-07	1.73e-06	1.21e-06
8.93483	1.24e-06	1.44e-06	-1.1e-06	1.43e-06	9.5e-07	1.58e-06	1.73e-06	6e-08	1.04e-06	8e-07	5.3e-07	8.4e-07	6.2e-07	2.4e-07	6.7e-07	7.1e-07	0	9.9e-07	2.7e-07	-4e-08	-2.3e-07	3.7e-07	1.86e-06	3.4e-07	2.5e-07	9.8e-07	8.1e-07	-8e-07	2.03e-06	8.2e-07
8.93462	7.9e-07	1.26e-06	-1.41e-06	1.26e-06	5.8e-07	1.46e-06	1.65e-06	1.5e-07	7.6e-07	7e-07	5.2e-07	2.6e-07	6e-07	-8e-08	3.6e-07	9.7e-07	3.7e-07	2.4e-07	4.7e-07	3e-07	-8.5e-07	7.1e-07	1.63e-06	5e-08	5.3e-07	1.12e-06	4.9e-07	-6.8e-07	1.98e-06	4.1e-07
8.93441	3.4e-07	8.1e-07	-1.42e-06	1.29e-06	3e-07	1.24e-06	1.24e-06	1.9e-07	5.6e-07	1.5e-07	3.2e-07	-7e-08	6.8e-07	1.4e-07	3.4e-07	1.31e-06	7.3e-07	0	6.1e-07	6.4e-07	-1.03e-06	1.04e-06	1.16e-06	-1.2e-07	1e-06	1.2e-06	6.3e-07	-2e-07	1.47e-06	1.5e-07
8.93419	1.9e-07	3.6e-07	-1.26e-06	1.54e-06	2.4e-07	1.05e-06	7.9e-07	3.8e-07	4.7e-07	0	-3e-08	-7e-08	9.3e-07	6.6e-07	6.5e-07	1.67e-06	8.4e-07	0	4.8e-07	8.3e-07	-5.8e-07	1.23e-06	6.6e-07	-2.6e-07	1.49e-06	1.16e-06	8.9e-07	5.6e-07	5.8e-07	1.4e-07
8.93398	3.9e-07	2.1e-07	-1.01e-06	1.89e-06	4.2e-07	9.1e-07	5.1e-07	7e-07	5.3e-07	0	-2.5e-07	1.7e-07	1.15e-06	1.05e-06	1.02e-06	1.85e-06	7.3e-07	0	8e-08	8.3e-07	3.3e-07	1.23e-06	3.5e-07	-3.9e-07	1.79e-06	1.05e-06	1.06e-06	1.43e-06	-4.3e-07	3.3e-07
8.93377	7e-07	4.1e-07	-7.3e-07	2.17e-06	6.9e-07	7.8e-07	4.5e-07	9.2e-07	7.4e-07	0	-1.3e-07	5.2e-07	1.13e-06	1.07e-06	1.17e-06	1.66e-06	6.1e-07	0	-2.9e-07	7.3e-07	1.18e-06	1.13e-06	3.3e-07	-4.3e-07	1.74e-06	9.6e-07	1.19e-06	2.17e-06	-1.22e-06	5.3e-07
8.93355	8.3e-07	7.3e-07	-4.5e-07	2.33e-06	8.6e-07	6.2e-07	6e-07	7.3e-07	1.04e-06	1.5e-07	2.2e-07	8.4e-07	8.9e-07	8e-07	1.12e-06	1.03e-06	7.2e-07	1.7e-07	-2.7e-07	5.9e-07	1.46e-06	9.9e-07	5.3e-07	-2.9e-07	1.38e-06	9.2e-07	1.43e-06	2.62e-06	-1.54e-06	6.2e-07
8.93334	7.1e-07	8.5e-07	-2.2e-07	2.41e-06	8.3e-07	4.2e-07	9.2e-07	1e-07	1.26e-06	6.9e-07	5.1e-07	1.08e-06	7e-07	5.2e-07	1.12e-06	1.4e-07	1.01e-06	5.6e-07	2.6e-07	4.2e-07	1.1e-06	8.3e-07	7.8e-07	3e-08	8.9e-07	9.5e-07	1.69e-06	2.68e-06	-1.28e-06	5.9e-07
8.93312	5e-07	7.3e-07	-5e-08	2.46e-06	6.4e-07	1.8e-07	1.25e-06	-6.5e-07	1.2e-06	8.8e-07	5.2e-07	1.24e-06	8e-07	4.4e-07	1.29e-06	0	1.22e-06	9.1e-07	1.04e-06	2.8e-07	4.2e-07	6.9e-07	9.1e-07	4.3e-07	4.9e-07	1e-06	1.75e-06	2.37e-06	-5.5e-07	5.6e-07
8.93291	3.9e-07	5.2e-07	8e-08	2.45e-06	4.3e-07	-1.2e-07	1.35e-06	-1.01e-06	8.2e-07	8.3e-07	3.3e-07	1.37e-06	1.15e-06	5.4e-07	1.46e-06	0	1.13e-06	1.17e-06	1.66e-06	2.8e-07	-1.3e-07	6.9e-07	8.1e-07	8.5e-07	3e-07	9.6e-07	1.46e-06	1.82e-06	3.3e-07	6.3e-07
8.9327	4.1e-07	4.1e-07	2.2e-07	2.25e-06	2.8e-07	-4.1e-07	1.11e-06	-7.3e-07	3.2e-07	8.1e-07	2e-07	1.54e-06	1.54e-06	6.9e-07	1.42e-06	0	7.5e-07	1.29e-06	1.82e-06	5.5e-07	-3.2e-07	9.5e-07	5.6e-07	1.19e-06	2.8e-07	7e-07	9.7e-07	1.28e-06	1.02e-06	8.1e-07
8.93248	4.5e-07	4.3e-07	3.4e-07	1.82e-06	2e-07	-5.3e-07	6.7e-07	-1e-08	1e-08	9.4e-07	2.7e-07	1.76e-06	1.81e-06	8.2e-07	1.14e-06	0	2.9e-07	1.27e-06	1.59e-06	1.03e-06	-2.3e-07	1.42e-06	2.8e-07	1.37e-06	3.4e-07	2.9e-07	6.3e-07	9.8e-07	1.33e-06	1e-06
8.93227	4.5e-07	4.7e-07	3.3e-07	1.29e-06	1.7e-07	-3.5e-07	3.6e-07	7.3e-07	3e-08	1.09e-06	4.3e-07	1.91e-06	1.92e-06	9.6e-07	8.8e-07	0	-7e-08	1.17e-06	1.27e-06	1.48e-06	-5e-08	1.87e-06	1.9e-07	1.27e-06	4.3e-07	-3e-08	6.5e-07	9.6e-07	1.29e-06	1.09e-06
8.93206	4.6e-07	4.7e-07	1.4e-07	8.9e-07	1.6e-07	6e-08	3.7e-07	1.11e-06	3e-07	1.11e-06	4.5e-07	1.82e-06	1.86e-06	1.19e-06	8.7e-07	0	-2.8e-07	1.09e-06	1.16e-06	1.65e-06	7e-08	2.04e-06	3.9e-07	9.2e-07	5.2e-07	3e-08	9.8e-07	1.08e-06	1.09e-06	1.02e-06
8.93184	6e-07	4.9e-07	-1.4e-07	8.1e-07	1.9e-07	4e-07	5.9e-07	1.03e-06	6e-07	9.7e-07	2.6e-07	1.44e-06	1.6e-06	1.42e-06	1.09e-06	3.8e-07	-3.8e-07	1.04e-06	1.27e-06	1.47e-06	7e-08	1.86e-06	8.4e-07	5.1e-07	6e-07	4.6e-07	1.36e-06	1.15e-06	8.8e-07	8.5e-07
8.93163	8.6e-07	6.2e-07	-2.7e-07	9.4e-07	2.9e-07	3.7e-07	7.8e-07	6.2e-07	7.5e-07	7.4e-07	2e-08	9.1e-07	1.14e-06	1.49e-06	1.37e-06	7.5e-07	-3.6e-07	9.7e-07	1.42e-06	1.04e-06	-6e-08	1.45e-06	1.27e-06	3.1e-07	6.3e-07	9.6e-07	1.57e-06	1.09e-06	7.1e-07	6.7e-07
8.93142	1.11e-06	8.8e-07	-5e-08	1.04e-06	5.1e-07	0	7.9e-07	8e-08	7.1e-07	4.2e-07	-3e-08	4.9e-07	6.6e-07	1.33e-06	1.59e-06	8.8e-07	-1.5e-07	8.4e-07	1.49e-06	5.6e-07	-2.3e-07	9.8e-07	1.32e-06	4.2e-07	6.1e-07	1.17e-06	1.54e-06	9.7e-07	5.7e-07	5.8e-07
8.9312	1.18e-06	1.13e-06	4.5e-07	9.1e-07	8.2e-07	-4.1e-07	6.5e-07	-3.4e-07	5.7e-07	1e-08	1.4e-07	3.7e-07	3.8e-07	1.02e-06	1.7e-06	6.2e-07	2.7e-07	7.5e-07	1.51e-06	1.6e-07	-2.7e-07	5.9e-07	8.4e-07	6.6e-07	6.1e-07	9.3e-07	1.38e-06	7.9e-07	4.2e-07	6.1e-07
8.93099	1.06e-06	1.2e-06	9e-07	6.3e-07	1.12e-06	-5.3e-07	5.2e-07	-5.3e-07	4.6e-07	0	3.9e-07	4.9e-07	4.1e-07	7.3e-07	1.65e-06	3e-08	7.9e-07	7.7e-07	1.57e-06	-8e-08	-2e-08	3.4e-07	6e-08	7.7e-07	7.3e-07	3.5e-07	1.18e-06	4.6e-07	2.1e-07	7.6e-07
8.93077	8.9e-07	1.08e-06	9.4e-07	4.9e-07	1.3e-06	-2.5e-07	5.1e-07	-5.8e-07	5.2e-07	0	5.3e-07	6.3e-07	6.6e-07	5.4e-07	1.31e-06	0	1.22e-06	8.8e-07	1.66e-06	-1.4e-07	5.2e-07	2.8e-07	0	6.5e-07	1.03e-06	-2.5e-07	9.9e-07	-7e-08	-6e-08	9.7e-07
8.93056	8.6e-07	9.1e-07	5.1e-07	7.3e-07	1.31e-06	2.6e-07	6.2e-07	-6.9e-07	7.7e-07	0	5.1e-07	6e-07	9e-07	4.6e-07	6.5e-07	0	1.35e-06	9.6e-07	1.67e-06	1e-08	1.14e-06	4.2e-07	0	4e-07	1.48e-06	-5.9e-07	7.8e-07	-6.6e-07	-2.9e-07	1.2e-06
8.93035	1.02e-06	8.8e-07	-1.2e-07	1.26e-06	1.22e-06	6.9e-07	7.8e-07	-9.3e-07	1.05e-06	2e-07	4e-07	4.6e-07	9.2e-07	4.4e-07	0	0	1.16e-06	8.6e-07	1.59e-06	2.6e-07	1.61e-06	6.7e-07	1.3e-07	2.2e-07	1.92e-06	-5.3e-07	5.2e-07	-1.03e-06	-3.5e-07	1.4e-06
8.93013	1.27e-06	1.04e-06	-5.8e-07	1.75e-06	1.14e-06	8.1e-07	8.5e-07	-1.14e-06	1.12e-06	6.1e-07	3e-07	3.9e-07	7.3e-07	5.3e-07	0	0	8.8e-07	5.8e-07	1.52e-06	5e-07	1.81e-06	9e-07	8.7e-07	1.8e-07	2.18e-06	-1.3e-07	2.3e-07	-9.8e-07	-1.7e-07	1.5e-06
8.92992	1.44e-06	1.29e-06	-7.5e-07	1.93e-06	1.14e-06	6.1e-07	7.8e-07	-1.07e-06	8.5e-07	7.3e-07	2.8e-07	5.2e-07	4.5e-07	7.1e-07	0	0	7.6e-07	2.4e-07	1.61e-06	6.3e-07	1.74e-06	1.03e-06	1.29e-06	2.1e-07	2.21e-06	3.9e-07	-3e-08	-6.3e-07	8e-08	1.4e-06
8.92971	1.46e-06	1.46e-06	-7.5e-07	1.78e-06	1.2e-06	2.8e-07	6.1e-07	-6.5e-07	4.3e-07	5.7e-07	3.7e-07	7.6e-07	2.2e-07	8.5e-07	0	0	9.3e-07	1e-08	1.79e-06	6.8e-07	1.43e-06	1.08e-06	1.22e-06	2.3e-07	2.13e-06	7.9e-07	-1e-07	-3e-07	1.4e-07	1.06e-06
8.92949	1.32e-06	1.48e-06	-7.6e-07	1.52e-06	1.21e-06	8e-08	4.9e-07	-1e-07	1.6e-07	3.2e-07	5.5e-07	9.4e-07	5e-08	7.6e-07	6.1e-07	0	1.23e-06	3e-08	1.84e-06	8.1e-07	9.6e-07	1.21e-06	7.5e-07	2e-07	2.06e-06	9.3e-07	2e-07	-1.7e-07	-7e-08	5.6e-07
8.92928	1.09e-06	1.34e-06	-8.2e-07	1.43e-06	1.08e-06	1.7e-07	5.4e-07	2.7e-07	1.9e-07	1.9e-07	7.7e-07	9.7e-07	-1e-07	3.8e-07	9.3e-07	0	1.44e-06	3.3e-07	1.64e-06	1.14e-06	5e-07	1.53e-06	1.8e-07	2e-07	2e-06	8.4e-07	9.4e-07	-1.9e-07	-3.4e-07	1.6e-07
8.92907	8.6e-07	1.11e-06	-7.9e-07	1.62e-06	8.2e-07	4.7e-07	7.4e-07	3.9e-07	3.7e-07	2.7e-07	9.2e-07	9e-07	-2.4e-07	-7e-08	8.8e-07	0	1.49e-06	8.2e-07	1.28e-06	1.6e-06	2.8e-07	1.98e-06	0	3.2e-07	1.81e-06	6.6e-07	1.97e-06	-1.4e-07	-3.9e-07	1.2e-07
8.92885	7.2e-07	8.8e-07	-5.9e-07	1.95e-06	5.9e-07	7.8e-07	9.7e-07	3.4e-07	4.6e-07	4.3e-07	9.5e-07	7.9e-07	-3.1e-07	-3e-07	7.8e-07	0	1.54e-06	1.31e-06	9.5e-07	1.93e-06	4.2e-07	2.31e-06	0	6.3e-07	1.39e-06	5.6e-07	2.87e-06	6e-08	-1.6e-07	4.8e-07
8.92864	7.3e-07	7.4e-07	-2.8e-07	2.15e-06	6e-07	9.4e-07	1.03e-06	2.8e-07	3.9e-07	4.6e-07	8.9e-07	6.8e-07	-2.7e-07	-2.1e-07	9.9e-07	4.3e-07	1.65e-06	1.63e-06	7.9e-07	1.9e-06	8.2e-07	2.29e-06	9e-08	1.05e-06	8.1e-07	5.9e-07	3.21e-06	2.9e-07	1.6e-07	9.5e-07
8.92842	8.1e-07	7.5e-07	4e-08	1.99e-06	8.3e-07	9.9e-07	8.5e-07	2.9e-07	3.3e-07	2.9e-07	8.3e-07	5.6e-07	-1.5e-07	4e-08	1.57e-06	1.35e-06	1.69e-06	1.69e-06	8.3e-07	1.49e-06	1.19e-06	1.89e-06	5.8e-07	1.42e-06	3e-07	7e-07	2.88e-06	4.3e-07	4e-07	1.17e-06
8.92821	8.1e-07	8.3e-07	2.5e-07	1.48e-06	1.11e-06	1.02e-06	5.5e-07	4e-07	4.9e-07	6e-08	8.1e-07	4.8e-07	-4e-08	2.7e-07	2.15e-06	2.26e-06	1.43e-06	1.53e-06	1.06e-06	9.8e-07	1.34e-06	1.39e-06	1.01e-06	1.62e-06	8e-08	7.8e-07	2.12e-06	5.3e-07	5.8e-07	1.06e-06
8.928	6.5e-07	8.3e-07	3.2e-07	9.2e-07	1.2e-06	1.03e-06	3.9e-07	5.8e-07	8.4e-07	2e-08	8.2e-07	5.3e-07	-2e-08	4.9e-07	2.31e-06	2.82e-06	8.8e-07	1.27e-06	1.39e-06	7.5e-07	1.23e-06	1.16e-06	1.29e-06	1.6e-06	2.7e-07	7.6e-07	1.39e-06	7.6e-07	8.4e-07	8.5e-07
8.92778	3.7e-07	6.7e-07	2.6e-07	6.9e-07	1.04e-06	9.1e-07	5.5e-07	7.8e-07	1.2e-06	2.5e-07	7.9e-07	6.8e-07	-8e-08	8e-07	1.97e-06	2.88e-06	3.3e-07	1.01e-06	1.67e-06	9.2e-07	9.7e-07	1.32e-06	1.45e-06	1.46e-06	8.5e-07	6.4e-07	9.1e-07	1.18e-06	1.21e-06	7.8e-07
8.92757	1.5e-07	3.9e-07	1.2e-07	9e-07	7.5e-07	6.3e-07	9.6e-07	9.3e-07	1.36e-06	5.4e-07	7.1e-07	8.1e-07	-1.6e-07	1.12e-06	1.45e-06	2.61e-06	1e-07	8e-07	1.69e-06	1.26e-06	7.2e-07	1.66e-06	1.57e-06	1.34e-06	1.64e-06	5.3e-07	6.8e-07	1.63e-06	1.56e-06	8.9e-07
8.92736	1.1e-07	1.7e-07	-1e-08	1.32e-06	4.7e-07	3.7e-07	1.33e-06	1e-06	1.28e-06	5.9e-07	6.1e-07	8.5e-07	-1.4e-07	1.22e-06	1.13e-06	2.35e-06	2.7e-07	6.8e-07	1.35e-06	1.41e-06	6.8e-07	1.81e-06	1.68e-06	1.32e-06	2.37e-06	4.7e-07	5.7e-07	1.79e-06	1.69e-06	9.3e-07
8.92714	2.3e-07	1.3e-07	-4e-08	1.63e-06	2.4e-07	3.6e-07	1.41e-06	1.01e-06	1.05e-06	3.8e-07	5.3e-07	8.5e-07	5e-08	1.01e-06	1.05e-06	2.24e-06	5.9e-07	6.9e-07	7.9e-07	1.19e-06	8.7e-07	1.59e-06	1.76e-06	1.33e-06	2.76e-06	5.1e-07	5.2e-07	1.5e-06	1.54e-06	7.4e-07
8.92693	4.2e-07	2.5e-07	6e-08	1.71e-06	8e-08	6.8e-07	1.19e-06	1.02e-06	7.8e-07	1.8e-07	4.9e-07	9.1e-07	4.4e-07	7.3e-07	9.5e-07	2.14e-06	8.1e-07	8.2e-07	2.9e-07	7.1e-07	1.1e-06	1.12e-06	1.84e-06	1.31e-06	2.71e-06	6.6e-07	5.1e-07	9e-07	1.17e-06	3.9e-07
8.92671	5.9e-07	4.4e-07	2.6e-07	1.66e-06	6e-08	1.14e-06	8.6e-07	1.03e-06	5.7e-07	2.7e-07	4.8e-07	1.08e-06	9e-07	7.3e-07	6.4e-07	1.77e-06	8.2e-07	1e-06	6e-08	2.3e-07	1.05e-06	6.5e-07	1.92e-06	1.23e-06	2.36e-06	9.1e-07	4.4e-07	3.8e-07	7.3e-07	9e-08
8.9265	6.8e-07	6.1e-07	3.9e-07	1.67e-06	2.7e-07	1.46e-06	5.7e-07	1.01e-06	4.6e-07	6.1e-07	4.6e-07	1.27e-06	1.2e-06	1.08e-06	2.2e-07	1.05e-06	7.2e-07	1.12e-06	1e-07	-6e-08	5.6e-07	3.6e-07	1.94e-06	1.15e-06	2e-06	1.25e-06	1.9e-07	2.9e-07	4.4e-07	-1e-08
8.92629	7.1e-07	7e-07	3.5e-07	1.71e-06	5.9e-07	1.5e-06	3.3e-07	9.5e-07	4.8e-07	9e-07	4.2e-07	1.4e-06	1.21e-06	1.47e-06	1e-08	3.3e-07	6.3e-07	1.09e-06	2.9e-07	-1.1e-07	-2e-07	3.1e-07	1.76e-06	1.14e-06	1.76e-06	1.6e-06	-1.4e-07	7.6e-07	4e-07	1e-07
8.92607	6.9e-07	7.3e-07	1e-07	1.67e-06	7.9e-07	1.36e-06	1.5e-07	8.8e-07	5.8e-07	9.1e-07	3.7e-07	1.45e-06	9.5e-07	1.55e-06	1.7e-07	8e-08	5.7e-07	9.4e-07	5.7e-07	9e-08	-8.2e-07	5e-07	1.34e-06	1.19e-06	1.55e-06	1.88e-06	-2.6e-07	1.6e-06	5.9e-07	3.6e-07
8.92586	6.6e-07	7.1e-07	-2.2e-07	1.44e-06	6.7e-07	1.16e-06	9e-08	7.7e-07	7.2e-07	7e-07	4.2e-07	1.45e-06	6.1e-07	1.33e-06	5.7e-07	4.2e-07	4.2e-07	7.8e-07	9e-07	4.8e-07	-9.9e-07	8.8e-07	8.4e-07	1.18e-06	1.23e-06	2.06e-06	1.3e-07	2.38e-06	8.4e-07	7.1e-07
8.92565	6.6e-07	6.8e-07	-4.6e-07	1.09e-06	3.1e-07	1.03e-06	2.2e-07	5.7e-07	8.3e-07	5.6e-07	6.2e-07	1.4e-06	3.8e-07	1.06e-06	9.2e-07	1.04e-06	5e-08	6.8e-07	1.18e-06	9.4e-07	-7.2e-07	1.34e-06	5.2e-07	1.01e-06	8.5e-07	2.15e-06	9.2e-07	2.74e-06	1.03e-06	1.08e-06
8.92543	7.1e-07	6.8e-07	-5.8e-07	7.6e-07	-2e-08	9.3e-07	4.9e-07	3.1e-07	8.8e-07	6.4e-07	9.2e-07	1.3e-06	3.3e-07	8.9e-07	1.09e-06	1.49e-06	-5.1e-07	6.1e-07	1.24e-06	1.32e-06	-2.8e-07	1.71e-06	5.5e-07	6.9e-07	6.2e-07	2.11e-06	1.67e-06	2.55e-06	1.17e-06	1.35e-06
8.92522	7.5e-07	7.3e-07	-6.3e-07	5.7e-07	-1e-07	7.6e-07	6.7e-07	1.9e-07	8.2e-07	8.8e-07	1.2e-06	1.19e-06	4.2e-07	7.3e-07	1.06e-06	1.63e-06	-1.03e-06	5.2e-07	1.01e-06	1.51e-06	3e-08	1.9e-06	9.1e-07	3.9e-07	6.9e-07	1.88e-06	1.97e-06	2.02e-06	1.33e-06	1.43e-06
8.92501	7e-07	7.7e-07	-6.8e-07	5.1e-07	1e-08	4.4e-07	5.8e-07	4.5e-07	6e-07	1.15e-06	1.34e-06	1.08e-06	5.6e-07	3.8e-07	9e-07	1.65e-06	-1.23e-06	4.2e-07	6.3e-07	1.56e-06	6e-08	1.95e-06	1.35e-06	2.9e-07	9.8e-07	1.42e-06	1.8e-06	1.48e-06	1.46e-06	1.36e-06
8.92479	5e-07	7.2e-07	-7e-07	5.3e-07	1e-07	5e-08	2.5e-07	1.09e-06	2.9e-07	1.38e-06	1.31e-06	9.4e-07	7.8e-07	-1.7e-07	6.4e-07	1.75e-06	-1.02e-06	4.1e-07	3.4e-07	1.52e-06	-1.1e-07	1.91e-06	1.65e-06	3.6e-07	1.23e-06	8.3e-07	1.48e-06	1.19e-06	1.43e-06	1.35e-06
8.92458	2e-07	5.2e-07	-5.8e-07	5.5e-07	7e-08	-1.6e-07	-5e-08	1.75e-06	2e-08	1.51e-06	1.16e-06	6.7e-07	1.13e-06	-6.3e-07	2.7e-07	1.9e-06	-6.2e-07	5.6e-07	3.1e-07	1.38e-06	-3.6e-07	1.78e-06	1.73e-06	4.8e-07	1.24e-06	3.3e-07	1.39e-06	1.17e-06	1.12e-06	1.55e-06
8.92436	-9e-08	2.2e-07	-3.4e-07	5.4e-07	0	-1e-08	-1.2e-07	2e-06	-9e-08	1.44e-06	9.2e-07	2.3e-07	1.6e-06	-6.7e-07	0	1.98e-06	-3.5e-07	7.8e-07	4.3e-07	1.09e-06	-5.7e-07	1.5e-06	1.66e-06	5.2e-07	9.8e-07	1.4e-07	1.64e-06	1.23e-06	6.1e-07	1.88e-06
8.92415	-2.9e-07	0	-2e-07	5.1e-07	8e-08	4.3e-07	-1e-08	1.75e-06	0	9.9e-07	6.2e-07	-1.6e-07	2.01e-06	-1.6e-07	0	1.87e-06	-3.5e-07	9.2e-07	4.6e-07	6.8e-07	-6.2e-07	1.1e-06	1.58e-06	5.4e-07	5.9e-07	3.5e-07	2.09e-06	1.16e-06	9e-08	2.03e-06
8.92394	-3.6e-07	0	-3.6e-07	4.9e-07	3.4e-07	8.6e-07	3e-08	1.36e-06	1.9e-07	1.9e-07	3.2e-07	-1.9e-07	2.09e-06	7e-07	0	1.61e-06	-4.9e-07	8.9e-07	3.3e-07	3.3e-07	-4.1e-07	7.5e-07	1.54e-06	7.1e-07	2.3e-07	7.7e-07	2.58e-06	9.3e-07	-2.2e-07	1.75e-06
8.92372	-3e-07	0	-8e-07	4.8e-07	6.8e-07	1.05e-06	-1.3e-07	1.28e-06	3.8e-07	0	1.3e-07	3e-07	1.75e-06	1.49e-06	0	1.26e-06	-5.2e-07	7.8e-07	1.6e-07	2e-07	7e-08	6.2e-07	1.48e-06	1.06e-06	2e-08	1.11e-06	2.97e-06	6.6e-07	-1.7e-07	1.11e-06
8.92351	-1e-07	0	-1.19e-06	4.9e-07	9.6e-07	1.06e-06	-3.8e-07	1.53e-06	4.4e-07	0	1.4e-07	1.06e-06	1.15e-06	1.89e-06	0	8.6e-07	-2.8e-07	7.2e-07	1.3e-07	3e-07	6.7e-07	7.1e-07	1.39e-06	1.49e-06	-2e-08	1.19e-06	3.12e-06	6e-07	2.2e-07	5.4e-07
8.9233	2.2e-07	0	-1.19e-06	5.1e-07	1.14e-06	1.09e-06	-4.6e-07	1.76e-06	3.3e-07	0	3.7e-07	1.68e-06	6.3e-07	1.8e-06	0	4.6e-07	1.7e-07	7.7e-07	2.1e-07	5e-07	1.08e-06	9.1e-07	1.31e-06	1.8e-06	8e-08	1.04e-06	2.9e-06	9.4e-07	7e-07	4.7e-07
8.92308	5.5e-07	2.4e-07	-7.6e-07	5.4e-07	1.2e-06	1.25e-06	-3.1e-07	1.64e-06	8e-08	0	7.5e-07	1.83e-06	3.8e-07	1.38e-06	3.1e-07	3e-08	6.4e-07	8.5e-07	2e-07	6.5e-07	1.1e-06	1.06e-06	1.3e-06	1.84e-06	2.9e-07	8.6e-07	2.24e-06	1.57e-06	9.5e-07	9.7e-07
8.92287	7.7e-07	5.7e-07	-2.4e-07	5.8e-07	1.13e-06	1.4e-06	-1.1e-07	1.27e-06	-1.4e-07	0	1.19e-06	1.62e-06	3.1e-07	9.1e-07	3.3e-07	0	9.3e-07	9e-07	4e-08	6.4e-07	8.4e-07	1.05e-06	1.39e-06	1.55e-06	6.2e-07	8.2e-07	1.3e-06	2.18e-06	7.9e-07	1.73e-06
8.92266	8.6e-07	8e-07	-1e-08	6.1e-07	8.9e-07	1.35e-06	-1e-07	1e-06	-1.5e-07	0	1.52e-06	1.39e-06	2.8e-07	6.4e-07	3e-08	0	9e-07	8.9e-07	-5e-08	4.5e-07	6.7e-07	8.7e-07	1.52e-06	9.7e-07	1.07e-06	8.9e-07	5.3e-07	2.34e-06	3.6e-07	2.29e-06
8.92244	9.1e-07	8.8e-07	-1.7e-07	6.5e-07	5.6e-07	1.01e-06	-3.1e-07	1.08e-06	1.2e-07	0	1.59e-06	1.4e-06	3e-07	6.3e-07	0	0	6.7e-07	8.5e-07	1.9e-07	2e-07	8.1e-07	6.2e-07	1.59e-06	3e-07	1.53e-06	1.01e-06	2.6e-07	1.9e-06	5e-08	2.45e-06
8.92223	1.04e-06	9.3e-07	-4.6e-07	7.7e-07	2.8e-07	5.4e-07	-5.1e-07	1.34e-06	5.9e-07	0	1.33e-06	1.63e-06	4.9e-07	7.6e-07	0	0	4.6e-07	7.3e-07	7.7e-07	7e-08	1.09e-06	4.9e-07	1.57e-06	-1.6e-07	1.68e-06	1.09e-06	5e-07	1.06e-06	9e-08	2.35e-06
8.92201	1.26e-06	1.07e-06	-5.4e-07	1.04e-06	2e-07	2.1e-07	-4.4e-07	1.41e-06	1.05e-06	0	8.4e-07	1.88e-06	8.8e-07	8.4e-07	0	0	4.9e-07	4.7e-07	1.36e-06	2e-07	1.11e-06	6.1e-07	1.45e-06	-1.1e-07	1.29e-06	1.07e-06	8.2e-07	3.1e-07	3.8e-07	2.21e-06
8.9218	1.42e-06	1.28e-06	-2.8e-07	1.44e-06	3.4e-07	2e-07	-5e-08	1.06e-06	1.36e-06	1.2e-07	3.6e-07	1.92e-06	1.27e-06	7.8e-07	0	6e-08	7.5e-07	1.1e-07	1.68e-06	5.5e-07	7.7e-07	9.5e-07	1.27e-06	5.3e-07	4.5e-07	8.9e-07	8.4e-07	-2e-08	5.9e-07	2.05e-06
8.92159	1.38e-06	1.44e-06	1.2e-07	1.87e-06	5.8e-07	5.6e-07	4e-07	4e-07	1.54e-06	4.9e-07	9e-08	1.68e-06	1.37e-06	6.3e-07	4e-07	6.9e-07	1e-06	0	1.76e-06	9.2e-07	3.5e-07	1.31e-06	1.06e-06	1.44e-06	-3.5e-07	5.9e-07	5.8e-07	6e-08	5.6e-07	1.78e-06
8.92137	1.14e-06	1.4e-06	3.6e-07	2.18e-06	7.6e-07	1.11e-06	6.1e-07	-2.8e-07	1.62e-06	6.7e-07	1e-07	1.3e-06	1.15e-06	4.8e-07	8.6e-07	1.05e-06	1.05e-06	0	1.82e-06	1.09e-06	2.9e-07	1.49e-06	8.5e-07	2.14e-06	-5.9e-07	3.4e-07	4.3e-07	2.5e-07	3.8e-07	1.41e-06
8.92116	8.7e-07	1.16e-06	3.1e-07	2.25e-06	8.1e-07	1.58e-06	4.3e-07	-7e-07	1.6e-06	4.3e-07	2.7e-07	9.4e-07	8.2e-07	3.5e-07	1.26e-06	1.24e-06	9.1e-07	0	1.91e-06	1.02e-06	6.7e-07	1.42e-06	7.3e-07	2.26e-06	-1.1e-07	3.3e-07	6.7e-07	2.9e-07	3.2e-07	1.12e-06
8.92095	7.6e-07	8.9e-07	6e-08	2.04e-06	7.3e-07	1.76e-06	0	-7.5e-07	1.41e-06	0	4.5e-07	7.6e-07	6.5e-07	1.5e-07	1.43e-06	1.35e-06	7.1e-07	0	1.84e-06	8.2e-07	1.17e-06	1.23e-06	7.6e-07	1.84e-06	7.5e-07	5.1e-07	1.18e-06	1.6e-07	5.6e-07	1.09e-06
8.92073	8.8e-07	7.9e-07	-2.1e-07	1.57e-06	5.6e-07	1.65e-06	-3.9e-07	-5.4e-07	1.01e-06	0	5.8e-07	7.7e-07	6.4e-07	-1.1e-07	1.24e-06	1.35e-06	6.3e-07	2.5e-07	1.4e-06	6e-07	1.45e-06	1.01e-06	9.7e-07	1.14e-06	1.44e-06	6.5e-07	1.52e-06	-4e-08	1.04e-06	1.28e-06
8.92052	1.11e-06	9e-07	-3.9e-07	1.02e-06	4.2e-07	1.45e-06	-5.5e-07	-2.2e-07	5.4e-07	0	6.7e-07	9.3e-07	5.6e-07	-3.2e-07	8.1e-07	1.17e-06	7.1e-07	5.2e-07	7e-07	4.3e-07	1.42e-06	8.4e-07	1.24e-06	4.8e-07	1.68e-06	6.2e-07	1.5e-06	-1.9e-07	1.55e-06	1.49e-06
8.92031	1.24e-06	1.13e-06	-4.9e-07	5.8e-07	3.4e-07	1.33e-06	-4.3e-07	1.2e-07	2.3e-07	0	7.7e-07	1.15e-06	2.1e-07	-3e-07	5.1e-07	8.7e-07	9.1e-07	8.1e-07	1.2e-07	4.2e-07	1.22e-06	8.3e-07	1.44e-06	1e-08	1.49e-06	5.2e-07	1.23e-06	-2.6e-07	1.85e-06	1.59e-06
8.92009	1.14e-06	1.26e-06	-5.7e-07	3.9e-07	3.1e-07	1.35e-06	-1.5e-07	4.7e-07	2.8e-07	0	8.7e-07	1.37e-06	-3.7e-07	-2e-08	6.8e-07	6.4e-07	1.11e-06	1.13e-06	-3e-08	6.7e-07	1.01e-06	1.07e-06	1.48e-06	-2.1e-07	1.08e-06	5.6e-07	9.6e-07	-2.5e-07	1.89e-06	1.63e-06
8.91988	8.4e-07	1.16e-06	-6.3e-07	4.4e-07	2.8e-07	1.45e-06	1.6e-07	8e-07	6.1e-07	0	9.2e-07	1.53e-06	-8.1e-07	3.7e-07	1.28e-06	5.7e-07	1.2e-06	1.43e-06	2.4e-07	1.14e-06	8.5e-07	1.54e-06	1.4e-06	-1.1e-07	6.3e-07	7.4e-07	7.8e-07	-1.6e-07	1.79e-06	1.68e-06
8.91966	4.9e-07	8.5e-07	-6.7e-07	6.1e-07	2.2e-07	1.54e-06	4.1e-07	9.4e-07	8.9e-07	0	8.7e-07	1.59e-06	-7.5e-07	7.2e-07	2e-06	6e-07	1.08e-06	1.63e-06	6.5e-07	1.58e-06	7.5e-07	1.97e-06	1.3e-06	3.1e-07	2.6e-07	8.8e-07	6.4e-07	1e-08	1.78e-06	1.68e-06
8.91945	2.4e-07	5e-07	-7.1e-07	7.7e-07	1.8e-07	1.56e-06	5.1e-07	7.1e-07	8.7e-07	0	7.1e-07	1.57e-06	-1.2e-07	9.6e-07	2.41e-06	5.9e-07	8e-07	1.61e-06	9.4e-07	1.65e-06	7.8e-07	2.04e-06	1.2e-06	8.7e-07	1e-07	8.7e-07	6.4e-07	2.2e-07	1.97e-06	1.43e-06
8.91924	1.1e-07	2.5e-07	-7.7e-07	8.6e-07	2.6e-07	1.47e-06	4.1e-07	1.3e-07	5.9e-07	0	4.6e-07	1.51e-06	7.4e-07	1.12e-06	2.35e-06	5.5e-07	5.8e-07	1.34e-06	1e-06	1.23e-06	1e-06	1.63e-06	1.05e-06	1.26e-06	2.7e-07	8.7e-07	1.02e-06	3.6e-07	2.22e-06	8.4e-07
8.91902	2e-08	1.3e-07	-8.1e-07	9e-07	4.7e-07	1.32e-06	1e-07	-4.9e-07	3.9e-07	0	1.6e-07	1.47e-06	1.32e-06	1.17e-06	1.9e-06	6.3e-07	5.8e-07	9.6e-07	8.2e-07	5.8e-07	1.4e-06	1e-06	7.5e-07	1.28e-06	7.1e-07	1.09e-06	1.82e-06	4.1e-07	2.25e-06	1.1e-07
8.91881	-1e-07	4e-08	-7.5e-07	9.5e-07	6.9e-07	1.11e-06	-2.9e-07	-7.3e-07	4.8e-07	0	-1.3e-07	1.42e-06	1.32e-06	1.02e-06	1.29e-06	9.9e-07	7.1e-07	6.8e-07	4.7e-07	1e-07	1.85e-06	5.3e-07	3.5e-07	1.06e-06	1.2e-06	1.46e-06	2.68e-06	4.4e-07	1.9e-06	-3.7e-07
8.9186	-2.2e-07	0	-5e-07	1.07e-06	7.6e-07	8.6e-07	-5.5e-07	-4.7e-07	8e-07	2.3e-07	-3.1e-07	1.31e-06	8.4e-07	6.5e-07	7.6e-07	1.63e-06	7.2e-07	6.9e-07	7e-08	-4e-08	2.14e-06	3.8e-07	9e-08	9e-07	1.47e-06	1.62e-06	3.11e-06	5.8e-07	1.31e-06	-3.5e-07
8.91838	-2.8e-07	0	-8e-08	1.28e-06	6.8e-07	5.5e-07	-5.4e-07	1.2e-07	1.08e-06	6.4e-07	-2.7e-07	1.09e-06	2.6e-07	1.5e-07	4e-07	2.31e-06	4.6e-07	1e-06	-1.9e-07	2e-08	2.18e-06	4.4e-07	1.8e-07	9.7e-07	1.45e-06	1.34e-06	2.93e-06	8.7e-07	7.9e-07	9e-08
8.91817	-2.1e-07	0	3.5e-07	1.51e-06	5.5e-07	2.5e-07	-3.4e-07	7e-07	1.2e-06	1.06e-06	2e-08	7.7e-07	-2e-08	-3e-07	2.2e-07	2.66e-06	6e-08	1.41e-06	-2e-07	1e-07	1.98e-06	5.1e-07	6.2e-07	1.1e-06	1.23e-06	7.4e-07	2.45e-06	1.26e-06	5.5e-07	5.8e-07
8.91795	-4e-08	0	5.9e-07	1.61e-06	5.3e-07	1.4e-07	-1.5e-07	1.05e-06	1.26e-06	1.35e-06	3.7e-07	4.7e-07	1.5e-07	-5.1e-07	2e-07	2.38e-06	-1.2e-07	1.72e-06	3e-08	1.8e-07	1.7e-06	5.9e-07	1.19e-06	1.03e-06	9.9e-07	2.4e-07	2.02e-06	1.6e-06	5.3e-07	8.5e-07
8.91774	1.2e-07	0	5.3e-07	1.48e-06	6.4e-07	4.2e-07	-7e-08	1.06e-06	1.37e-06	1.27e-06	5e-07	2.9e-07	5.9e-07	-4.2e-07	3.1e-07	1.53e-06	9e-08	1.79e-06	3.6e-07	3.8e-07	1.46e-06	7.9e-07	1.61e-06	7.4e-07	8e-07	1.3e-07	1.65e-06	1.76e-06	5.3e-07	8.6e-07
8.91753	2e-07	1.5e-07	2.8e-07	1.18e-06	7.1e-07	1.06e-06	0	7.2e-07	1.48e-06	8.3e-07	2.7e-07	2.7e-07	1.01e-06	-1.2e-07	5.5e-07	5.1e-07	5.9e-07	1.64e-06	6.5e-07	7.4e-07	1.29e-06	1.14e-06	1.79e-06	4.7e-07	6.9e-07	3.7e-07	1.12e-06	1.66e-06	3.9e-07	8e-07
8.91731	1.9e-07	2.2e-07	8e-08	9.2e-07	5.1e-07	1.76e-06	2e-07	1.1e-07	1.44e-06	2.6e-07	-1.9e-07	3.9e-07	1.24e-06	2e-07	8.9e-07	0	1.07e-06	1.37e-06	8.5e-07	1.08e-06	1.19e-06	1.48e-06	1.8e-06	4.9e-07	6.5e-07	7.1e-07	4.1e-07	1.32e-06	1.8e-07	8.8e-07
8.9171	1.9e-07	2.1e-07	1.5e-07	8.9e-07	0	2.13e-06	4.8e-07	-4.7e-07	1.19e-06	0	-5.2e-07	6.2e-07	1.3e-06	3.7e-07	1.22e-06	0	1.35e-06	1.08e-06	9.6e-07	1.15e-06	1.24e-06	1.55e-06	1.76e-06	8e-07	6.6e-07	9.5e-07	-1.2e-07	8.7e-07	6e-08	1.12e-06
8.91689	3.3e-07	2.2e-07	4.7e-07	1.05e-06	-5.9e-07	1.98e-06	6.3e-07	-6.2e-07	9.4e-07	0	-4.8e-07	8.3e-07	1.35e-06	3.9e-07	1.47e-06	0	1.39e-06	8.2e-07	9.6e-07	8.8e-07	1.59e-06	1.29e-06	1.69e-06	1.2e-06	6.4e-07	1.06e-06	-5e-08	5.5e-07	1e-08	1.44e-06
8.91667	6e-07	3.5e-07	7.8e-07	1.22e-06	-8.8e-07	1.44e-06	4.9e-07	-1.8e-07	9.1e-07	0	-1.3e-07	8.9e-07	1.47e-06	4.6e-07	1.65e-06	0	1.28e-06	6.4e-07	8.8e-07	4.3e-07	2.33e-06	8.5e-07	1.53e-06	1.47e-06	5.7e-07	1.09e-06	5.9e-07	5.7e-07	-1e-07	1.68e-06
8.91646	9e-07	6.3e-07	8.1e-07	1.28e-06	-6.1e-07	8.2e-07	1.6e-07	6.1e-07	1.13e-06	0	2.5e-07	7.1e-07	1.59e-06	7.5e-07	1.83e-06	0	1.05e-06	5.7e-07	8.2e-07	7e-08	3.2e-06	4.9e-07	1.3e-06	1.53e-06	5e-07	1.03e-06	1.29e-06	8.8e-07	-3.6e-07	1.7e-06
8.91625	1.11e-06	9.2e-07	5.3e-07	1.22e-06	1.3e-07	4.3e-07	-2e-08	1.3e-06	1.39e-06	2.8e-07	5.1e-07	3.5e-07	1.58e-06	1.25e-06	2.04e-06	0	7.1e-07	6.2e-07	9e-07	-9e-08	3.71e-06	3.3e-07	1.04e-06	1.43e-06	5.6e-07	7.9e-07	1.56e-06	1.22e-06	-6.5e-07	1.41e-06
8.91603	1.19e-06	1.13e-06	2.1e-07	1.13e-06	9.6e-07	4.2e-07	2e-07	1.58e-06	1.46e-06	7.9e-07	6.8e-07	0	1.44e-06	1.72e-06	2.2e-06	2.7e-07	3.6e-07	7.3e-07	1.18e-06	-1e-07	3.5e-06	3.2e-07	8.4e-07	1.19e-06	8.4e-07	3.2e-07	1.42e-06	1.3e-06	-6.8e-07	8.6e-07
8.91582	1.17e-06	1.21e-06	1.1e-07	1.02e-06	1.53e-06	7.3e-07	7.1e-07	1.5e-06	1.26e-06	1.46e-06	8.5e-07	-1.5e-07	1.34e-06	1.88e-06	2.18e-06	1.07e-06	1.9e-07	8e-07	1.52e-06	-1e-07	2.59e-06	3.2e-07	7.6e-07	8.4e-07	1.25e-06	-2.5e-07	1.3e-06	1.05e-06	-3.4e-07	2.4e-07
8.9156	1.09e-06	1.19e-06	3.1e-07	8.9e-07	1.72e-06	1.18e-06	1.16e-06	1.23e-06	8.9e-07	1.99e-06	9.9e-07	-9e-08	1.43e-06	1.69e-06	1.97e-06	1.71e-06	3e-07	7.2e-07	1.76e-06	-1.2e-07	1.38e-06	3e-07	7.8e-07	4.4e-07	1.6e-06	-6.7e-07	1.56e-06	7.3e-07	2.1e-07	-1.2e-07
8.91539	1e-06	1.11e-06	5.9e-07	7.7e-07	1.62e-06	1.55e-06	1.22e-06	9.1e-07	5.5e-07	2.12e-06	9.9e-07	5e-08	1.77e-06	1.32e-06	1.69e-06	1.91e-06	6.5e-07	5e-07	1.77e-06	-9e-08	3.5e-07	3.2e-07	8.1e-07	1.1e-07	1.8e-06	-7.6e-07	2.12e-06	6.2e-07	6.6e-07	-4e-08
8.91518	9.6e-07	1.02e-06	7.2e-07	6.7e-07	1.39e-06	1.72e-06	8.6e-07	5.5e-07	4.3e-07	1.8e-06	8.3e-07	1.7e-07	2.21e-06	9.7e-07	1.53e-06	1.61e-06	1.06e-06	2.3e-07	1.58e-06	5e-08	-2.5e-07	4.6e-07	7.4e-07	-7e-08	1.85e-06	-6e-07	2.57e-06	8.3e-07	8.3e-07	4.6e-07
8.91496	9.9e-07	9.8e-07	6e-07	5.7e-07	1.12e-06	1.6e-06	3.6e-07	2.2e-07	5.9e-07	1.22e-06	6.8e-07	2.8e-07	2.49e-06	7.2e-07	1.6e-06	9.9e-07	1.37e-06	4e-08	1.28e-06	3e-07	-4.3e-07	7.1e-07	5.2e-07	-6e-08	1.86e-06	-3.7e-07	2.58e-06	1.22e-06	7.4e-07	1.09e-06
8.91475	1.07e-06	1.01e-06	3.1e-07	3.9e-07	8.9e-07	1.2e-06	1.3e-07	-6e-08	8.8e-07	7.3e-07	6.5e-07	4.6e-07	2.38e-06	4.9e-07	1.83e-06	3.2e-07	1.59e-06	5e-08	9.7e-07	6e-07	-2.6e-07	9.9e-07	2e-07	1.6e-07	1.87e-06	-1.8e-07	2.25e-06	1.54e-06	5.6e-07	1.54e-06
8.91454	1.17e-06	1.1e-06	-5e-08	1.4e-07	8.2e-07	5.7e-07	3.4e-07	-2.6e-07	1.05e-06	6.7e-07	7.4e-07	7.2e-07	1.82e-06	2.3e-07	1.97e-06	0	1.76e-06	2.9e-07	8e-07	8.5e-07	1.2e-07	1.25e-06	0	5.5e-07	1.81e-06	5e-08	1.94e-06	1.61e-06	3.8e-07	1.61e-06
8.91432	1.29e-06	1.19e-06	-3.2e-07	-7e-08	1.01e-06	-1.1e-07	8.2e-07	-4.5e-07	8.5e-07	1.08e-06	7.8e-07	1e-06	1.04e-06	-2e-08	1.78e-06	0	1.89e-06	6.9e-07	8.9e-07	1.05e-06	5.5e-07	1.44e-06	0	9.7e-07	1.57e-06	4.2e-07	1.98e-06	1.42e-06	2.8e-07	1.33e-06
8.91411	1.46e-06	1.32e-06	-3.8e-07	-7e-08	1.33e-06	-5.6e-07	1.15e-06	-6.2e-07	3.5e-07	1.65e-06	7.4e-07	1.2e-06	3.9e-07	-1.4e-07	1.32e-06	0	1.9e-06	1.1e-06	1.23e-06	1.2e-06	8.6e-07	1.6e-06	0	1.21e-06	1.14e-06	8.3e-07	2.34e-06	1.1e-06	3.7e-07	9.5e-07
8.9139	1.63e-06	1.49e-06	-1.9e-07	1.3e-07	1.51e-06	-5.9e-07	1.02e-06	-7.2e-07	-1.2e-07	1.91e-06	7.1e-07	1.29e-06	1.9e-07	-9e-08	9.2e-07	0	1.73e-06	1.37e-06	1.62e-06	1.32e-06	9.6e-07	1.71e-06	0	1.21e-06	7.3e-07	1.14e-06	2.68e-06	8.1e-07	6.9e-07	7.6e-07
8.91368	1.64e-06	1.65e-06	1e-07	4.3e-07	1.33e-06	-2.9e-07	5.4e-07	-7.5e-07	-1.3e-07	1.56e-06	8.3e-07	1.29e-06	4.8e-07	7e-08	9.6e-07	3.1e-07	1.47e-06	1.38e-06	1.74e-06	1.34e-06	9.7e-07	1.73e-06	1.2e-07	1.07e-06	6.2e-07	1.28e-06	2.61e-06	6.1e-07	1.11e-06	9.2e-07
8.91347	1.4e-06	1.66e-06	2.3e-07	6.8e-07	8.5e-07	2e-08	8e-08	-7.2e-07	4e-07	7.9e-07	1.07e-06	1.29e-06	1.02e-06	2.3e-07	1.45e-06	7.5e-07	1.2e-06	1.1e-06	1.43e-06	1.22e-06	1.08e-06	1.62e-06	4e-07	9.5e-07	9.5e-07	1.39e-06	1.97e-06	5e-07	1.4e-06	1.3e-06
8.91325	9.5e-07	1.42e-06	6e-08	8.2e-07	3.8e-07	7e-08	-6e-08	-6.9e-07	1.17e-06	1e-07	1.27e-06	1.3e-06	1.49e-06	3.5e-07	1.95e-06	1.01e-06	9.8e-07	6.1e-07	8.4e-07	9.6e-07	1.39e-06	1.37e-06	6.2e-07	9.7e-07	1.54e-06	1.59e-06	9.1e-07	4.2e-07	1.39e-06	1.59e-06
8.91304	4.8e-07	9.6e-07	-2.3e-07	8.2e-07	1.6e-07	-1.3e-07	9e-08	-6.1e-07	1.7e-06	0	1.24e-06	1.31e-06	1.7e-06	4.6e-07	1.97e-06	1.08e-06	7.8e-07	1.1e-07	2.9e-07	6e-07	1.74e-06	1.02e-06	7e-07	1.1e-06	1.96e-06	1.88e-06	-2.6e-07	3.6e-07	1.13e-06	1.57e-06
8.91283	1.9e-07	5e-07	-3.3e-07	6.3e-07	1.7e-07	-3.6e-07	2.7e-07	-4.3e-07	1.67e-06	0	9.6e-07	1.29e-06	1.64e-06	6e-07	1.41e-06	1.1e-06	5.5e-07	0	4e-08	2.7e-07	1.84e-06	6.8e-07	6.2e-07	1.26e-06	1.92e-06	2.1e-06	-1.25e-06	3.2e-07	8.7e-07	1.29e-06
8.91261	1.3e-07	2.1e-07	-1e-07	2.8e-07	2.4e-07	-4e-07	2.7e-07	-1.4e-07	1.13e-06	6e-08	5.9e-07	1.24e-06	1.37e-06	7.2e-07	6.9e-07	1.19e-06	2.5e-07	0	1.2e-07	7e-08	1.52e-06	4.9e-07	4.7e-07	1.39e-06	1.53e-06	2.13e-06	-1.82e-06	2.7e-07	7.9e-07	9.6e-07
8.9124	2e-07	1.5e-07	3.5e-07	-5e-08	2.5e-07	-1.7e-07	1.3e-07	1.7e-07	3.9e-07	4e-08	2.9e-07	1.17e-06	9.6e-07	7e-07	3.2e-07	1.38e-06	-9e-08	1.3e-07	3.6e-07	1.1e-07	8.9e-07	5.2e-07	4.2e-07	1.41e-06	1.24e-06	1.97e-06	-1.79e-06	2e-07	8.5e-07	7.3e-07
8.91219	3.2e-07	2.2e-07	7.4e-07	-1.1e-07	2.9e-07	2.6e-07	9e-08	3.3e-07	-1.3e-07	0	1.8e-07	1.06e-06	4.7e-07	4.8e-07	5.1e-07	1.56e-06	-3.4e-07	5.2e-07	5.8e-07	3.3e-07	2.6e-07	7.4e-07	6e-07	1.19e-06	1.32e-06	1.72e-06	-1.12e-06	2.2e-07	8e-07	5.8e-07
8.91197	3.9e-07	3.4e-07	8.7e-07	1.9e-07	4.6e-07	7.5e-07	2.6e-07	2.2e-07	-1.5e-07	0	2.6e-07	8.9e-07	-2e-08	1.9e-07	1.01e-06	1.59e-06	-3.6e-07	7.7e-07	7e-07	5.8e-07	-1.3e-07	9.8e-07	1.05e-06	7.4e-07	1.64e-06	1.48e-06	0	5.1e-07	4.5e-07	3.9e-07
8.91176	4e-07	4.2e-07	6.6e-07	6.7e-07	6.6e-07	1.15e-06	5e-07	-1.5e-07	3.2e-07	0	4.6e-07	7e-07	-3.8e-07	8e-08	1.46e-06	1.37e-06	-6e-08	7.5e-07	7.6e-07	6.3e-07	-2.4e-07	1.04e-06	1.61e-06	2.3e-07	1.74e-06	1.29e-06	1.13e-06	1.13e-06	-1.4e-07	1.6e-07
8.91155	3.8e-07	4.3e-07	1.9e-07	1.05e-06	6.7e-07	1.29e-06	5.1e-07	-5.5e-07	1.06e-06	0	6.8e-07	6.4e-07	-4.5e-07	3.2e-07	1.6e-06	8.9e-07	3.7e-07	5.4e-07	7.7e-07	4.3e-07	-1.8e-07	8.4e-07	2e-06	-8e-08	1.33e-06	1.18e-06	1.87e-06	1.89e-06	-6.8e-07	4e-08
8.91133	4.1e-07	4e-07	-3.8e-07	1.25e-06	3.6e-07	1.17e-06	1.8e-07	-6.6e-07	1.78e-06	0	8.4e-07	8.1e-07	-1.4e-07	8.2e-07	1.34e-06	3.2e-07	5.9e-07	3.1e-07	7.2e-07	1e-07	-8e-08	5.1e-07	1.92e-06	-1.1e-07	5.9e-07	1.15e-06	2.05e-06	2.41e-06	-8.4e-07	1.1e-07
8.91112	5.9e-07	4.4e-07	-7.4e-07	1.36e-06	-8e-08	9.8e-07	-2.5e-07	-3e-07	2.25e-06	0	9.1e-07	1.17e-06	4.2e-07	1.26e-06	7.9e-07	0	3.8e-07	2.7e-07	5.7e-07	-1.3e-07	1e-08	2.9e-07	1.36e-06	-5e-08	-4e-08	1.17e-06	1.73e-06	2.4e-06	-5.4e-07	3.8e-07
8.9109	8.8e-07	6.2e-07	-6.5e-07	1.49e-06	-3.2e-07	1.01e-06	-3.8e-07	3.9e-07	2.41e-06	1.5e-07	9e-07	1.5e-06	9.5e-07	1.33e-06	1.7e-07	0	-1.2e-07	4.6e-07	2.8e-07	-1e-07	3e-08	3.2e-07	5.6e-07	-1.5e-07	-2.6e-07	1.15e-06	1.01e-06	1.9e-06	7e-08	7.7e-07
8.91069	1.12e-06	9e-07	-1.1e-07	1.57e-06	-1.8e-07	1.33e-06	-4e-08	1.05e-06	2.23e-06	3.4e-07	8.5e-07	1.6e-06	1.11e-06	9.7e-07	0	0	-5.3e-07	7.9e-07	-7e-08	1.7e-07	-7e-08	5.7e-07	0	-4.3e-07	-1e-07	1.08e-06	6e-08	1.28e-06	6.7e-07	1.21e-06
8.91048	1.15e-06	1.14e-06	5.5e-07	1.49e-06	1.5e-07	1.73e-06	5.4e-07	1.41e-06	1.81e-06	4e-07	7.7e-07	1.44e-06	8.3e-07	4.1e-07	5e-08	0	-5.4e-07	1.02e-06	-2.7e-07	5.2e-07	-3e-07	9.2e-07	0	-7.3e-07	2e-07	1e-06	-7.5e-07	9.7e-07	1.02e-06	1.66e-06
8.91026	9.8e-07	1.17e-06	9.6e-07	1.23e-06	3.5e-07	1.87e-06	9.2e-07	1.51e-06	1.31e-06	1.5e-07	6.5e-07	1.18e-06	3.1e-07	1e-08	7.5e-07	0	-1.6e-07	1.02e-06	-1e-07	8.4e-07	-4.7e-07	1.23e-06	0	-8.9e-07	4.7e-07	9.6e-07	-9.2e-07	1.13e-06	1.02e-06	2.08e-06
8.91005	7.7e-07	1e-06	9.8e-07	9.7e-07	3.3e-07	1.63e-06	9.1e-07	1.54e-06	9.4e-07	0	4.9e-07	1.01e-06	-9e-08	-2e-08	1.62e-06	0	3.6e-07	8.1e-07	4.5e-07	1.08e-06	-3.4e-07	1.47e-06	4.5e-07	-8.4e-07	7e-07	9.1e-07	-2.3e-07	1.56e-06	7.3e-07	2.37e-06
8.90984	6.5e-07	7.9e-07	7.3e-07	8.5e-07	2.7e-07	1.18e-06	7e-07	1.63e-06	8.6e-07	0	3.5e-07	9.8e-07	-1.2e-07	3.4e-07	2.28e-06	0	8.3e-07	5.6e-07	1.12e-06	1.3e-06	1.8e-07	1.68e-06	1.06e-06	-6e-07	9e-07	7.5e-07	9.6e-07	1.85e-06	3e-07	2.47e-06
8.90962	5.9e-07	6.7e-07	4.1e-07	8.5e-07	3.7e-07	8.1e-07	6.7e-07	1.66e-06	1e-06	0	3e-07	1.07e-06	1.8e-07	8.7e-07	2.54e-06	0	1.18e-06	4.2e-07	1.48e-06	1.52e-06	8.7e-07	1.9e-06	1.43e-06	-1.3e-07	1.1e-06	4.5e-07	1.87e-06	1.68e-06	-2e-08	2.37e-06
8.90941	4.3e-07	6.1e-07	4e-08	7.9e-07	6.2e-07	6.6e-07	9.2e-07	1.5e-06	1.2e-06	0	3.6e-07	1.22e-06	6.1e-07	1.24e-06	2.37e-06	0	1.38e-06	4.6e-07	1.29e-06	1.68e-06	1.37e-06	2.06e-06	1.36e-06	5e-07	1.23e-06	1.8e-07	1.95e-06	1.03e-06	-2e-08	2.12e-06
8.90919	1.4e-07	4.5e-07	-4.6e-07	5.8e-07	8e-07	6.4e-07	1.29e-06	1.13e-06	1.34e-06	0	4.4e-07	1.37e-06	9.1e-07	1.17e-06	1.87e-06	0	1.38e-06	6e-07	6.8e-07	1.64e-06	1.42e-06	2.03e-06	9.3e-07	1.09e-06	1.27e-06	2e-07	1.32e-06	2.2e-07	3.4e-07	1.8e-06
8.90898	-1.4e-07	1.6e-07	-1.04e-06	3.1e-07	7.3e-07	5.7e-07	1.51e-06	7.6e-07	1.39e-06	0	4.2e-07	1.4e-06	9.2e-07	6.3e-07	1.23e-06	0	1.14e-06	7.8e-07	8e-08	1.32e-06	1.03e-06	1.73e-06	4.9e-07	1.37e-06	1.24e-06	6.7e-07	6.2e-07	-3e-07	8.5e-07	1.44e-06
8.90877	-2.2e-07	0	-1.56e-06	1.7e-07	4.7e-07	3.5e-07	1.48e-06	6.1e-07	1.36e-06	0	2.6e-07	1.18e-06	6.2e-07	-1.2e-07	7.8e-07	0	7.9e-07	9.4e-07	-1.8e-07	8.5e-07	4.6e-07	1.26e-06	3.8e-07	1.28e-06	1.24e-06	1.52e-06	3.9e-07	-2.6e-07	1.21e-06	1.08e-06
8.90855	-1e-08	0	-1.82e-06	2.6e-07	1.9e-07	8e-08	1.3e-06	7e-07	1.24e-06	0	4e-08	7e-07	2.1e-07	-6e-07	8.1e-07	0	5.3e-07	1.07e-06	0	4.3e-07	1e-08	8.5e-07	6.6e-07	1.04e-06	1.32e-06	2.43e-06	7.1e-07	3.1e-07	1.25e-06	7.6e-07
8.90834	3.8e-07	2e-08	-1.8e-06	5.3e-07	0	-8e-08	1.09e-06	8.4e-07	9.8e-07	0	-5e-08	1.5e-07	-8e-08	-5e-07	1.32e-06	0	4.4e-07	1.11e-06	4.8e-07	2.4e-07	-9e-08	6.6e-07	1.09e-06	9.1e-07	1.39e-06	3.05e-06	1.25e-06	1.08e-06	1.07e-06	5.3e-07
8.90813	7.6e-07	4e-07	-1.58e-06	8.1e-07	-8e-08	0	8.9e-07	7.9e-07	6.8e-07	0	1.3e-07	-1.7e-07	-1e-07	1.1e-07	1.96e-06	0	4.1e-07	1.03e-06	1.1e-06	2.2e-07	2.1e-07	6.4e-07	1.36e-06	9.5e-07	1.31e-06	3.18e-06	1.6e-06	1.69e-06	8.5e-07	4.2e-07
8.90791	9.8e-07	7.8e-07	-1.29e-06	1.05e-06	-4e-08	2.5e-07	7.1e-07	4.9e-07	5.6e-07	0	5.2e-07	-2e-08	9e-08	8.4e-07	2.24e-06	0	2.9e-07	8.4e-07	1.74e-06	2.4e-07	7.6e-07	6.6e-07	1.31e-06	1.01e-06	1.04e-06	2.85e-06	1.52e-06	1.91e-06	7e-07	4.7e-07
8.9077	9.8e-07	1e-06	-1.05e-06	1.25e-06	1.8e-07	4.4e-07	6.2e-07	4e-08	7.5e-07	2.9e-07	8.9e-07	5.7e-07	3.3e-07	1.3e-06	1.98e-06	3.2e-07	6e-08	6e-07	2.23e-06	2.5e-07	1.3e-06	6.7e-07	1.03e-06	9.9e-07	7.3e-07	2.33e-06	1.08e-06	1.83e-06	6.5e-07	6.3e-07
8.90749	7.9e-07	1e-06	-8.9e-07	1.46e-06	6.4e-07	3.8e-07	7e-07	-3.9e-07	1.18e-06	9.2e-07	1.01e-06	1.28e-06	5.4e-07	1.41e-06	1.42e-06	1.17e-06	-1.7e-07	3.5e-07	2.43e-06	2.7e-07	1.61e-06	6.9e-07	7.1e-07	9.5e-07	5.4e-07	1.95e-06	5.5e-07	1.64e-06	6.8e-07	8e-07
8.90727	5.3e-07	8.1e-07	-7.9e-07	1.62e-06	1.18e-06	9e-08	9.7e-07	-6.7e-07	1.51e-06	1.29e-06	8.7e-07	1.75e-06	7.2e-07	1.34e-06	9.6e-07	1.66e-06	-3.6e-07	1.6e-07	2.32e-06	3.2e-07	1.65e-06	7.3e-07	5.1e-07	9.5e-07	4.7e-07	1.86e-06	2.5e-07	1.49e-06	7.6e-07	8.8e-07
8.90706	3.7e-07	5.5e-07	-6.1e-07	1.6e-06	1.48e-06	-1.8e-07	1.35e-06	-7.3e-07	1.45e-06	1.26e-06	6.8e-07	1.77e-06	8.7e-07	1.31e-06	8.1e-07	1.54e-06	-5.6e-07	5e-08	2.06e-06	3.3e-07	1.51e-06	7.4e-07	4.6e-07	9.5e-07	4.3e-07	1.96e-06	3.2e-07	1.4e-06	7.8e-07	8.2e-07
8.90684	3.9e-07	3.9e-07	-2.8e-07	1.31e-06	1.32e-06	-1.9e-07	1.72e-06	-5.2e-07	1e-06	8.7e-07	6.5e-07	1.4e-06	9.3e-07	1.35e-06	8.6e-07	1.07e-06	-8.2e-07	7e-08	1.82e-06	2.4e-07	1.32e-06	6.6e-07	4.3e-07	8.4e-07	4.4e-07	2.03e-06	5.6e-07	1.34e-06	6.2e-07	6.7e-07
8.90663	5.3e-07	4.1e-07	1e-07	7.7e-07	7.6e-07	1.2e-07	1.9e-06	-7e-08	5e-07	3.2e-07	7.4e-07	9.4e-07	8.1e-07	1.39e-06	9.2e-07	6.9e-07	-1.06e-06	2.5e-07	1.65e-06	1.1e-07	1.18e-06	5.2e-07	2.8e-07	6e-07	6.8e-07	1.98e-06	6.4e-07	1.3e-06	2.8e-07	5.8e-07
8.90642	6.4e-07	5.5e-07	3.7e-07	1.4e-07	1.7e-07	5.4e-07	1.78e-06	4.5e-07	3.2e-07	0	7.2e-07	7e-07	5.5e-07	1.38e-06	9.7e-07	6e-07	-1.1e-06	5.5e-07	1.44e-06	0	1.17e-06	4.2e-07	5e-08	4.3e-07	1.22e-06	1.9e-06	4.1e-07	1.27e-06	-1e-08	6.1e-07
8.9062	6.6e-07	6.7e-07	4.1e-07	-3.7e-07	-1.2e-07	8.2e-07	1.37e-06	7.9e-07	5.7e-07	0	4.2e-07	7.6e-07	2.6e-07	1.33e-06	1.13e-06	7.2e-07	-8.5e-07	8.7e-07	1.13e-06	-3e-08	1.33e-06	3.8e-07	0	5e-07	1.83e-06	1.88e-06	6e-08	1.17e-06	-1e-08	7.8e-07
8.90599	6.5e-07	6.9e-07	2.5e-07	-6.4e-07	0	8.9e-07	7.8e-07	7.7e-07	9.7e-07	9e-08	-1e-08	9.7e-07	0	1.28e-06	1.51e-06	9.4e-07	-4.7e-07	1.05e-06	7.9e-07	3e-08	1.58e-06	4.4e-07	3e-08	8.4e-07	2.13e-06	1.86e-06	-1.4e-07	9.2e-07	3.1e-07	1.03e-06
8.90578	6.8e-07	6.7e-07	7e-08	-6.5e-07	3.5e-07	8.9e-07	2.9e-07	3.8e-07	1.14e-06	3.8e-07	-2.5e-07	1.06e-06	-2.1e-07	1.23e-06	1.93e-06	1.28e-06	-1.7e-07	1.02e-06	5.6e-07	2.2e-07	1.78e-06	6.3e-07	3.5e-07	1.24e-06	1.94e-06	1.67e-06	-1e-07	5.1e-07	7.4e-07	1.26e-06
8.90556	6.9e-07	7e-07	-4e-08	-4.9e-07	6.9e-07	1e-06	1.5e-07	-2e-07	9.9e-07	4.6e-07	-9e-08	9.2e-07	-3.7e-07	1.17e-06	2.09e-06	1.75e-06	-8e-08	8.2e-07	5.6e-07	5.5e-07	1.71e-06	9.5e-07	6.3e-07	1.47e-06	1.48e-06	1.32e-06	-5e-08	9e-08	1.02e-06	1.42e-06
8.90535	5.7e-07	7.2e-07	-5e-08	-2e-07	8.8e-07	1.2e-06	3.9e-07	-7.5e-07	7.3e-07	2.1e-07	3.8e-07	6.5e-07	-3.4e-07	1.14e-06	1.83e-06	2.11e-06	-1.5e-07	5.8e-07	7e-07	8.8e-07	1.32e-06	1.28e-06	7.2e-07	1.45e-06	1.13e-06	1.01e-06	-2.1e-07	-1.1e-07	1.07e-06	1.4e-06
8.90514	2.9e-07	6e-07	3e-08	1.8e-07	8.9e-07	1.22e-06	7.7e-07	-1.11e-06	6.2e-07	0	8.8e-07	5.3e-07	-3e-08	1.13e-06	1.29e-06	1.95e-06	-2.9e-07	4.6e-07	7.7e-07	9.9e-07	7.6e-07	1.39e-06	6.4e-07	1.21e-06	1.1e-06	9.7e-07	-4.6e-07	8e-08	9.6e-07	1.16e-06
8.90492	0	3.2e-07	1.8e-07	6.2e-07	7.1e-07	9.1e-07	9.7e-07	-1.27e-06	6.9e-07	0	1.18e-06	7.3e-07	4.9e-07	1.07e-06	8.1e-07	1.12e-06	-4.4e-07	5.5e-07	6.3e-07	7.4e-07	3.2e-07	1.15e-06	4.7e-07	8.6e-07	1.32e-06	1.18e-06	-4.4e-07	6.3e-07	7.1e-07	8.1e-07
8.90471	-9e-08	3e-08	3.5e-07	1.02e-06	3.6e-07	3.4e-07	8.4e-07	-1.33e-06	7.1e-07	0	1.23e-06	1.17e-06	9.5e-07	8.2e-07	6e-07	2e-08	-5.3e-07	8.6e-07	2.2e-07	2.3e-07	1.8e-07	6.5e-07	2.4e-07	4.8e-07	1.56e-06	1.39e-06	5e-08	1.26e-06	3.3e-07	5.6e-07
8.90449	8e-08	0	4.6e-07	1.26e-06	-8e-08	-1.9e-07	5.4e-07	-1.45e-06	5.3e-07	0	1.14e-06	1.54e-06	1.13e-06	4.3e-07	5.1e-07	0	-5.1e-07	1.3e-06	-3.3e-07	-2.5e-07	2.8e-07	1.7e-07	0	1.4e-07	1.61e-06	1.42e-06	7.8e-07	1.65e-06	-1.8e-07	5.7e-07
8.90428	4e-07	1e-07	4.2e-07	1.3e-06	-4.6e-07	-4.3e-07	3.6e-07	-1.67e-06	2.2e-07	0	1.02e-06	1.6e-06	1.05e-06	4e-08	3.2e-07	0	-3e-07	1.61e-06	-8e-07	-4.3e-07	4.5e-07	-1e-08	0	-8e-08	1.41e-06	1.27e-06	1.31e-06	1.62e-06	-6.5e-07	7.8e-07
8.90407	7e-07	4.3e-07	2.2e-07	1.22e-06	-6.5e-07	-3.6e-07	4.1e-07	-1.86e-06	6e-08	0	9.9e-07	1.41e-06	9.6e-07	-2.1e-07	4e-08	0	4e-08	1.6e-06	-9.7e-07	-2.5e-07	5.3e-07	1.7e-07	0	-9e-08	1.03e-06	1.05e-06	1.4e-06	1.26e-06	-8.4e-07	9.9e-07
8.90385	8.7e-07	7.3e-07	-1e-08	1.15e-06	-6.3e-07	-1.1e-07	5.4e-07	-1.87e-06	3.2e-07	2.2e-07	1.1e-06	1.3e-06	1.1e-06	-3.5e-07	0	8e-08	3.2e-07	1.24e-06	-7e-07	1.8e-07	4.9e-07	5.9e-07	2e-08	1.4e-07	5.8e-07	7.9e-07	1.22e-06	8.4e-07	-6.7e-07	1.02e-06
8.90364	9.2e-07	9e-07	-1.2e-07	1.12e-06	-4.5e-07	1.7e-07	5.5e-07	-1.69e-06	9.9e-07	5.7e-07	1.28e-06	1.46e-06	1.48e-06	-5.1e-07	4.4e-07	3.5e-07	3.5e-07	7.6e-07	-6e-08	6.4e-07	3.7e-07	1.03e-06	4.9e-07	5e-07	2.4e-07	4.6e-07	1.18e-06	5.9e-07	-3e-07	8.5e-07
8.90343	9.2e-07	9.4e-07	1e-08	1.06e-06	-1.9e-07	4e-07	4e-07	-1.43e-06	1.79e-06	1.07e-06	1.4e-06	1.83e-06	1.88e-06	-6.9e-07	1.26e-06	5.9e-07	1.8e-07	4.7e-07	7.1e-07	9.3e-07	1.8e-07	1.32e-06	8.7e-07	7.4e-07	1.1e-07	1.1e-07	1.48e-06	5.7e-07	-2e-08	5.4e-07
8.90321	9.4e-07	9.4e-07	3.5e-07	9.8e-07	1e-07	5e-07	1.7e-07	-1.22e-06	2.3e-06	1.44e-06	1.37e-06	2.06e-06	2.02e-06	-6.9e-07	1.95e-06	9.5e-07	6e-08	4.4e-07	1.37e-06	9.8e-07	-6e-08	1.38e-06	1.02e-06	6.9e-07	2.1e-07	-1.4e-07	1.99e-06	6.1e-07	0	1.5e-07
8.903	9.5e-07	9.6e-07	7.3e-07	9.8e-07	4.5e-07	4.7e-07	-4e-08	-1.06e-06	2.31e-06	1.3e-06	1.21e-06	1.94e-06	1.83e-06	-3.5e-07	2.13e-06	1.33e-06	2.2e-07	4.9e-07	1.8e-06	8.9e-07	-2.2e-07	1.29e-06	9.9e-07	3.9e-07	4.5e-07	-1.6e-07	2.47e-06	4.9e-07	-1e-07	-2.3e-07
8.90279	8.8e-07	9.7e-07	9.6e-07	1.18e-06	8.2e-07	4.1e-07	-2.5e-07	-8.3e-07	1.93e-06	6.2e-07	1.05e-06	1.54e-06	1.43e-06	2.7e-07	1.83e-06	1.44e-06	6.5e-07	4.3e-07	2.04e-06	8.2e-07	-1.3e-07	1.22e-06	9.5e-07	2e-08	6.6e-07	-1e-08	2.71e-06	8e-08	3e-08	-4.1e-07
8.90257	6.6e-07	9e-07	9.6e-07	1.55e-06	1.11e-06	4.3e-07	-4.9e-07	-5.1e-07	1.59e-06	0	9e-07	1.12e-06	1.06e-06	9e-07	1.39e-06	1.2e-06	1.07e-06	2.6e-07	2.12e-06	8.7e-07	2.8e-07	1.27e-06	9.5e-07	-2.1e-07	6.5e-07	2e-07	2.64e-06	-5.3e-07	6.1e-07	-2.2e-07
8.90236	3.9e-07	6.9e-07	8.2e-07	1.87e-06	1.18e-06	5.6e-07	-6.9e-07	-2.5e-07	1.65e-06	0	6.9e-07	9.2e-07	8.2e-07	1.25e-06	1.05e-06	8.1e-07	1.21e-06	1.4e-07	1.95e-06	9.9e-07	8.7e-07	1.39e-06	9.3e-07	-2.1e-07	4.2e-07	3.6e-07	2.26e-06	-1.1e-06	1.42e-06	3.9e-07
8.90214	2.5e-07	4.1e-07	6.6e-07	1.92e-06	1.03e-06	6.8e-07	-7.1e-07	-2.1e-07	2.04e-06	0	3.8e-07	9.5e-07	5.9e-07	1.21e-06	8.7e-07	5.9e-07	1.02e-06	1.9e-07	1.46e-06	1.07e-06	1.46e-06	1.47e-06	7.3e-07	-6e-08	1.5e-07	4.4e-07	1.63e-06	-1.31e-06	1.92e-06	1.16e-06
8.90193	3.7e-07	2.8e-07	4.8e-07	1.68e-06	7.4e-07	7.2e-07	-4.8e-07	-3.9e-07	2.26e-06	6e-07	1.1e-07	1.05e-06	2.4e-07	8.7e-07	8.2e-07	6.6e-07	6.4e-07	3.9e-07	7.4e-07	1.06e-06	1.9e-06	1.46e-06	3.3e-07	1.3e-07	1.2e-07	4.5e-07	9.3e-07	-1.06e-06	1.75e-06	1.7e-06
8.90172	6.6e-07	4e-07	2e-07	1.32e-06	4.8e-07	7.3e-07	-1e-07	-5.7e-07	1.89e-06	1.05e-06	1.4e-07	1.02e-06	-1.5e-07	3.9e-07	9.3e-07	8.3e-07	2.5e-07	6.3e-07	8e-08	9.9e-07	2.17e-06	1.4e-06	0	3e-07	4.1e-07	4.2e-07	3.6e-07	-4.9e-07	1e-06	1.76e-06
8.9015	8.4e-07	6.8e-07	-1.7e-07	1.09e-06	3.8e-07	9e-07	2.5e-07	-5.6e-07	1.04e-06	1.05e-06	5.6e-07	8.1e-07	-2.8e-07	-5e-08	1.18e-06	8.9e-07	-6e-08	8.2e-07	-2.1e-07	8.6e-07	2.31e-06	1.27e-06	0	4.2e-07	8.4e-07	3.4e-07	2e-08	7e-08	1.5e-07	1.37e-06
8.90129	7.4e-07	8.7e-07	-4.7e-07	1.07e-06	4.3e-07	1.28e-06	4.5e-07	-3.5e-07	3.1e-07	7.9e-07	1.12e-06	5.5e-07	1.2e-07	-3.2e-07	1.41e-06	7.5e-07	-2.5e-07	8.8e-07	-5e-08	5.9e-07	2.29e-06	1e-06	0	5.2e-07	1.12e-06	2.3e-07	-1e-07	3.3e-07	-3.1e-07	8.2e-07
8.90108	4.1e-07	7.6e-07	-5.6e-07	1.23e-06	5.8e-07	1.65e-06	5.1e-07	-9e-08	2.1e-07	6e-07	1.4e-06	4.1e-07	9e-07	-3.8e-07	1.4e-06	5.1e-07	-2.7e-07	7.4e-07	3.7e-07	1.7e-07	2.06e-06	6e-07	2.6e-07	5.6e-07	1.16e-06	1.4e-07	-7e-08	2.1e-07	-2.8e-07	4.2e-07
8.90086	1.3e-07	4.3e-07	-5.1e-07	1.49e-06	7.5e-07	1.68e-06	5.2e-07	1.8e-07	7.1e-07	6.3e-07	1.24e-06	5.3e-07	1.52e-06	-2.2e-07	1.1e-06	3.1e-07	-9e-08	4.3e-07	7.1e-07	-2.3e-07	1.64e-06	2e-07	9e-07	5.5e-07	1.12e-06	1.3e-07	7e-08	-1e-07	6e-08	3.2e-07
8.90065	1.7e-07	1.6e-07	-5.5e-07	1.83e-06	9.2e-07	1.25e-06	5.8e-07	5.9e-07	1.29e-06	8.3e-07	8.8e-07	8.6e-07	1.52e-06	6e-08	7.3e-07	2.4e-07	1.9e-07	4e-08	7e-07	-4e-07	1.12e-06	3e-08	1.3e-06	5e-07	1.2e-06	2.8e-07	2.9e-07	-3.5e-07	4.5e-07	4.4e-07
8.90043	5.1e-07	1.9e-07	-7.9e-07	2.18e-06	1.06e-06	6.2e-07	6.2e-07	1.16e-06	1.54e-06	1.09e-06	6.9e-07	1.21e-06	1e-06	3.6e-07	6.1e-07	2.6e-07	3.8e-07	0	3e-07	-3.1e-07	6.7e-07	1.1e-07	1.33e-06	4.8e-07	1.42e-06	5.8e-07	5e-07	-4e-07	7.7e-07	6.4e-07
8.90022	9.4e-07	5.4e-07	-1.13e-06	2.37e-06	1.15e-06	2.5e-07	5.6e-07	1.71e-06	1.51e-06	1.38e-06	7.7e-07	1.42e-06	5.5e-07	5.4e-07	8.8e-07	2.8e-07	2.9e-07	0	-2.4e-07	-1.8e-07	4.2e-07	2.4e-07	1.12e-06	5.4e-07	1.61e-06	9e-07	6.2e-07	-3.3e-07	9.8e-07	8.2e-07
8.90001	1.18e-06	9.7e-07	-1.34e-06	2.2e-06	1.18e-06	4.3e-07	3.4e-07	1.9e-06	1.47e-06	1.68e-06	9e-07	1.37e-06	6.6e-07	5.1e-07	1.43e-06	1.9e-07	-1e-08	0	-5.3e-07	-2.1e-07	4.2e-07	2.1e-07	9.6e-07	6.1e-07	1.62e-06	1.01e-06	6.3e-07	-3.4e-07	1.09e-06	9.6e-07
8.89979	1.1e-06	1.2e-06	-1.28e-06	1.67e-06	1.1e-06	1.08e-06	4e-08	1.68e-06	1.49e-06	1.92e-06	7.8e-07	1.07e-06	1.22e-06	2.9e-07	2.02e-06	0	-2.2e-07	0	-3.6e-07	-3.5e-07	6e-07	7e-08	9.9e-07	6e-07	1.5e-06	7.6e-07	6.4e-07	-5.6e-07	1.16e-06	1.03e-06
8.89958	7.9e-07	1.12e-06	-1.05e-06	1.07e-06	9.1e-07	1.8e-06	-1.8e-07	1.38e-06	1.4e-06	2.01e-06	4.3e-07	6.5e-07	1.68e-06	3e-08	2.39e-06	0	-5e-08	9e-08	1.7e-07	-3.1e-07	8.6e-07	1e-07	1.1e-06	5.3e-07	1.42e-06	2.2e-07	7e-07	-9.2e-07	1.33e-06	1.02e-06
8.89937	4.7e-07	8.1e-07	-8.1e-07	7.6e-07	6.9e-07	2.19e-06	-2.4e-07	1.36e-06	1.05e-06	1.95e-06	1e-07	3.3e-07	1.59e-06	-9e-08	2.38e-06	0	5.9e-07	9.4e-07	7.7e-07	8e-08	1.11e-06	4.8e-07	1.11e-06	5.2e-07	1.47e-06	-3.1e-07	7.1e-07	-1.22e-06	1.64e-06	9.1e-07
8.89915	2.8e-07	4.9e-07	-6.4e-07	8.7e-07	5.3e-07	2.17e-06	-1.7e-07	1.65e-06	6.6e-07	1.89e-06	-1e-08	2.5e-07	1.1e-06	2e-08	1.95e-06	1.9e-07	1.43e-06	1.54e-06	1.18e-06	6.6e-07	1.28e-06	1.06e-06	9.9e-07	6.3e-07	1.54e-06	-5.7e-07	5e-07	-1.26e-06	1.92e-06	8.1e-07
8.89894	2.7e-07	3.1e-07	-5.5e-07	1.17e-06	4.8e-07	1.86e-06	-5e-08	1.94e-06	5.4e-07	1.99e-06	3e-08	4.1e-07	7.6e-07	3.1e-07	1.32e-06	8.9e-07	2.1e-06	1.54e-06	1.41e-06	1.05e-06	1.28e-06	1.44e-06	9.1e-07	7.3e-07	1.43e-06	-4.7e-07	1.4e-07	-9.3e-07	1.86e-06	8.4e-07
8.89873	3.8e-07	3e-07	-5.4e-07	1.32e-06	4.8e-07	1.5e-06	1.1e-07	1.96e-06	7.9e-07	2.22e-06	-2e-08	6e-07	9.1e-07	6.4e-07	8.3e-07	1.53e-06	2.32e-06	1.01e-06	1.52e-06	9.9e-07	1.05e-06	1.39e-06	1.02e-06	6.2e-07	1.06e-06	-1e-07	-5e-08	-2.7e-07	1.35e-06	1.04e-06
8.89851	5.2e-07	4e-07	-5.9e-07	1.15e-06	4.6e-07	1.21e-06	3.6e-07	1.73e-06	1.16e-06	2.28e-06	-2e-07	7e-07	1.39e-06	8.9e-07	7.5e-07	1.71e-06	2.01e-06	3.4e-07	1.5e-06	5.8e-07	5.9e-07	9.9e-07	1.34e-06	2.6e-07	5.5e-07	4.2e-07	2e-07	5.7e-07	6.6e-07	1.28e-06
8.8983	6.4e-07	5.5e-07	-6.2e-07	8e-07	4.1e-07	1.05e-06	6.3e-07	1.43e-06	1.34e-06	1.93e-06	-3.6e-07	7.7e-07	1.78e-06	1.03e-06	1.04e-06	1.27e-06	1.32e-06	0	1.25e-06	1.7e-07	5e-08	5.9e-07	1.67e-06	-1.1e-07	1.3e-07	9.8e-07	7.7e-07	1.35e-06	2.6e-07	1.41e-06
8.89808	7e-07	6.7e-07	-5.2e-07	5.2e-07	3.7e-07	1.03e-06	7e-07	1.18e-06	1.25e-06	1.18e-06	-2.8e-07	9e-07	1.82e-06	1.11e-06	1.43e-06	4.2e-07	4.9e-07	0	7.7e-07	6e-08	-3.8e-07	4.7e-07	1.83e-06	-1.9e-07	-2e-08	1.42e-06	1.2e-06	1.84e-06	4.6e-07	1.37e-06
8.89787	6.8e-07	7.3e-07	-2.8e-07	4.2e-07	3.5e-07	1.12e-06	3.5e-07	9e-07	1.01e-06	4e-07	2e-08	1.01e-06	1.55e-06	1.21e-06	1.58e-06	0	-1.9e-07	0	2.4e-07	3e-07	-5e-07	7e-07	1.77e-06	8e-08	1e-08	1.52e-06	1.1e-06	1.9e-06	1.11e-06	1.28e-06
8.89766	6e-07	7.1e-07	0	4.7e-07	3.5e-07	1.2e-06	-3.8e-07	4.9e-07	8e-07	0	3.1e-07	8.9e-07	1.14e-06	1.36e-06	1.39e-06	0	-4.4e-07	0	-1.1e-07	7.9e-07	-1.9e-07	1.18e-06	1.59e-06	4.7e-07	0	1.19e-06	5.8e-07	1.57e-06	1.82e-06	1.23e-06
8.89744	5.6e-07	6.3e-07	1.3e-07	5.9e-07	3.3e-07	1.17e-06	-1.16e-06	2e-08	7.2e-07	0	3.7e-07	4.8e-07	7e-07	1.49e-06	1.02e-06	0	-1.1e-07	0	-2.1e-07	1.3e-06	5.3e-07	1.68e-06	1.42e-06	7e-07	-2e-07	6.4e-07	1e-07	1.02e-06	2.23e-06	1.24e-06
8.89723	6.5e-07	5.8e-07	5e-08	7.2e-07	2.8e-07	1e-06	-1.58e-06	-3.3e-07	8.5e-07	0	2.5e-07	0	2.8e-07	1.49e-06	7.4e-07	0	6.6e-07	1e-08	-1e-07	1.66e-06	1.51e-06	2.04e-06	1.29e-06	7.1e-07	-5.1e-07	2.6e-07	3e-08	5.1e-07	2.25e-06	1.21e-06
8.89702	9.5e-07	6.8e-07	-1e-07	8.5e-07	1.7e-07	8.2e-07	-1.45e-06	-4.5e-07	1.24e-06	3e-08	1.5e-07	-3e-07	-6e-08	1.27e-06	6.6e-07	0	1.5e-06	1.8e-07	1.6e-07	1.74e-06	2.45e-06	2.12e-06	1.17e-06	6.7e-07	-6.2e-07	3.4e-07	3e-07	2.1e-07	2.02e-06	1.06e-06
8.8968	1.39e-06	9.8e-07	-1.6e-07	1.01e-06	0	8.3e-07	-9e-07	-4.3e-07	1.77e-06	7e-08	2.3e-07	-3.2e-07	-1.9e-07	8.7e-07	6.9e-07	0	1.99e-06	2.8e-07	5.4e-07	1.54e-06	3.05e-06	1.93e-06	1.06e-06	7.5e-07	-2.7e-07	8.2e-07	5.3e-07	1.7e-07	1.73e-06	8.1e-07
8.89659	1.74e-06	1.41e-06	-1.3e-07	1.23e-06	-1.9e-07	1.03e-06	-2.9e-07	-4e-07	2.16e-06	1.2e-07	4.5e-07	-1.7e-07	-1e-08	4.2e-07	6.9e-07	0	1.95e-06	2.2e-07	9.5e-07	1.22e-06	3.18e-06	1.62e-06	9.7e-07	8.9e-07	4.7e-07	1.32e-06	4.7e-07	3e-07	1.52e-06	6.4e-07
8.89638	1.78e-06	1.77e-06	-2e-07	1.49e-06	-2.9e-07	1.23e-06	7e-08	-4.1e-07	2.11e-06	1.9e-07	6.3e-07	3e-08	3.6e-07	8e-08	6.7e-07	0	1.5e-06	3e-08	1.22e-06	1.01e-06	2.91e-06	1.41e-06	9.5e-07	9.1e-07	1.16e-06	1.47e-06	1.4e-07	4.4e-07	1.4e-06	7.9e-07
8.89616	1.4e-06	1.8e-06	-5.1e-07	1.73e-06	-2.6e-07	1.22e-06	8e-08	-3e-07	1.57e-06	2e-07	6.8e-07	2.7e-07	6.6e-07	-7e-08	7.3e-07	0	9.4e-07	0	1.24e-06	1.01e-06	2.44e-06	1.41e-06	9.5e-07	7.8e-07	1.4e-06	1.2e-06	-2e-07	5.3e-07	1.28e-06	1.28e-06
8.89595	8.1e-07	1.42e-06	-9.4e-07	1.77e-06	-1.2e-07	9.3e-07	-1.4e-07	1e-08	8.4e-07	9e-08	6.4e-07	5.6e-07	6.6e-07	5e-08	9.8e-07	0	4.8e-07	0	1.13e-06	1.1e-06	1.95e-06	1.5e-06	9e-07	6.7e-07	1.16e-06	7.1e-07	-3.2e-07	6e-07	1.01e-06	1.85e-06
8.89573	4.2e-07	8.3e-07	-1.2e-06	1.51e-06	4e-08	5.8e-07	-3.4e-07	3.8e-07	3.5e-07	0	6.1e-07	7.8e-07	3.6e-07	4.5e-07	1.28e-06	3.3e-07	1.3e-07	1.5e-07	1.18e-06	1.04e-06	1.53e-06	1.44e-06	7.8e-07	8.3e-07	8.4e-07	3.9e-07	-2e-07	7.2e-07	5.7e-07	2.12e-06
8.89552	5.4e-07	4.5e-07	-1.12e-06	1.02e-06	1.8e-07	4.6e-07	-2.9e-07	5.2e-07	3.6e-07	0	6e-07	8.2e-07	5e-08	1.02e-06	1.38e-06	8.3e-07	-1.7e-07	5.1e-07	1.55e-06	6.8e-07	1.22e-06	1.09e-06	6.7e-07	1.25e-06	8.2e-07	4.8e-07	1.2e-07	8.7e-07	1.5e-07	1.89e-06
8.89531	1.1e-06	5.7e-07	-8e-07	5.7e-07	3.4e-07	6.4e-07	3e-08	2.6e-07	8.3e-07	0	5.8e-07	7e-07	1e-08	1.46e-06	1.1e-06	1.12e-06	-4.3e-07	9.1e-07	2.07e-06	1.5e-07	1.07e-06	5.7e-07	6.7e-07	1.64e-06	1.13e-06	9.8e-07	5.4e-07	9.8e-07	-2e-08	1.29e-06
8.89509	1.66e-06	1.13e-06	-5.2e-07	4e-07	5.5e-07	9.3e-07	4.7e-07	-2.5e-07	1.47e-06	0	5.3e-07	5.6e-07	2.8e-07	1.5e-06	5.3e-07	1.17e-06	-5.4e-07	1.27e-06	2.33e-06	-2.6e-07	1.14e-06	1.7e-07	7.8e-07	1.67e-06	1.41e-06	1.58e-06	1e-06	9.8e-07	2.3e-07	6.8e-07
8.89488	1.82e-06	1.69e-06	-4.8e-07	5.1e-07	7.5e-07	1.06e-06	8.1e-07	-7e-07	2.02e-06	0	5.3e-07	5.5e-07	7e-07	1.11e-06	0	1.08e-06	-4.9e-07	1.47e-06	2.08e-06	-3.6e-07	1.35e-06	7e-08	8.9e-07	1.27e-06	1.33e-06	1.85e-06	1.32e-06	9.1e-07	7.8e-07	3.5e-07
8.89467	1.54e-06	1.85e-06	-7.2e-07	6.6e-07	8.6e-07	8.8e-07	9.2e-07	-8.6e-07	2.29e-06	0	6.2e-07	7.1e-07	1.06e-06	6.1e-07	0	9.4e-07	-3e-07	1.37e-06	1.42e-06	-1.9e-07	1.58e-06	2.3e-07	9.1e-07	6.5e-07	9.4e-07	1.53e-06	1.3e-06	8e-07	1.3e-06	3.7e-07
8.89445	1.18e-06	1.56e-06	-1.11e-06	6.7e-07	8.9e-07	5.4e-07	8.5e-07	-7.5e-07	2.25e-06	0	7.5e-07	9.2e-07	1.26e-06	3.5e-07	0	7.3e-07	-2e-08	9.1e-07	6.8e-07	3e-08	1.67e-06	4.4e-07	9.3e-07	1.2e-07	5.8e-07	7.3e-07	8.9e-07	7.2e-07	1.46e-06	6.8e-07
8.89424	1.15e-06	1.2e-06	-1.51e-06	6.2e-07	9e-07	3e-07	7.1e-07	-4.7e-07	1.97e-06	0	7.9e-07	1.06e-06	1.22e-06	4.1e-07	5.9e-07	4.3e-07	4.1e-07	2.5e-07	1.9e-07	1.7e-07	1.54e-06	5.8e-07	1.1e-06	-1.4e-07	5.7e-07	-1.4e-07	3.4e-07	7.3e-07	1.17e-06	1.12e-06
8.89403	1.57e-06	1.18e-06	-1.75e-06	7.4e-07	9.2e-07	2.9e-07	5.7e-07	-1.3e-07	1.6e-06	0	6.9e-07	1.04e-06	8.9e-07	5.3e-07	1.27e-06	1.5e-07	9.9e-07	0	4e-08	2e-07	1.26e-06	6.2e-07	1.4e-06	-1.4e-07	8.6e-07	-6.8e-07	6e-08	8.6e-07	6.8e-07	1.51e-06
8.89381	2.17e-06	1.6e-06	-1.7e-06	1.1e-06	8.9e-07	4.1e-07	4.1e-07	1.3e-07	1.39e-06	0	5.3e-07	8.6e-07	3.4e-07	4.9e-07	1.68e-06	8e-08	1.53e-06	0	1.8e-07	2e-07	9.2e-07	6.1e-07	1.64e-06	2e-08	1.13e-06	-7.5e-07	2.6e-07	1.05e-06	3.4e-07	1.69e-06
8.8936	2.54e-06	2.19e-06	-1.35e-06	1.53e-06	7.4e-07	4.6e-07	1.8e-07	1.9e-07	1.49e-06	0	4.7e-07	6.4e-07	-9e-08	3.7e-07	1.71e-06	2.6e-07	1.7e-06	0	4.9e-07	1.6e-07	6e-07	5.8e-07	1.54e-06	3.2e-07	1.11e-06	-5.3e-07	6.9e-07	1.1e-06	3.6e-07	1.59e-06
8.89338	2.48e-06	2.57e-06	-8.6e-07	1.78e-06	5.8e-07	3.4e-07	-8e-08	2e-08	1.86e-06	0	5.6e-07	5.3e-07	-4e-08	4.7e-07	1.46e-06	4.5e-07	1.36e-06	3.9e-07	8.2e-07	1e-07	3.8e-07	5.1e-07	1.09e-06	7.4e-07	8.6e-07	-3.7e-07	9.5e-07	8e-07	6.6e-07	1.27e-06
8.89317	2.04e-06	2.5e-06	-4.5e-07	1.78e-06	5.7e-07	1.1e-07	-2.7e-07	-1.4e-07	2.24e-06	2.8e-07	7.7e-07	6.2e-07	5.1e-07	9.3e-07	1.16e-06	3.7e-07	7.1e-07	8.9e-07	9.9e-07	3e-08	3.4e-07	4.4e-07	5.1e-07	1.26e-06	6.8e-07	-5.3e-07	8.6e-07	1.6e-07	1.01e-06	9.5e-07
8.89296	1.47e-06	2.06e-06	-1.9e-07	1.65e-06	7.9e-07	-1.2e-07	-3.5e-07	-7e-08	2.35e-06	5.5e-07	1.02e-06	8.7e-07	1.12e-06	1.55e-06	9.9e-07	4e-08	1.6e-07	1.1e-06	9e-07	-1e-08	5.2e-07	4.1e-07	1.1e-07	1.75e-06	8.9e-07	-1.05e-06	7.1e-07	-5.4e-07	1.2e-06	8.3e-07
8.89274	9.8e-07	1.49e-06	1e-08	1.58e-06	1.12e-06	-2.5e-07	-3.9e-07	2.5e-07	2.04e-06	7.3e-07	1.19e-06	1.12e-06	1.32e-06	1.99e-06	9.9e-07	0	-1e-08	9.8e-07	6.9e-07	0	8.7e-07	4.1e-07	0	2.01e-06	1.59e-06	-1.6e-06	8.8e-07	-9.9e-07	1.23e-06	9.8e-07
8.89253	6.6e-07	1e-06	1.8e-07	1.59e-06	1.31e-06	-2.4e-07	-4.9e-07	5.6e-07	1.4e-06	8.7e-07	1.18e-06	1.25e-06	1.03e-06	2.11e-06	1.06e-06	0	1.1e-07	6.7e-07	5.9e-07	3e-08	1.24e-06	4.4e-07	9e-08	1.94e-06	2.55e-06	-1.74e-06	1.4e-06	-1.01e-06	1.16e-06	1.28e-06
8.89232	5.3e-07	6.8e-07	2e-07	1.58e-06	1.21e-06	-9e-08	-6.2e-07	6.1e-07	7.2e-07	1.04e-06	9.8e-07	1.23e-06	6.3e-07	2.02e-06	1.08e-06	4.9e-07	3e-07	4e-07	7.1e-07	1.1e-07	1.53e-06	5.2e-07	2.5e-07	1.57e-06	3.37e-06	-1.18e-06	1.92e-06	-7.3e-07	1.04e-06	1.55e-06
8.8921	5.9e-07	5.5e-07	-5e-08	1.48e-06	9e-07	1.4e-07	-6.6e-07	4.3e-07	2.9e-07	1.21e-06	7.2e-07	1.16e-06	4.7e-07	1.93e-06	9.6e-07	1.15e-06	3.7e-07	2.8e-07	9.1e-07	3.3e-07	1.78e-06	7.3e-07	4.6e-07	1.07e-06	3.68e-06	-3e-08	2.07e-06	-3.6e-07	8.6e-07	1.63e-06
8.89189	8.1e-07	6.1e-07	-4.4e-07	1.33e-06	6.7e-07	3.3e-07	-5.1e-07	2.6e-07	2.5e-07	1.24e-06	6.2e-07	1.07e-06	5.9e-07	1.88e-06	6.4e-07	1.61e-06	3e-07	3e-07	9.7e-07	6.7e-07	2.15e-06	1.07e-06	7.1e-07	6.2e-07	3.3e-06	1.26e-06	1.86e-06	-3e-08	6.5e-07	1.51e-06
8.89167	1.1e-06	8.3e-07	-6.6e-07	1.2e-06	7.3e-07	4.1e-07	-1.9e-07	2.9e-07	5e-07	1.02e-06	8e-07	9.7e-07	7.5e-07	1.78e-06	1.9e-07	1.77e-06	1.4e-07	3.9e-07	8.2e-07	1.02e-06	2.63e-06	1.41e-06	9.6e-07	3e-07	2.37e-06	2.28e-06	1.62e-06	2.8e-07	5.2e-07	1.3e-06
8.89146	1.3e-06	1.12e-06	-5.5e-07	1.12e-06	1.13e-06	4.3e-07	2.3e-07	4.4e-07	8.2e-07	6.5e-07	1.14e-06	8.5e-07	8.3e-07	1.48e-06	0	1.66e-06	2e-08	5e-07	6.5e-07	1.15e-06	2.98e-06	1.55e-06	1.13e-06	6e-08	1.32e-06	2.83e-06	1.67e-06	6.3e-07	5.9e-07	1.18e-06
8.89125	1.29e-06	1.32e-06	-2.9e-07	1.12e-06	1.66e-06	4.8e-07	7.1e-07	4.8e-07	1.09e-06	3.9e-07	1.37e-06	8.2e-07	8.9e-07	9.3e-07	0	1.34e-06	1e-08	6.1e-07	5.8e-07	9.7e-07	2.9e-06	1.37e-06	1.17e-06	-1.4e-07	6e-07	2.96e-06	1.99e-06	1.03e-06	9e-07	1.27e-06
8.89103	1.07e-06	1.31e-06	-2e-07	1.25e-06	2e-06	5.9e-07	1.26e-06	3.3e-07	1.32e-06	4.2e-07	1.24e-06	9.6e-07	1.07e-06	2.6e-07	3.4e-07	8.6e-07	1.2e-07	7e-07	5.9e-07	5.4e-07	2.33e-06	9.5e-07	1.16e-06	-3.2e-07	4.2e-07	2.73e-06	2.27e-06	1.34e-06	1.34e-06	1.48e-06
8.89082	8.1e-07	1.09e-06	-3.3e-07	1.53e-06	1.93e-06	6.7e-07	1.78e-06	1.3e-07	1.55e-06	6.6e-07	8.1e-07	1.21e-06	1.31e-06	-2.8e-07	9e-07	3.2e-07	2.7e-07	7.8e-07	5.6e-07	1e-07	1.52e-06	5.2e-07	1.15e-06	-3.9e-07	6.4e-07	2.22e-06	2.22e-06	1.4e-06	1.75e-06	1.6e-06
8.89061	6.8e-07	8.3e-07	-4.1e-07	1.87e-06	1.5e-06	6.6e-07	2.04e-06	2e-08	1.72e-06	8.3e-07	3.4e-07	1.4e-06	1.42e-06	-4.5e-07	1.19e-06	0	4e-07	8.7e-07	4.6e-07	-1.8e-07	9e-07	2.4e-07	1.17e-06	-2.7e-07	9.5e-07	1.58e-06	1.81e-06	1.11e-06	1.97e-06	1.48e-06
8.89039	7.6e-07	7e-07	-1.7e-07	2.09e-06	9.5e-07	5.9e-07	1.81e-06	-3e-08	1.71e-06	7.8e-07	1.2e-07	1.43e-06	1.22e-06	-2e-07	1.05e-06	0	5.4e-07	9.7e-07	3.9e-07	-2.4e-07	7.2e-07	1.7e-07	1.19e-06	1e-08	1.22e-06	1.01e-06	1.28e-06	5.8e-07	1.88e-06	1.2e-06
8.89018	9.9e-07	7.9e-07	3.4e-07	2.08e-06	5.7e-07	5.7e-07	1.12e-06	-1.2e-07	1.52e-06	5.6e-07	2.5e-07	1.36e-06	7.7e-07	3.4e-07	7.1e-07	0	7.7e-07	1.03e-06	3.8e-07	-1.2e-07	9.1e-07	2.9e-07	1.17e-06	3e-07	1.51e-06	5.7e-07	9.3e-07	8e-08	1.49e-06	1.06e-06
8.88997	1.24e-06	1.02e-06	8e-07	1.85e-06	4.3e-07	6.1e-07	2e-07	-3.2e-07	1.33e-06	3.7e-07	6.3e-07	1.39e-06	2.5e-07	9.2e-07	5.1e-07	0	1.06e-06	9.8e-07	3e-07	1.2e-07	1.19e-06	5.2e-07	1.1e-06	4.7e-07	1.84e-06	2.2e-07	9.5e-07	-3e-08	9.8e-07	1.25e-06
8.88975	1.41e-06	1.26e-06	8.8e-07	1.58e-06	4e-07	6.7e-07	-6.2e-07	-5.1e-07	1.3e-06	3.3e-07	1.06e-06	1.6e-06	-1.1e-07	1.39e-06	5.4e-07	0	1.19e-06	8.1e-07	1e-07	4.3e-07	1.31e-06	8.3e-07	9.5e-07	5.2e-07	2.08e-06	-1.5e-07	1.34e-06	4.1e-07	5.8e-07	1.69e-06
8.88954	1.57e-06	1.44e-06	5.5e-07	1.45e-06	2.9e-07	7.4e-07	-1.12e-06	-5.5e-07	1.42e-06	4.7e-07	1.39e-06	1.84e-06	-1.9e-07	1.68e-06	5.9e-07	0	1.03e-06	6e-07	-7e-08	7.8e-07	1.26e-06	1.17e-06	6.8e-07	5.6e-07	2.03e-06	-4.6e-07	2e-06	1.2e-06	4.8e-07	2.03e-06
8.88932	1.79e-06	1.59e-06	2e-08	1.54e-06	1.2e-07	8.8e-07	-1.28e-06	-4.4e-07	1.56e-06	7.7e-07	1.6e-06	1.87e-06	2e-08	1.71e-06	4.2e-07	0	7e-07	4.9e-07	3e-08	1.1e-06	1.24e-06	1.49e-06	2.8e-07	7.2e-07	1.63e-06	-5.4e-07	2.73e-06	1.92e-06	6.6e-07	2e-06
8.88911	2.06e-06	1.82e-06	-4.7e-07	1.72e-06	3e-08	1.11e-06	-1.21e-06	-2.8e-07	1.68e-06	1.14e-06	1.71e-06	1.56e-06	4.2e-07	1.38e-06	6e-08	0	5.6e-07	5.5e-07	4.9e-07	1.34e-06	1.43e-06	1.72e-06	0	9.6e-07	1.07e-06	-3.1e-07	3.19e-06	2.13e-06	9.2e-07	1.61e-06
8.8889	2.2e-06	2.08e-06	-7.6e-07	1.8e-06	1.3e-07	1.32e-06	-9.9e-07	-1.9e-07	1.89e-06	1.39e-06	1.72e-06	1.06e-06	8.6e-07	7.3e-07	0	0	8.1e-07	6.9e-07	1.04e-06	1.43e-06	1.84e-06	1.82e-06	0	1.15e-06	6.1e-07	1.1e-07	3.02e-06	1.75e-06	1.11e-06	1.14e-06
8.88868	2.01e-06	2.22e-06	-9e-07	1.68e-06	3.7e-07	1.36e-06	-6.8e-07	-2.6e-07	2.22e-06	1.28e-06	1.58e-06	6.6e-07	1.22e-06	7e-08	0	0	1.3e-06	8.2e-07	1.32e-06	1.35e-06	2.2e-06	1.74e-06	0	1.14e-06	4.1e-07	5.1e-07	2.04e-06	1.06e-06	1.19e-06	8.9e-07
8.88847	1.43e-06	2.02e-06	-1.03e-06	1.39e-06	5.9e-07	1.2e-06	-2.9e-07	-4.7e-07	2.5e-06	7.4e-07	1.27e-06	5.8e-07	1.49e-06	-1.8e-07	1.8e-07	0	1.66e-06	9.3e-07	1.18e-06	1.07e-06	2.25e-06	1.47e-06	0	9.5e-07	4.7e-07	7.4e-07	5.9e-07	4.3e-07	1.22e-06	9.5e-07
8.88826	6.3e-07	1.45e-06	-1.25e-06	1.1e-06	6.8e-07	9.8e-07	1.2e-07	-7e-07	2.47e-06	0	8.4e-07	8.3e-07	1.68e-06	1.1e-07	8e-07	0	1.65e-06	1.03e-06	8e-07	6.4e-07	1.99e-06	1.05e-06	0	6.8e-07	7.6e-07	8.8e-07	-6.6e-07	2e-08	1.18e-06	1.21e-06
8.88804	-1.6e-07	6.5e-07	-1.46e-06	9.4e-07	6.2e-07	8.3e-07	4.3e-07	-6.9e-07	2.12e-06	0	4.6e-07	1.22e-06	1.77e-06	6.5e-07	1.39e-06	0	1.36e-06	1.14e-06	4.6e-07	2e-07	1.62e-06	6.1e-07	5.3e-07	4.5e-07	1.23e-06	1.08e-06	-1.12e-06	-2.1e-07	1.03e-06	1.49e-06
8.88783	-7.1e-07	0	-1.52e-06	9.2e-07	4.3e-07	7.5e-07	5e-07	-2.6e-07	1.68e-06	0	2.5e-07	1.5e-06	1.68e-06	9.8e-07	1.77e-06	0	1.04e-06	1.18e-06	3e-07	-6e-08	1.33e-06	3.5e-07	1.04e-06	3.1e-07	1.75e-06	1.39e-06	-7.6e-07	-3e-07	8e-07	1.65e-06
8.88762	-9.3e-07	0	-1.36e-06	9.6e-07	1.7e-07	6e-07	3.8e-07	4.6e-07	1.44e-06	0	2e-07	1.53e-06	1.31e-06	9.4e-07	1.89e-06	2.2e-07	8.7e-07	1.1e-06	2.9e-07	0	1.15e-06	4.1e-07	1.36e-06	3.2e-07	2.06e-06	1.69e-06	-8e-08	-1.8e-07	6.1e-07	1.67e-06
8.8874	-8e-07	0	-1.13e-06	9.7e-07	-2e-08	3.4e-07	2.7e-07	1.03e-06	1.43e-06	2e-08	2.3e-07	1.31e-06	6.7e-07	8.1e-07	1.83e-06	4.2e-07	8.4e-07	9.2e-07	3.1e-07	3.4e-07	9.7e-07	7.5e-07	1.44e-06	4.8e-07	1.97e-06	1.73e-06	3.6e-07	2.5e-07	6.4e-07	1.58e-06
8.88719	-4.3e-07	0	-1.05e-06	9.7e-07	0	9e-08	4e-07	1.05e-06	1.42e-06	3.9e-07	2.7e-07	9.8e-07	-9e-08	9.3e-07	1.7e-06	5.8e-07	8.4e-07	7.4e-07	3e-07	7.5e-07	8e-07	1.15e-06	1.36e-06	7.4e-07	1.45e-06	1.35e-06	3.1e-07	8.7e-07	8.6e-07	1.46e-06
8.88697	1e-08	0	-1.21e-06	1.03e-06	2.8e-07	1e-08	8.3e-07	4.6e-07	1.22e-06	5.5e-07	2.9e-07	7.8e-07	-8e-07	1.32e-06	1.53e-06	7.3e-07	7.7e-07	5.5e-07	2e-07	9.7e-07	7.5e-07	1.36e-06	1.23e-06	9.7e-07	7.4e-07	7.3e-07	-7e-08	1.37e-06	1.13e-06	1.38e-06
8.88676	3.7e-07	4e-08	-1.5e-06	1.18e-06	6.8e-07	1.8e-07	1.34e-06	-3.7e-07	8.3e-07	4.6e-07	3.5e-07	8.7e-07	-1.28e-06	1.7e-06	1.25e-06	8.8e-07	5.9e-07	3e-07	0	8.7e-07	9e-07	1.27e-06	1.12e-06	9.7e-07	1.5e-07	2.4e-07	-4.9e-07	1.49e-06	1.26e-06	1.43e-06
8.88655	6.2e-07	3.9e-07	-1.74e-06	1.31e-06	9.5e-07	5.2e-07	1.61e-06	-1e-06	5.1e-07	2e-07	4.8e-07	1.22e-06	-1.46e-06	1.75e-06	8.3e-07	1.05e-06	2.8e-07	0	-2.8e-07	5.1e-07	1.16e-06	9.2e-07	1.09e-06	7e-07	-7e-08	1.7e-07	-6.7e-07	1.22e-06	1.17e-06	1.61e-06
8.88633	8.5e-07	6.4e-07	-1.83e-06	1.22e-06	9.1e-07	8.8e-07	1.44e-06	-1.18e-06	5.1e-07	0	6.7e-07	1.58e-06	-1.28e-06	1.4e-06	4.6e-07	1.29e-06	-1.1e-07	0	-5.3e-07	6e-08	1.39e-06	4.8e-07	1.11e-06	3.3e-07	9e-08	4.5e-07	-5.3e-07	7.3e-07	8.5e-07	1.8e-06
8.88612	1.11e-06	8.8e-07	-1.82e-06	8.5e-07	5.8e-07	1.12e-06	9.4e-07	-8.8e-07	8.5e-07	3e-08	8.2e-07	1.58e-06	-7.9e-07	8.2e-07	4.2e-07	1.59e-06	-4.7e-07	0	-6.4e-07	-2.5e-07	1.54e-06	1.7e-07	1.09e-06	1.2e-07	4.9e-07	7.7e-07	-1.6e-07	2.1e-07	4.1e-07	1.91e-06
8.88591	1.25e-06	1.13e-06	-1.84e-06	2.8e-07	1.2e-07	1.19e-06	4.1e-07	-1.9e-07	1.3e-06	4.6e-07	8.1e-07	1.12e-06	-1.4e-07	2.8e-07	7.2e-07	1.85e-06	-6.4e-07	0	-5.3e-07	-2.7e-07	1.66e-06	1.5e-07	9.9e-07	2.3e-07	9e-07	9.1e-07	1.8e-07	-2.2e-07	6e-08	1.88e-06
8.88569	1.13e-06	1.28e-06	-1.93e-06	-2.1e-07	-2.5e-07	1.1e-06	1.4e-07	6.8e-07	1.56e-06	1.09e-06	5.9e-07	4.3e-07	4.6e-07	-5e-08	1.07e-06	1.94e-06	-5.3e-07	0	-2.6e-07	0	1.74e-06	4.1e-07	8.5e-07	6.2e-07	1.21e-06	9.1e-07	1.8e-07	-4.8e-07	0	1.8e-06
8.88548	7.3e-07	1.15e-06	-1.96e-06	-3.5e-07	-4e-07	9e-07	2.1e-07	1.4e-06	1.46e-06	1.58e-06	1.8e-07	0	8e-07	-1.4e-07	1.09e-06	1.84e-06	-1.7e-07	0	6e-08	3.6e-07	1.69e-06	7.6e-07	7.5e-07	1.09e-06	1.43e-06	9.3e-07	-2e-07	-4.9e-07	2.8e-07	1.73e-06
8.88527	2.8e-07	7.5e-07	-1.75e-06	-3e-08	-2.8e-07	6.5e-07	4.8e-07	1.67e-06	1.12e-06	1.65e-06	-2.8e-07	1.3e-07	9e-07	-1.3e-07	7.2e-07	1.66e-06	2.2e-07	0	3e-07	5.7e-07	1.45e-06	9.7e-07	7e-07	1.47e-06	1.63e-06	1.01e-06	-6.9e-07	-2.4e-07	6.9e-07	1.65e-06
8.88505	9e-08	3.1e-07	-1.22e-06	6.3e-07	3e-08	4.4e-07	7.4e-07	1.43e-06	8.6e-07	1.3e-06	-6.4e-07	7.6e-07	9.7e-07	-2.1e-07	2.4e-07	1.61e-06	4.1e-07	0	3.6e-07	5.6e-07	1.08e-06	9.6e-07	6.2e-07	1.72e-06	1.82e-06	1.06e-06	-8.9e-07	1.7e-07	1e-06	1.54e-06
8.88484	3e-07	1.2e-07	-5.1e-07	1.35e-06	3.6e-07	3.6e-07	8.7e-07	9.5e-07	9.3e-07	8.2e-07	-7.2e-07	1.52e-06	1.23e-06	-4e-07	0	1.76e-06	3.7e-07	0	1.7e-07	4.5e-07	7e-07	8.6e-07	4.4e-07	1.88e-06	1.99e-06	1.07e-06	-6.7e-07	5.2e-07	1.1e-06	1.4e-06
8.88462	7.8e-07	3.2e-07	1.6e-07	1.87e-06	5.7e-07	4.5e-07	8.1e-07	5.4e-07	1.27e-06	5.3e-07	-4.8e-07	2.03e-06	1.71e-06	-5.1e-07	1.1e-07	2.02e-06	2.5e-07	0	-2.6e-07	4.6e-07	3.6e-07	8.6e-07	2.1e-07	2.02e-06	2.11e-06	1.16e-06	-1.9e-07	6e-07	1.09e-06	1.3e-06
8.88441	1.25e-06	8e-07	6.5e-07	2.07e-06	6.7e-07	6.9e-07	5.7e-07	3.3e-07	1.56e-06	4.9e-07	2e-08	2.17e-06	2.19e-06	-2.8e-07	3.9e-07	2.18e-06	1.7e-07	0	-7.5e-07	6.2e-07	3e-08	1.01e-06	8e-08	2.13e-06	2.21e-06	1.46e-06	2.7e-07	3.1e-07	1.05e-06	1.25e-06
8.8842	1.44e-06	1.28e-06	9.5e-07	1.93e-06	7.7e-07	9.6e-07	1.7e-07	2.1e-07	1.46e-06	5.2e-07	5.6e-07	2.06e-06	2.4e-06	3.2e-07	6.8e-07	2.11e-06	9e-08	0	-1.01e-06	8e-07	-3.6e-07	1.19e-06	1.3e-07	2.21e-06	2.31e-06	1.89e-06	6.2e-07	-2.2e-07	9.6e-07	1.21e-06
8.88398	1.21e-06	1.47e-06	1.04e-06	1.5e-06	9.9e-07	1.14e-06	-2.7e-07	5e-08	9.4e-07	3.9e-07	9e-07	1.86e-06	2.33e-06	1.09e-06	9.6e-07	1.84e-06	-1.5e-07	0	-8.3e-07	8.7e-07	-7.6e-07	1.26e-06	3.4e-07	2.21e-06	2.37e-06	2.27e-06	1.02e-06	-7.2e-07	7.8e-07	1.13e-06
8.88377	6.5e-07	1.23e-06	9.1e-07	9.2e-07	1.28e-06	1.1e-06	-5.6e-07	-1.2e-07	2.6e-07	1e-07	9.6e-07	1.64e-06	2.21e-06	1.73e-06	1.28e-06	1.51e-06	-5.2e-07	5.8e-07	-2.9e-07	8.2e-07	-1.06e-06	1.22e-06	5.7e-07	2.11e-06	2.32e-06	2.41e-06	1.58e-06	-9.6e-07	6.2e-07	1.04e-06
8.88356	-1e-08	6.7e-07	6.1e-07	3.5e-07	1.44e-06	7.8e-07	-5.7e-07	-2.2e-07	-2.4e-07	0	8.8e-07	1.32e-06	2.29e-06	2.11e-06	1.56e-06	1.18e-06	-8e-07	9.2e-07	3.5e-07	7.4e-07	-1.14e-06	1.14e-06	7.4e-07	1.86e-06	2.12e-06	2.31e-06	2.21e-06	-8.7e-07	6.7e-07	1.01e-06
8.88334	-5e-07	2e-08	3.3e-07	3e-08	1.33e-06	3e-07	-3.3e-07	-2.3e-07	-3.6e-07	0	8.6e-07	8.8e-07	2.57e-06	2.27e-06	1.59e-06	7.5e-07	-7.9e-07	7.9e-07	8.6e-07	6.9e-07	-9.2e-07	1.09e-06	8.5e-07	1.47e-06	1.86e-06	2.04e-06	2.62e-06	-4.9e-07	9.3e-07	1.03e-06
8.88313	-7e-07	0	2.7e-07	8e-08	1.01e-06	-1.3e-07	-3e-08	-3.1e-07	-1e-07	0	9.6e-07	4.2e-07	2.77e-06	2.28e-06	1.17e-06	2.1e-07	-5.5e-07	1.9e-07	1.26e-06	6.8e-07	-3.9e-07	1.08e-06	9e-07	1.04e-06	1.61e-06	1.69e-06	2.54e-06	4e-08	1.16e-06	1e-06
8.88291	-6e-07	0	4.4e-07	4.4e-07	7e-07	-2.3e-07	1.2e-07	-5.8e-07	4e-07	0	1e-06	1e-07	2.57e-06	2.16e-06	3.9e-07	0	-3.7e-07	0	1.7e-06	6.8e-07	3.3e-07	1.09e-06	8.8e-07	7.1e-07	1.37e-06	1.32e-06	1.96e-06	6.3e-07	1.11e-06	9e-07
8.8827	-2.4e-07	0	6.8e-07	9.1e-07	5.2e-07	1e-07	1.1e-07	-9.5e-07	9e-07	0	8.2e-07	9e-08	1.98e-06	2e-06	0	0	-4e-07	0	2.21e-06	6.9e-07	1.01e-06	1.09e-06	7.5e-07	5.6e-07	1.1e-06	9.3e-07	1.16e-06	1.19e-06	8e-07	8.4e-07
8.88249	3.1e-07	0	7.5e-07	1.23e-06	4.1e-07	7.9e-07	9e-08	-1.18e-06	1.17e-06	0	4.4e-07	3.9e-07	1.3e-06	1.91e-06	0	0	-4.7e-07	0	2.54e-06	6.7e-07	1.39e-06	1.07e-06	5.9e-07	5.3e-07	8e-07	5.2e-07	5.6e-07	1.62e-06	5.1e-07	1.04e-06
8.88227	9e-07	3.4e-07	6e-07	1.29e-06	2.5e-07	1.54e-06	2.1e-07	-1.04e-06	1.06e-06	0	7e-08	8.8e-07	9.1e-07	1.9e-06	0	3.3e-07	-3.1e-07	0	2.47e-06	5.7e-07	1.42e-06	9.8e-07	5.6e-07	4.6e-07	5.7e-07	5e-08	4.3e-07	1.81e-06	4.9e-07	1.56e-06
8.88206	1.33e-06	9.3e-07	3e-07	1.12e-06	3e-08	2.1e-06	4.8e-07	-5.8e-07	6.4e-07	2.3e-07	-1.3e-07	1.35e-06	9.6e-07	1.88e-06	2.2e-07	8.1e-07	1.5e-07	5e-08	1.97e-06	3.8e-07	1.22e-06	7.9e-07	7.4e-07	2.5e-07	4.8e-07	-4e-07	7.3e-07	1.8e-06	7.4e-07	2.17e-06
8.88185	1.51e-06	1.36e-06	-4e-08	8.8e-07	-7e-08	2.31e-06	7.8e-07	-1e-08	1.8e-07	7.1e-07	-1.3e-07	1.67e-06	1.35e-06	1.67e-06	4.7e-07	1.02e-06	6.6e-07	8.3e-07	1.3e-06	1.4e-07	9.4e-07	5.5e-07	1.03e-06	-4e-08	4.8e-07	-6.8e-07	1.17e-06	1.74e-06	1.12e-06	2.5e-06
8.88163	1.49e-06	1.54e-06	-3.7e-07	7.8e-07	8e-08	2.2e-06	9.9e-07	4.8e-07	-5e-08	1.12e-06	0	1.77e-06	1.85e-06	1.21e-06	3.4e-07	1.06e-06	9.5e-07	1.36e-06	7.6e-07	-4e-08	6.1e-07	3.7e-07	1.2e-06	-2e-07	4.2e-07	-6.6e-07	1.41e-06	1.76e-06	1.48e-06	2.33e-06
8.88142	1.45e-06	1.52e-06	-7.5e-07	9.2e-07	4.2e-07	1.87e-06	1.13e-06	9e-07	1.6e-07	1.34e-06	2.6e-07	1.72e-06	2.21e-06	6.7e-07	1.5e-07	1.1e-06	9.6e-07	1.56e-06	5.5e-07	-6e-08	2.4e-07	3.5e-07	1.17e-06	-1e-07	2.1e-07	-3.9e-07	1.29e-06	1.87e-06	1.72e-06	1.84e-06
8.88121	1.47e-06	1.47e-06	-1.18e-06	1.25e-06	7.2e-07	1.4e-06	1.24e-06	1.31e-06	7.7e-07	1.33e-06	6.3e-07	1.67e-06	2.26e-06	3.7e-07	2e-07	1.15e-06	8.2e-07	1.47e-06	6.3e-07	1.3e-07	-9e-08	5.3e-07	1.1e-06	2.3e-07	-1.5e-07	-1.2e-07	8.9e-07	1.92e-06	1.78e-06	1.41e-06
8.88099	1.52e-06	1.5e-06	-1.58e-06	1.59e-06	7.6e-07	8.6e-07	1.3e-06	1.63e-06	1.59e-06	1.15e-06	9.7e-07	1.74e-06	1.9e-06	5e-07	5e-07	1.03e-06	7.2e-07	1.23e-06	8.2e-07	4.4e-07	-1.2e-07	8.4e-07	1.24e-06	6.8e-07	-5.1e-07	-8e-08	4.6e-07	1.77e-06	1.61e-06	1.36e-06
8.88078	1.48e-06	1.54e-06	-1.77e-06	1.79e-06	5.4e-07	3.6e-07	1.29e-06	1.62e-06	2.29e-06	1e-06	1.11e-06	1.89e-06	1.24e-06	1.03e-06	7.2e-07	7.1e-07	6.1e-07	9.8e-07	9.1e-07	6.9e-07	3.1e-07	1.08e-06	1.65e-06	1.09e-06	-7.6e-07	-2.5e-07	2.2e-07	1.45e-06	1.28e-06	1.67e-06
8.88056	1.37e-06	1.51e-06	-1.62e-06	1.87e-06	1.7e-07	2e-08	1.2e-06	1.22e-06	2.54e-06	1.16e-06	1.05e-06	1.95e-06	5.8e-07	1.66e-06	6.3e-07	4.5e-07	3.8e-07	8.2e-07	7.8e-07	6.6e-07	1.12e-06	1.06e-06	2.12e-06	1.4e-06	-8.4e-07	-4.6e-07	2.6e-07	1.08e-06	9.6e-07	2.04e-06
8.88035	1.3e-06	1.4e-06	-1.19e-06	1.9e-06	-1.4e-07	-5e-08	1.15e-06	6.8e-07	2.19e-06	1.69e-06	1.01e-06	1.77e-06	2.5e-07	2.04e-06	3.4e-07	6.2e-07	-2e-08	7.5e-07	4.9e-07	3.3e-07	1.96e-06	7.4e-07	2.35e-06	1.59e-06	-7.6e-07	-4.9e-07	4e-07	7e-07	7.6e-07	2.11e-06
8.88014	1.31e-06	1.32e-06	-7.4e-07	1.94e-06	-2.6e-07	1.3e-07	1.22e-06	3.7e-07	1.44e-06	2.33e-06	1.18e-06	1.41e-06	3.4e-07	1.99e-06	1.2e-07	1.25e-06	-3.8e-07	7e-07	2.6e-07	-8e-08	2.48e-06	3.4e-07	2.2e-06	1.64e-06	-5e-07	-2.7e-07	4.2e-07	3.2e-07	6.3e-07	1.81e-06
8.87992	1.38e-06	1.34e-06	-5.9e-07	1.94e-06	-1.9e-07	4.2e-07	1.37e-06	4.7e-07	7.3e-07	2.63e-06	1.5e-06	1.14e-06	6.6e-07	1.55e-06	9e-08	1.97e-06	-4e-07	5.9e-07	2.1e-07	-2.6e-07	2.56e-06	1.5e-07	1.76e-06	1.56e-06	-4e-08	1.1e-07	1.8e-07	-5e-08	4.6e-07	1.33e-06
8.87971	1.41e-06	1.4e-06	-8.5e-07	1.84e-06	-1e-08	6.6e-07	1.4e-06	7.8e-07	4.6e-07	2.34e-06	1.71e-06	1.16e-06	9.2e-07	9.2e-07	8e-08	2.27e-06	1e-08	3.5e-07	3.1e-07	-2e-08	2.32e-06	3.9e-07	1.21e-06	1.37e-06	5.1e-07	5.3e-07	-1.5e-07	-2.9e-07	2.1e-07	9.3e-07
8.8795	1.47e-06	1.44e-06	-1.33e-06	1.67e-06	1.7e-07	7.6e-07	1.1e-06	9.4e-07	6.5e-07	1.62e-06	1.67e-06	1.34e-06	9.7e-07	3.7e-07	0	2.01e-06	6.5e-07	1e-08	4.1e-07	5.7e-07	1.98e-06	9.6e-07	7.5e-07	1.14e-06	9.1e-07	8.8e-07	-2.7e-07	-2.8e-07	-1e-08	7.5e-07
8.87928	1.68e-06	1.49e-06	-1.73e-06	1.54e-06	2.6e-07	7.2e-07	5.3e-07	7.8e-07	1.03e-06	8.4e-07	1.49e-06	1.35e-06	9.4e-07	8e-08	0	1.49e-06	1.2e-06	0	4.8e-07	1.19e-06	1.68e-06	1.57e-06	5.2e-07	8.9e-07	9.5e-07	1.08e-06	0	-8e-08	-6e-08	6.5e-07
8.87907	2.1e-06	1.71e-06	-1.83e-06	1.52e-06	2.9e-07	5.9e-07	-3e-08	4.4e-07	1.25e-06	2.7e-07	1.37e-06	1.03e-06	1e-06	1.2e-07	0	1.15e-06	1.42e-06	0	6.6e-07	1.53e-06	1.46e-06	1.91e-06	5.7e-07	6.7e-07	6.8e-07	1.09e-06	5.5e-07	6e-08	5e-08	4.9e-07
8.87886	2.53e-06	2.13e-06	-1.65e-06	1.6e-06	4.2e-07	4.4e-07	-2.6e-07	1.5e-07	1.2e-06	0	1.4e-06	5.9e-07	1.23e-06	4.3e-07	0	1.18e-06	1.28e-06	0	1.07e-06	1.48e-06	1.26e-06	1.87e-06	8.3e-07	5.2e-07	4.8e-07	8.8e-07	1.05e-06	1e-08	2.5e-07	2.7e-07
8.87864	2.63e-06	2.55e-06	-1.33e-06	1.7e-06	7.7e-07	3.2e-07	-1.1e-07	6e-08	1.01e-06	0	1.48e-06	4.7e-07	1.51e-06	7.8e-07	0	1.44e-06	9e-07	0	1.66e-06	1.17e-06	1.07e-06	1.56e-06	1.16e-06	5.2e-07	7e-07	4.4e-07	1.24e-06	-1.3e-07	4.7e-07	1.9e-07
8.87843	2.27e-06	2.65e-06	-9.9e-07	1.8e-06	1.28e-06	2.3e-07	1.5e-07	1.7e-07	9.1e-07	0	1.47e-06	8.1e-07	1.69e-06	9.3e-07	2.6e-07	1.65e-06	4.8e-07	8e-08	2.18e-06	8.4e-07	8.9e-07	1.24e-06	1.38e-06	7e-07	1.38e-06	-1.1e-07	1.16e-06	-1.8e-07	7.2e-07	4.4e-07
8.87821	1.65e-06	2.29e-06	-6.7e-07	1.92e-06	1.71e-06	2.1e-07	2.3e-07	4e-07	1.05e-06	0	1.37e-06	1.34e-06	1.71e-06	7.7e-07	1.17e-06	1.6e-06	2.6e-07	7.6e-07	2.4e-06	6.9e-07	8.1e-07	1.09e-06	1.39e-06	9.7e-07	2.21e-06	-5.6e-07	1.08e-06	-1.4e-07	1e-06	9.5e-07
8.878	1.15e-06	1.67e-06	-3.6e-07	2.05e-06	1.81e-06	2.7e-07	1e-07	7.1e-07	1.43e-06	0	1.25e-06	1.64e-06	1.61e-06	4.5e-07	1.95e-06	1.26e-06	4e-07	1.33e-06	2.29e-06	7.3e-07	8.9e-07	1.13e-06	1.16e-06	1.19e-06	2.77e-06	-7e-07	1.23e-06	-2.2e-07	1.3e-06	1.4e-06
8.87779	9.8e-07	1.17e-06	-1.1e-07	2.09e-06	1.46e-06	4.4e-07	2e-08	1.07e-06	1.87e-06	0	1.13e-06	1.59e-06	1.48e-06	2.4e-07	2.35e-06	7.1e-07	8.7e-07	1.6e-06	1.92e-06	8.2e-07	1.09e-06	1.22e-06	7e-07	1.24e-06	2.84e-06	-4.4e-07	1.58e-06	-6.1e-07	1.51e-06	1.52e-06
8.87757	1.01e-06	1e-06	0	1.95e-06	8.1e-07	6.8e-07	1.9e-07	1.39e-06	2.18e-06	0	9.5e-07	1.42e-06	1.38e-06	2.8e-07	2.29e-06	1.5e-07	1.43e-06	1.56e-06	1.45e-06	8e-07	1.28e-06	1.2e-06	9e-08	1.18e-06	2.46e-06	1e-08	1.97e-06	-1.18e-06	1.57e-06	1.22e-06
8.87736	9.2e-07	1.03e-06	-5e-08	1.66e-06	1.6e-07	8.8e-07	5.7e-07	1.56e-06	2.25e-06	0	6.7e-07	1.4e-06	1.31e-06	4.9e-07	1.97e-06	0	1.77e-06	1.37e-06	1.09e-06	6.4e-07	1.3e-06	1.04e-06	0	1.13e-06	1.83e-06	3.9e-07	2.24e-06	-1.59e-06	1.44e-06	7.3e-07
8.87715	5.7e-07	9.4e-07	-1.6e-07	1.35e-06	-2.2e-07	9.6e-07	9e-07	1.58e-06	2.18e-06	3.6e-07	3.1e-07	1.55e-06	1.25e-06	6.3e-07	1.71e-06	0	1.72e-06	1.18e-06	9.6e-07	4.4e-07	1.11e-06	8.4e-07	0	1.12e-06	1.19e-06	5.5e-07	2.4e-06	-1.6e-06	1.27e-06	3.5e-07
8.87693	1.3e-07	5.9e-07	-2.1e-07	1.13e-06	-2.4e-07	9.6e-07	1.03e-06	1.57e-06	2.13e-06	8.7e-07	0	1.73e-06	1.17e-06	6e-07	1.71e-06	2.8e-07	1.33e-06	1.06e-06	1.03e-06	3.4e-07	8.6e-07	7.5e-07	0	1.07e-06	7.2e-07	5.9e-07	2.52e-06	-1.22e-06	1.21e-06	3e-07
8.87672	-1.4e-07	1.6e-07	-2e-07	9.9e-07	-8e-08	1.01e-06	1.01e-06	1.67e-06	2.19e-06	1.3e-06	-1.3e-07	1.82e-06	1.09e-06	4.9e-07	1.89e-06	7.4e-07	7.7e-07	9.2e-07	1.11e-06	4e-07	7.5e-07	8e-07	4e-07	9.2e-07	5.3e-07	7.3e-07	2.55e-06	-6.1e-07	1.38e-06	5.5e-07
8.87651	-1.3e-07	0	-2.4e-07	8.1e-07	7e-08	1.09e-06	9.9e-07	1.81e-06	2.26e-06	1.41e-06	-5e-08	1.81e-06	1.11e-06	4.7e-07	2e-06	1.06e-06	2.4e-07	6.8e-07	1e-06	4.8e-07	8.7e-07	8.8e-07	1.06e-06	7.7e-07	6e-07	1.06e-06	2.31e-06	7e-08	1.65e-06	9.1e-07
8.87629	9e-08	0	-3.7e-07	5.6e-07	1.3e-07	1.05e-06	9.8e-07	1.74e-06	2.21e-06	1.06e-06	1.1e-07	1.73e-06	1.33e-06	5.8e-07	1.84e-06	1.2e-06	-6e-08	3.4e-07	7.4e-07	4.3e-07	1.1e-06	8.3e-07	1.35e-06	7.7e-07	9.1e-07	1.37e-06	1.77e-06	6.5e-07	1.74e-06	1.15e-06
8.87608	3.8e-07	1.1e-07	-5.1e-07	4.2e-07	1.8e-07	7.1e-07	8.9e-07	1.33e-06	2.04e-06	3.8e-07	2e-07	1.56e-06	1.75e-06	6.9e-07	1.42e-06	1.23e-06	-2e-08	1e-08	5.2e-07	2.4e-07	1.21e-06	6.5e-07	1.26e-06	9.4e-07	1.42e-06	1.42e-06	1.16e-06	9.3e-07	1.49e-06	1.22e-06
8.87586	7.2e-07	4.1e-07	-5e-07	6e-07	3.5e-07	1.7e-07	6.5e-07	7.7e-07	1.9e-06	0	2.1e-07	1.3e-06	2.18e-06	6.7e-07	9.1e-07	1.22e-06	3.6e-07	0	4.6e-07	9e-08	1.14e-06	5e-07	1.05e-06	1.11e-06	2.02e-06	1.21e-06	8.4e-07	7.5e-07	9.7e-07	1.25e-06
8.87565	1.11e-06	7.5e-07	-3.3e-07	1.13e-06	6.7e-07	-2.2e-07	3.7e-07	4.2e-07	1.96e-06	0	2.4e-07	1.02e-06	2.33e-06	5.7e-07	4.5e-07	1.15e-06	8.5e-07	0	5.1e-07	1.9e-07	1.04e-06	5.9e-07	1.01e-06	1.07e-06	2.45e-06	9.8e-07	9.8e-07	2.3e-07	4.5e-07	1.44e-06
8.87544	1.52e-06	1.14e-06	-2.4e-07	1.74e-06	1.05e-06	-1.5e-07	2.3e-07	4.6e-07	2.23e-06	0	4e-07	8.6e-07	1.99e-06	5.4e-07	1.6e-07	9.8e-07	1.1e-06	0	5.6e-07	5.3e-07	1.09e-06	9.3e-07	1.19e-06	8.1e-07	2.48e-06	9.8e-07	1.34e-06	-1.9e-07	1.2e-07	1.81e-06
8.87522	1.84e-06	1.55e-06	-4.7e-07	2.02e-06	1.31e-06	3.7e-07	3.2e-07	6.9e-07	2.53e-06	0	6.3e-07	8.9e-07	1.27e-06	5.8e-07	1.1e-07	7.8e-07	8.7e-07	0	6.8e-07	9e-07	1.32e-06	1.29e-06	1.38e-06	4.8e-07	2.04e-06	1.17e-06	1.53e-06	-1.2e-07	-3e-08	2.21e-06
8.87501	1.94e-06	1.86e-06	-1.01e-06	1.79e-06	1.28e-06	1.04e-06	5.4e-07	7.8e-07	2.65e-06	0	8.1e-07	1.06e-06	4.5e-07	5.5e-07	3.5e-07	6.8e-07	2.4e-07	0	9.6e-07	1.02e-06	1.57e-06	1.42e-06	1.31e-06	2.2e-07	1.36e-06	1.3e-06	1.39e-06	4.3e-07	-8e-08	2.43e-06
8.8748	1.84e-06	1.96e-06	-1.6e-06	1.18e-06	9.5e-07	1.52e-06	6.6e-07	6e-07	2.42e-06	4e-08	8.7e-07	1.28e-06	-1.7e-07	3.6e-07	8e-07	7.2e-07	-4.4e-07	0	1.34e-06	8e-07	1.65e-06	1.2e-06	8.7e-07	6e-08	7.2e-07	1.18e-06	1.08e-06	1.03e-06	-9e-08	2.34e-06
8.87458	1.67e-06	1.87e-06	-1.97e-06	5.6e-07	4.5e-07	1.66e-06	5.6e-07	3.4e-07	1.86e-06	4.7e-07	8.7e-07	1.46e-06	-4.4e-07	1.5e-07	1.27e-06	8.3e-07	-7.9e-07	0	1.59e-06	3.5e-07	1.6e-06	7.6e-07	2.7e-07	-2e-08	2.7e-07	8.8e-07	9e-07	1.23e-06	-3e-08	2e-06
8.87437	1.53e-06	1.69e-06	-2.06e-06	2.9e-07	0	1.51e-06	3e-07	2.4e-07	1.13e-06	1.01e-06	8.5e-07	1.58e-06	-4.2e-07	2.5e-07	1.55e-06	8.3e-07	-7.3e-07	0	1.56e-06	-9e-08	1.59e-06	3.3e-07	0	4e-08	0	6.4e-07	9.5e-07	9.9e-07	7e-08	1.52e-06
8.87415	1.47e-06	1.55e-06	-1.97e-06	4.7e-07	-1.7e-07	1.17e-06	9e-08	3.9e-07	4.8e-07	1.4e-06	7.6e-07	1.66e-06	-2.1e-07	8.3e-07	1.59e-06	7.1e-07	-4.6e-07	2e-08	1.36e-06	-3.3e-07	1.76e-06	9e-08	0	2.8e-07	-1.5e-07	5.4e-07	1.08e-06	6e-07	2e-07	1.05e-06
8.87394	1.48e-06	1.49e-06	-1.79e-06	9.6e-07	-3e-08	7.5e-07	7e-08	6.7e-07	9e-08	1.41e-06	5e-07	1.76e-06	2e-08	1.6e-06	1.53e-06	6.5e-07	-2.4e-07	1.6e-07	1.22e-06	-2.8e-07	2.11e-06	1.3e-07	4.5e-07	6e-07	-1.7e-07	4.2e-07	1.04e-06	3.3e-07	3.3e-07	7.2e-07
8.87373	1.53e-06	1.51e-06	-1.48e-06	1.47e-06	3.2e-07	3.6e-07	2.6e-07	9.5e-07	1e-08	1.08e-06	1.9e-07	1.87e-06	2.3e-07	2e-06	1.54e-06	8.7e-07	-1.9e-07	3.1e-07	1.23e-06	0	2.46e-06	4e-07	9.4e-07	8e-07	-5e-08	1.8e-07	7.6e-07	1.7e-07	5.2e-07	6.2e-07
8.87351	1.57e-06	1.56e-06	-9.4e-07	1.75e-06	6.5e-07	1.3e-07	5.9e-07	1.18e-06	1.3e-07	6.8e-07	8e-08	1.91e-06	4.9e-07	1.7e-06	1.68e-06	1.33e-06	-1.5e-07	4.9e-07	1.26e-06	4e-07	2.68e-06	8e-07	1.04e-06	7.7e-07	2e-07	-3e-08	4.4e-07	-2e-08	7.9e-07	7.6e-07
8.8733	1.54e-06	1.59e-06	-1.9e-07	1.72e-06	8.6e-07	1.5e-07	9.7e-07	1.35e-06	3e-07	4.7e-07	3.7e-07	1.85e-06	9.4e-07	9.1e-07	1.81e-06	1.68e-06	5e-08	6.7e-07	1.26e-06	7.7e-07	2.73e-06	1.15e-06	7.1e-07	6.2e-07	5.9e-07	6e-08	4.3e-07	-3.2e-07	1.04e-06	1.04e-06
8.87309	1.42e-06	1.56e-06	5.5e-07	1.5e-06	9.3e-07	3.5e-07	1.25e-06	1.43e-06	4e-07	4.4e-07	9.8e-07	1.68e-06	1.54e-06	2.8e-07	1.75e-06	1.56e-06	3.9e-07	7.3e-07	1.29e-06	9.4e-07	2.71e-06	1.33e-06	2.7e-07	5.9e-07	1.2e-06	4.9e-07	9e-07	-6e-07	1.15e-06	1.32e-06
8.87287	1.24e-06	1.45e-06	9.9e-07	1.29e-06	9.3e-07	5.7e-07	1.23e-06	1.31e-06	4.2e-07	4.8e-07	1.56e-06	1.4e-06	2.03e-06	2.2e-07	1.47e-06	9.5e-07	6.7e-07	5.5e-07	1.42e-06	8.8e-07	2.7e-06	1.27e-06	6e-08	7.7e-07	1.94e-06	8.9e-07	1.72e-06	-7.5e-07	1.07e-06	1.51e-06
8.87266	1.03e-06	1.26e-06	1.03e-06	1.23e-06	8.6e-07	6.2e-07	8.2e-07	9.2e-07	3.9e-07	4.9e-07	1.82e-06	1.09e-06	2.14e-06	6e-07	1.13e-06	2.2e-07	6.4e-07	1e-07	1.56e-06	6.7e-07	2.69e-06	1.07e-06	1.6e-07	1.04e-06	2.53e-06	8.7e-07	2.48e-06	-7.6e-07	8.8e-07	1.62e-06
8.87245	7.8e-07	1.05e-06	8.6e-07	1.34e-06	7.3e-07	4.9e-07	2e-07	3.8e-07	4.4e-07	4.9e-07	1.76e-06	8.2e-07	1.86e-06	8.5e-07	1e-06	0	2.8e-07	0	1.52e-06	4.8e-07	2.59e-06	8.8e-07	3e-07	1.23e-06	2.63e-06	4.6e-07	2.82e-06	-7.6e-07	7.4e-07	1.73e-06
8.87223	5.2e-07	8e-07	8.1e-07	1.52e-06	5e-07	3.3e-07	-2.7e-07	1e-08	6.6e-07	5e-07	1.61e-06	7e-07	1.39e-06	5.7e-07	1.19e-06	0	-1.5e-07	0	1.24e-06	4.2e-07	2.28e-06	8.2e-07	2.6e-07	1.34e-06	2.15e-06	1e-07	2.71e-06	-8.1e-07	6.5e-07	1.88e-06
8.87202	3.5e-07	5.4e-07	1e-06	1.6e-06	2.7e-07	3.3e-07	-3.3e-07	4e-08	1.07e-06	4.8e-07	1.55e-06	7.4e-07	9.3e-07	-1e-07	1.6e-06	0	-2.8e-07	0	8.8e-07	4.6e-07	1.83e-06	8.5e-07	3e-08	1.52e-06	1.38e-06	2.4e-07	2.37e-06	-8.5e-07	5.4e-07	1.99e-06
8.8718	4.5e-07	3.8e-07	1.16e-06	1.49e-06	2.1e-07	5.3e-07	-3e-08	3.5e-07	1.58e-06	3.5e-07	1.58e-06	8.6e-07	5.4e-07	-6.7e-07	1.93e-06	0	2e-08	0	6.7e-07	5.3e-07	1.37e-06	9.2e-07	0	1.83e-06	7.2e-07	8.7e-07	2.12e-06	-7.9e-07	3.6e-07	1.97e-06
8.87159	8.5e-07	4.7e-07	9.2e-07	1.22e-06	4.4e-07	7.6e-07	3.8e-07	5.2e-07	2.04e-06	1e-07	1.57e-06	1e-06	2.3e-07	-7.2e-07	1.97e-06	0	6e-07	0	6.9e-07	5.9e-07	1.03e-06	9.8e-07	0	2.16e-06	3.5e-07	1.58e-06	2.15e-06	-6.5e-07	1.7e-07	1.79e-06
8.87138	1.34e-06	8.7e-07	1.9e-07	8.9e-07	9e-07	7.6e-07	6.9e-07	2.8e-07	2.29e-06	0	1.48e-06	1.21e-06	6e-08	-2.7e-07	1.77e-06	0	1.08e-06	0	8.4e-07	6.9e-07	8.1e-07	1.08e-06	0	2.29e-06	2.2e-07	1.93e-06	2.5e-06	-5.8e-07	1.1e-07	1.54e-06
8.87116	1.62e-06	1.37e-06	-6.9e-07	6.4e-07	1.32e-06	4.4e-07	8.9e-07	-2e-07	2.25e-06	0	1.37e-06	1.59e-06	1.5e-07	3.8e-07	1.52e-06	3.5e-07	1.16e-06	1.8e-07	9.6e-07	8.5e-07	6.3e-07	1.24e-06	1e-08	2.14e-06	2.3e-07	1.85e-06	3.05e-06	-6.8e-07	3e-07	1.28e-06
8.87095	1.52e-06	1.64e-06	-1.23e-06	5.2e-07	1.43e-06	-4e-08	1.06e-06	-4.8e-07	1.89e-06	0	1.31e-06	2.11e-06	5.2e-07	9.2e-07	1.38e-06	9.8e-07	8.3e-07	5.4e-07	9.7e-07	1.05e-06	4.7e-07	1.43e-06	2.6e-07	1.81e-06	4.5e-07	1.6e-06	3.6e-06	-9.9e-07	7.5e-07	1.05e-06
8.87074	1.21e-06	1.55e-06	-1.26e-06	5e-07	1.21e-06	-3.8e-07	1.18e-06	-2.5e-07	1.36e-06	0	1.27e-06	2.52e-06	1.07e-06	1.22e-06	1.29e-06	1.3e-06	3.6e-07	6.4e-07	9.3e-07	1.18e-06	3.8e-07	1.57e-06	5.9e-07	1.45e-06	9.8e-07	1.5e-06	3.82e-06	-1.35e-06	1.28e-06	8.7e-07
8.87052	9.4e-07	1.23e-06	-9.7e-07	5.4e-07	9e-07	-4.1e-07	1.19e-06	3.4e-07	8.9e-07	0	1.15e-06	2.56e-06	1.67e-06	1.28e-06	1.09e-06	1.24e-06	9e-08	4.1e-07	9.6e-07	1.18e-06	3.4e-07	1.56e-06	9.5e-07	1.15e-06	1.74e-06	1.66e-06	3.51e-06	-1.57e-06	1.66e-06	7.8e-07
8.87031	8.3e-07	9.6e-07	-6.2e-07	6.7e-07	7.7e-07	-1.6e-07	1.08e-06	8.3e-07	6.8e-07	0	9.2e-07	2.21e-06	2.18e-06	1.09e-06	6.9e-07	9e-07	2.2e-07	0	1.17e-06	1.02e-06	3e-07	1.41e-06	1.22e-06	9.6e-07	2.49e-06	1.91e-06	2.74e-06	-1.5e-06	1.69e-06	8.1e-07
8.8701	8.5e-07	8.5e-07	-3.2e-07	9.1e-07	8.9e-07	2.8e-07	9.2e-07	8.2e-07	8e-07	1.5e-07	6.9e-07	1.68e-06	2.46e-06	7.3e-07	2.2e-07	4.1e-07	6.5e-07	0	1.54e-06	7.8e-07	1.9e-07	1.18e-06	1.32e-06	9.5e-07	3.02e-06	1.95e-06	1.91e-06	-1.1e-06	1.4e-06	9.2e-07
8.86988	9e-07	8.7e-07	-7e-08	1.22e-06	1.05e-06	8.5e-07	8.1e-07	2.3e-07	1.1e-06	3.2e-07	6.3e-07	1.23e-06	2.36e-06	3.1e-07	0	0	1.1e-06	0	1.89e-06	5.9e-07	6e-08	9.9e-07	1.25e-06	1.15e-06	3.32e-06	1.57e-06	1.42e-06	-5e-07	1.04e-06	9.4e-07
8.86967	1e-06	9.3e-07	8e-08	1.55e-06	1.02e-06	1.5e-06	8e-07	-7.2e-07	1.38e-06	4.3e-07	7.9e-07	9.7e-07	1.83e-06	-3e-08	1.1e-07	0	1.3e-06	0	2e-06	5.4e-07	4e-08	9.4e-07	1.06e-06	1.5e-06	3.46e-06	8.5e-07	1.41e-06	0	8.7e-07	8e-07
8.86945	1.15e-06	1.02e-06	7e-08	1.82e-06	7.7e-07	2.09e-06	8.7e-07	-1.62e-06	1.52e-06	4.9e-07	1.08e-06	9.2e-07	1.06e-06	-2.4e-07	7.1e-07	0	1.22e-06	0	1.77e-06	6.9e-07	1.8e-07	1.08e-06	8.4e-07	1.8e-06	3.42e-06	7e-08	1.7e-06	8e-08	9.8e-07	5.9e-07
8.86924	1.32e-06	1.18e-06	-1.4e-07	2e-06	4.8e-07	2.37e-06	1.02e-06	-2.11e-06	1.51e-06	6.1e-07	1.34e-06	1.12e-06	3.6e-07	-3.5e-07	1.49e-06	0	1.04e-06	0	1.36e-06	9.6e-07	4.4e-07	1.34e-06	6e-07	1.81e-06	3.08e-06	-3.9e-07	1.92e-06	-3.4e-07	1.2e-06	5.7e-07
8.86903	1.39e-06	1.35e-06	-4.2e-07	2.03e-06	3.1e-07	2.18e-06	1.2e-06	-2e-06	1.45e-06	9.5e-07	1.45e-06	1.56e-06	-1e-08	-3.9e-07	2.06e-06	0	9.4e-07	0	1.04e-06	1.23e-06	7.9e-07	1.61e-06	3.8e-07	1.43e-06	2.42e-06	-3.3e-07	1.89e-06	-1.01e-06	1.33e-06	8.8e-07
8.86881	1.3e-06	1.42e-06	-6.5e-07	1.86e-06	2.1e-07	1.66e-06	1.36e-06	-1.42e-06	1.4e-06	1.53e-06	1.44e-06	2.11e-06	7e-08	-3e-07	2.19e-06	0	9.5e-07	2e-07	1.05e-06	1.36e-06	1.2e-06	1.74e-06	1.5e-07	7.5e-07	1.64e-06	1.5e-07	1.66e-06	-1.44e-06	1.29e-06	1.41e-06
8.8686	1.12e-06	1.33e-06	-7.5e-07	1.46e-06	-4e-08	1.09e-06	1.37e-06	-7.8e-07	1.36e-06	2.12e-06	1.42e-06	2.52e-06	5.1e-07	-9e-08	1.96e-06	4.5e-07	9.8e-07	8.2e-07	1.29e-06	1.3e-06	1.65e-06	1.68e-06	0	6e-08	1.05e-06	7.6e-07	1.39e-06	-1.29e-06	1.18e-06	1.84e-06
8.86839	9.9e-07	1.15e-06	-6.8e-07	9.8e-07	-5.8e-07	7.6e-07	1.17e-06	-4.1e-07	1.31e-06	2.37e-06	1.45e-06	2.59e-06	1.16e-06	1.8e-07	1.74e-06	9.3e-07	9.2e-07	1.16e-06	1.47e-06	1.08e-06	2.03e-06	1.48e-06	0	-3.6e-07	8.4e-07	1.19e-06	1.15e-06	-6.3e-07	1.13e-06	1.92e-06
8.86817	9.6e-07	1.01e-06	-5e-07	6.2e-07	-1.27e-06	7.1e-07	8.2e-07	-3.7e-07	1.23e-06	2.08e-06	1.5e-06	2.32e-06	1.85e-06	3.4e-07	1.86e-06	1.11e-06	8.1e-07	1.16e-06	1.33e-06	8.2e-07	2.19e-06	1.22e-06	0	-3.6e-07	9.7e-07	1.26e-06	8e-07	1.8e-07	1.16e-06	1.62e-06
8.86796	9.9e-07	9.8e-07	-3.2e-07	5.1e-07	-1.77e-06	7.9e-07	4.8e-07	-4.3e-07	1.11e-06	1.47e-06	1.45e-06	1.94e-06	2.36e-06	3.5e-07	2.28e-06	1.04e-06	7.6e-07	9.2e-07	9.6e-07	6.2e-07	2.08e-06	1.01e-06	0	1e-08	1.29e-06	1.02e-06	2.2e-07	7.9e-07	1.19e-06	1.12e-06
8.86775	9.7e-07	1.01e-06	-2.5e-07	6.1e-07	-1.78e-06	8.6e-07	3.2e-07	-3.3e-07	9.3e-07	9.9e-07	1.3e-06	1.68e-06	2.51e-06	4.2e-07	2.65e-06	9.2e-07	8.9e-07	6.3e-07	7e-07	5.2e-07	1.78e-06	9.2e-07	0	5.3e-07	1.62e-06	6.2e-07	-4.5e-07	1.15e-06	1.2e-06	6.5e-07
8.86753	8.6e-07	9.9e-07	-2.8e-07	7.4e-07	-1.21e-06	8.3e-07	3.7e-07	-3e-08	6.7e-07	1e-06	1.18e-06	1.63e-06	2.26e-06	8.1e-07	2.58e-06	9.5e-07	1.18e-06	4.4e-07	7.6e-07	5.4e-07	1.47e-06	9.4e-07	0	9.6e-07	1.86e-06	2.8e-07	-8.4e-07	1.37e-06	1.22e-06	3.7e-07
8.86732	7e-07	8.8e-07	-2.6e-07	7.4e-07	-2.4e-07	7e-07	5.3e-07	3.6e-07	3.8e-07	1.4e-06	1.3e-06	1.74e-06	1.73e-06	1.53e-06	2.07e-06	1.15e-06	1.47e-06	3.7e-07	1.07e-06	6.4e-07	1.23e-06	1.03e-06	0	1.21e-06	1.87e-06	1.8e-07	-6.7e-07	1.57e-06	1.29e-06	2.9e-07
8.8671	5.8e-07	7.2e-07	-4e-08	5.7e-07	7.5e-07	5e-07	6.7e-07	7e-07	2.2e-07	1.78e-06	1.69e-06	1.84e-06	1.19e-06	2.2e-06	1.51e-06	1.42e-06	1.57e-06	3.5e-07	1.33e-06	7.6e-07	1.06e-06	1.16e-06	0	1.3e-06	1.55e-06	4.1e-07	-2e-08	1.76e-06	1.38e-06	3.5e-07
8.86689	5.2e-07	6e-07	3.4e-07	3.7e-07	1.4e-06	2.6e-07	7.3e-07	9.7e-07	3e-07	1.77e-06	2.14e-06	1.8e-06	9.3e-07	2.32e-06	1.29e-06	1.68e-06	1.34e-06	3.9e-07	1.36e-06	8.5e-07	9.2e-07	1.24e-06	0	1.3e-06	9.1e-07	8.7e-07	7e-07	1.96e-06	1.41e-06	5e-07
8.86668	5.1e-07	5.4e-07	6.4e-07	3.1e-07	1.5e-06	0	7.6e-07	1.16e-06	5.7e-07	1.41e-06	2.33e-06	1.6e-06	1.08e-06	1.81e-06	1.45e-06	1.83e-06	8.6e-07	5.9e-07	1.2e-06	8.6e-07	8.5e-07	1.25e-06	0	1.3e-06	2.1e-07	1.27e-06	1.09e-06	2.19e-06	1.33e-06	6.9e-07
8.86646	4.7e-07	5.3e-07	6.8e-07	4.2e-07	1.2e-06	-2.7e-07	8e-07	1.17e-06	7.9e-07	1.1e-06	2.1e-06	1.36e-06	1.59e-06	1.09e-06	1.7e-06	1.78e-06	4.2e-07	1.01e-06	1.01e-06	8.2e-07	9.1e-07	1.21e-06	9e-08	1.38e-06	-2.2e-07	1.25e-06	1.04e-06	2.44e-06	1.17e-06	9.2e-07
8.86625	3.9e-07	5e-07	4.8e-07	6.1e-07	8.6e-07	-4.9e-07	8.1e-07	8.6e-07	7.9e-07	1.18e-06	1.55e-06	1.21e-06	2.16e-06	8.1e-07	1.77e-06	1.49e-06	2.9e-07	1.53e-06	9.4e-07	7.7e-07	1.1e-06	1.16e-06	6.1e-07	1.54e-06	-1.9e-07	7.3e-07	6.1e-07	2.56e-06	1.01e-06	1.18e-06
8.86604	2.7e-07	4.1e-07	2.3e-07	7.4e-07	7.7e-07	-5.6e-07	7.1e-07	2e-07	6.7e-07	1.59e-06	9.8e-07	1.22e-06	2.48e-06	1.25e-06	1.64e-06	9.8e-07	4.9e-07	1.9e-06	1.03e-06	7.1e-07	1.29e-06	1.1e-06	1.09e-06	1.66e-06	1.9e-07	0	-6e-08	2.4e-06	9.5e-07	1.48e-06
8.86582	1.7e-07	3e-07	3e-08	7.5e-07	9e-07	-3.6e-07	4.7e-07	-5.8e-07	6.7e-07	1.95e-06	5.8e-07	1.31e-06	2.4e-06	2.05e-06	1.48e-06	4.3e-07	8.1e-07	1.98e-06	1.24e-06	6.2e-07	1.33e-06	1.02e-06	1.29e-06	1.56e-06	6.3e-07	-4.8e-07	-7.5e-07	1.95e-06	1.04e-06	1.81e-06
8.86561	1.3e-07	1.9e-07	-1e-07	6.5e-07	1.05e-06	8e-08	1.7e-07	-1.14e-06	9.2e-07	1.84e-06	4.5e-07	1.34e-06	1.99e-06	2.6e-06	1.38e-06	0	9.8e-07	1.8e-06	1.49e-06	5.1e-07	1.19e-06	9.1e-07	1.2e-06	1.16e-06	9.2e-07	-5.1e-07	-1.17e-06	1.4e-06	1.23e-06	2.12e-06
8.86539	1.8e-07	1.5e-07	-1.5e-07	5.1e-07	1.07e-06	5.6e-07	-5e-08	-1.29e-06	1.31e-06	1.18e-06	5.7e-07	1.27e-06	1.49e-06	2.54e-06	1.26e-06	0	9.3e-07	1.57e-06	1.72e-06	4.3e-07	9.9e-07	8.3e-07	9.9e-07	5.8e-07	1.05e-06	-2.8e-07	-1.09e-06	9.5e-07	1.47e-06	2.3e-06
8.86518	3.1e-07	2e-07	-2e-08	4.6e-07	1.04e-06	8.7e-07	-1.8e-07	-1.15e-06	1.64e-06	2.6e-07	8.6e-07	1.14e-06	1.08e-06	2.02e-06	1.04e-06	0	7.5e-07	1.38e-06	1.91e-06	4.2e-07	8.6e-07	8.2e-07	8.6e-07	1.4e-07	1.14e-06	-6e-08	-5.9e-07	6.9e-07	1.65e-06	2.21e-06
8.86497	4.6e-07	3.4e-07	3e-07	6.7e-07	1.05e-06	9.4e-07	-3.7e-07	-9.7e-07	1.84e-06	0	1.2e-06	1.07e-06	7.5e-07	1.45e-06	7.8e-07	2.6e-07	5.5e-07	1.22e-06	2.06e-06	4.5e-07	8.3e-07	8.5e-07	9e-07	1.3e-07	1.27e-06	9e-08	4e-08	5.9e-07	1.72e-06	1.81e-06
8.86475	5e-07	4.8e-07	5.9e-07	1.17e-06	1.03e-06	9.4e-07	-7.1e-07	-8.9e-07	1.93e-06	0	1.44e-06	1.13e-06	4.5e-07	1.1e-06	6.5e-07	7.1e-07	3.7e-07	1.01e-06	2.19e-06	4.3e-07	8.5e-07	8.3e-07	1.08e-06	5.6e-07	1.38e-06	3.5e-07	5.8e-07	5.3e-07	1.63e-06	1.24e-06
8.86454	3.8e-07	5.2e-07	5.7e-07	1.74e-06	8.1e-07	1.01e-06	-1.08e-06	-8.3e-07	1.94e-06	0	1.48e-06	1.33e-06	1.8e-07	9.9e-07	7.9e-07	1.14e-06	2.7e-07	7.5e-07	2.21e-06	3.1e-07	8.2e-07	7.1e-07	1.31e-06	1.17e-06	1.35e-06	8.4e-07	1.01e-06	4.4e-07	1.36e-06	7.5e-07
8.86433	1.9e-07	4e-07	1.5e-07	2.03e-06	3.8e-07	1.15e-06	-1.2e-06	-6.6e-07	1.85e-06	0	1.29e-06	1.6e-06	1.1e-07	9.9e-07	1.18e-06	1.41e-06	3.5e-07	4.6e-07	2.01e-06	1.8e-07	6.6e-07	5.8e-07	1.52e-06	1.65e-06	1.1e-06	1.46e-06	1.39e-06	3.1e-07	9.2e-07	5.2e-07
8.86411	1.6e-07	2.2e-07	-4.2e-07	1.82e-06	-4e-08	1.2e-06	-8.6e-07	-3.7e-07	1.66e-06	0	9.5e-07	1.88e-06	3.9e-07	9.8e-07	1.67e-06	1.36e-06	5.9e-07	1.8e-07	1.5e-06	1.9e-07	3.6e-07	5.9e-07	1.68e-06	1.83e-06	7.1e-07	1.97e-06	1.62e-06	1.9e-07	4.1e-07	5.2e-07
8.8639	4.5e-07	1.8e-07	-7.5e-07	1.31e-06	-1.6e-07	1.04e-06	-2.3e-07	-1.4e-07	1.47e-06	2e-08	5.6e-07	2.07e-06	9.4e-07	8.7e-07	2.02e-06	1.01e-06	8.3e-07	0	7.5e-07	4e-07	-3e-08	7.8e-07	1.74e-06	1.77e-06	2.8e-07	2.26e-06	1.58e-06	2.3e-07	5e-08	6e-07
8.86369	1.02e-06	4.8e-07	-6.3e-07	9.6e-07	8e-08	7.8e-07	3.3e-07	-1.3e-07	1.38e-06	2e-07	2.5e-07	2.12e-06	1.39e-06	6.1e-07	1.97e-06	5e-07	8.4e-07	0	3e-08	7.4e-07	-3.3e-07	1.12e-06	1.64e-06	1.61e-06	-1.3e-07	2.29e-06	1.3e-06	5.1e-07	2e-08	5.6e-07
8.86347	1.6e-06	1.05e-06	-1.8e-07	1.02e-06	5.4e-07	6e-07	5.2e-07	-3.9e-07	1.45e-06	5.1e-07	9e-08	2.04e-06	1.38e-06	3e-07	1.45e-06	1.1e-07	5.5e-07	5e-08	-3.3e-07	1.13e-06	-3.3e-07	1.5e-06	1.31e-06	1.42e-06	-5.4e-07	2.02e-06	1.02e-06	9.7e-07	3.8e-07	3.8e-07
8.86326	1.89e-06	1.63e-06	3.1e-07	1.26e-06	9.9e-07	6.2e-07	4e-07	-8e-07	1.66e-06	8e-07	1e-07	1.88e-06	8.9e-07	1.3e-07	6.3e-07	5e-08	1.2e-07	4.6e-07	-9e-08	1.49e-06	-1e-08	1.85e-06	8.8e-07	1.21e-06	-9.2e-07	1.45e-06	9.5e-07	1.41e-06	9.1e-07	1.6e-07
8.86304	1.75e-06	1.91e-06	6.7e-07	1.24e-06	1.24e-06	7.3e-07	2.7e-07	-1.2e-06	1.93e-06	8e-07	2.3e-07	1.69e-06	3e-07	3.5e-07	0	2.8e-07	-2e-07	7.9e-07	6.7e-07	1.74e-06	4.3e-07	2.1e-06	5.7e-07	1.08e-06	-1.07e-06	7.4e-07	1.08e-06	1.59e-06	1.33e-06	4e-08
8.86283	1.34e-06	1.78e-06	8.3e-07	7.8e-07	1.23e-06	7.4e-07	3.2e-07	-1.44e-06	2.21e-06	3.6e-07	3.3e-07	1.57e-06	2e-08	9.8e-07	0	6.1e-07	-2.8e-07	7.2e-07	1.52e-06	1.78e-06	7.2e-07	2.15e-06	6e-07	1.18e-06	-8e-07	1.9e-07	1.18e-06	1.45e-06	1.48e-06	8e-08
8.86262	8.9e-07	1.36e-06	8.2e-07	1.7e-07	9.7e-07	5.4e-07	4.8e-07	-1.39e-06	2.38e-06	0	3.6e-07	1.54e-06	1.8e-07	1.75e-06	1.7e-07	8.5e-07	-2.1e-07	1.9e-07	2.01e-06	1.61e-06	7.7e-07	1.98e-06	9.3e-07	1.56e-06	-1.1e-07	-4e-08	1.04e-06	1.07e-06	1.4e-06	2.6e-07
8.8624	5.9e-07	9.1e-07	6.3e-07	-1.5e-07	5.9e-07	1.6e-07	5.4e-07	-9.8e-07	2.37e-06	0	3.3e-07	1.63e-06	5.5e-07	2.31e-06	8.8e-07	1e-06	-1.3e-07	0	1.96e-06	1.37e-06	7.5e-07	1.75e-06	1.25e-06	2.05e-06	6.7e-07	-7e-08	6.4e-07	6.4e-07	1.24e-06	5.4e-07
8.86219	4.8e-07	6.1e-07	2.5e-07	-8e-08	2.7e-07	-2.5e-07	3.7e-07	-2.2e-07	2.2e-06	0	3.6e-07	1.74e-06	8.6e-07	2.48e-06	1.54e-06	1.17e-06	-1e-07	0	1.55e-06	1.32e-06	8.3e-07	1.7e-06	1.27e-06	2.3e-06	1.17e-06	-1.6e-07	2.3e-07	2.7e-07	1.07e-06	8.9e-07
8.86198	5.3e-07	5e-07	-2.9e-07	1.7e-07	1.1e-07	-5.3e-07	1e-07	7.8e-07	2.01e-06	0	4.6e-07	1.71e-06	1e-06	2.28e-06	1.99e-06	1.31e-06	-5e-08	0	1.13e-06	1.56e-06	1.07e-06	1.93e-06	9.5e-07	2.11e-06	1.34e-06	-3.7e-07	1.2e-07	0	8.8e-07	1.24e-06
8.86176	6.8e-07	5.6e-07	-8.4e-07	3.2e-07	1e-08	-5.6e-07	1e-08	1.73e-06	1.95e-06	0	5.8e-07	1.37e-06	1.06e-06	1.81e-06	2.25e-06	1.27e-06	1e-07	0	9e-07	1.93e-06	1.34e-06	2.29e-06	5.4e-07	1.61e-06	1.39e-06	-5.3e-07	4.3e-07	-1e-07	6.5e-07	1.43e-06
8.86155	8.1e-07	7e-07	-1.24e-06	3.7e-07	-1.7e-07	-3.2e-07	2.6e-07	2.29e-06	2.05e-06	0	6e-07	8e-07	1.13e-06	1.13e-06	2.42e-06	9.6e-07	3.3e-07	0	8.6e-07	2.1e-06	1.55e-06	2.47e-06	2.8e-07	1.14e-06	1.52e-06	-5.1e-07	9.2e-07	2e-08	4.6e-07	1.3e-06
8.86134	8.6e-07	8.4e-07	-1.37e-06	4.3e-07	-4.5e-07	1.3e-07	8.3e-07	2.22e-06	2.2e-06	8e-08	5e-07	2.8e-07	1.2e-06	3.5e-07	2.48e-06	5.4e-07	5e-07	0	9.2e-07	1.87e-06	1.67e-06	2.25e-06	2e-07	9.3e-07	1.66e-06	-4.5e-07	1.23e-06	2.8e-07	3.4e-07	9e-07
8.86112	8.6e-07	8.9e-07	-1.28e-06	5.8e-07	-6.1e-07	6.1e-07	1.45e-06	1.65e-06	2.21e-06	0	3.4e-07	7e-08	1.19e-06	-2.3e-07	2.38e-06	1.9e-07	4.7e-07	0	1.01e-06	1.25e-06	1.71e-06	1.64e-06	2.3e-07	9.7e-07	1.58e-06	-6.3e-07	1.28e-06	4.4e-07	2.4e-07	4.7e-07
8.86091	9.3e-07	8.8e-07	-1.16e-06	7.7e-07	-4.2e-07	9.6e-07	1.84e-06	9.7e-07	2e-06	0	2.1e-07	1.9e-07	1.06e-06	-3.5e-07	2.12e-06	0	2.7e-07	0	1.13e-06	5.2e-07	1.68e-06	9.3e-07	3.7e-07	1.09e-06	1.2e-06	-1.09e-06	1.38e-06	2.9e-07	1e-07	3.1e-07
8.86069	1.18e-06	9.6e-07	-1.16e-06	9.6e-07	1.1e-07	1.07e-06	1.78e-06	5.4e-07	1.67e-06	0	1.7e-07	3.8e-07	8.1e-07	3e-08	1.8e-06	0	2e-08	2.7e-07	1.32e-06	5e-08	1.6e-06	4.6e-07	6.8e-07	1.2e-06	7.2e-07	-1.5e-06	1.85e-06	-9e-08	-2e-08	5.1e-07
8.86048	1.46e-06	1.2e-06	-1.29e-06	1.21e-06	6.7e-07	9.2e-07	1.31e-06	3.4e-07	1.41e-06	0	1.5e-07	4.1e-07	5e-07	6.1e-07	1.52e-06	0	-1e-07	7.4e-07	1.67e-06	6e-08	1.55e-06	4.6e-07	1.17e-06	1.31e-06	3.8e-07	-1.5e-06	2.53e-06	-3.7e-07	2e-08	9.2e-07
8.86027	1.54e-06	1.49e-06	-1.45e-06	1.56e-06	9.5e-07	5.6e-07	6.7e-07	4e-08	1.35e-06	0	1.3e-07	3e-07	1.7e-07	1.03e-06	1.34e-06	0	-4e-08	1.08e-06	2.17e-06	4.9e-07	1.58e-06	8.8e-07	1.61e-06	1.43e-06	2.9e-07	-1.03e-06	2.89e-06	-3e-07	2.9e-07	1.33e-06
8.86005	1.26e-06	1.56e-06	-1.55e-06	1.95e-06	8.4e-07	1.8e-07	2e-07	-6e-07	1.4e-06	0	1.3e-07	2.6e-07	-1.3e-07	1.18e-06	1.27e-06	3.3e-07	1.4e-07	1.17e-06	2.73e-06	1.04e-06	1.67e-06	1.42e-06	1.76e-06	1.47e-06	4.2e-07	-3.9e-07	2.58e-06	5e-08	6.4e-07	1.64e-06
8.85984	8e-07	1.28e-06	-1.59e-06	2.27e-06	5.2e-07	1e-08	1.1e-07	-1.33e-06	1.37e-06	0	2.4e-07	4.1e-07	-3.9e-07	1.25e-06	1.32e-06	8.5e-07	3.4e-07	9.8e-07	3.08e-06	1.32e-06	1.7e-06	1.7e-06	1.6e-06	1.35e-06	7.6e-07	1.8e-07	1.86e-06	4.2e-07	8.8e-07	1.81e-06
8.85963	4.6e-07	8.2e-07	-1.61e-06	2.4e-06	2.4e-07	1.7e-07	3.2e-07	-1.65e-06	1.13e-06	0	4.6e-07	6.6e-07	-5.3e-07	1.47e-06	1.44e-06	1.12e-06	5e-07	6.5e-07	2.99e-06	1.16e-06	1.55e-06	1.55e-06	1.37e-06	1.12e-06	1.29e-06	6e-07	1.29e-06	6.7e-07	9.1e-07	1.83e-06
8.85941	3.9e-07	4.9e-07	-1.56e-06	2.27e-06	1.3e-07	5.9e-07	5.9e-07	-1.35e-06	7.4e-07	0	6.8e-07	8.6e-07	-4.6e-07	1.87e-06	1.54e-06	1.03e-06	6.4e-07	4.5e-07	2.46e-06	7e-07	1.18e-06	1.1e-06	1.36e-06	9.3e-07	1.84e-06	9.5e-07	1.22e-06	8.8e-07	8.4e-07	1.71e-06
8.8592	4.8e-07	4.2e-07	-1.4e-06	1.92e-06	1.8e-07	1.03e-06	6.8e-07	-7.5e-07	3.9e-07	0	7.3e-07	9.7e-07	-1.7e-07	2.28e-06	1.5e-06	7.8e-07	8.4e-07	6e-07	1.69e-06	2.7e-07	6.9e-07	6.7e-07	1.59e-06	9.1e-07	2.07e-06	1.19e-06	1.5e-06	1.19e-06	8.5e-07	1.51e-06
8.85898	5.2e-07	5.1e-07	-1.15e-06	1.47e-06	3.5e-07	1.24e-06	6.2e-07	-4e-07	1.8e-07	0	5.3e-07	1.04e-06	3e-07	2.52e-06	1.29e-06	6.8e-07	1.14e-06	1.04e-06	1.01e-06	1.4e-07	2.8e-07	5.4e-07	1.84e-06	1.02e-06	1.69e-06	1.17e-06	1.81e-06	1.55e-06	1e-06	1.36e-06
8.85877	4.3e-07	5.4e-07	-9.3e-07	1.09e-06	6e-07	1.16e-06	5.6e-07	-4.3e-07	1.3e-07	0	1.7e-07	1.13e-06	7.8e-07	2.51e-06	9.9e-07	8.4e-07	1.38e-06	1.48e-06	6.2e-07	3.5e-07	5e-08	7.4e-07	1.9e-06	1.11e-06	8e-07	8.3e-07	2e-06	1.78e-06	1.17e-06	1.32e-06
8.85856	3.3e-07	4.6e-07	-7.6e-07	8.4e-07	9.4e-07	9.2e-07	5.6e-07	-5.1e-07	2.2e-07	4.4e-07	-1.6e-07	1.25e-06	1.14e-06	2.25e-06	7.5e-07	1.12e-06	1.36e-06	1.66e-06	5.6e-07	7.7e-07	-4e-08	1.15e-06	1.73e-06	1.02e-06	-1.7e-07	3.8e-07	2.13e-06	1.79e-06	1.17e-06	1.31e-06
8.85834	3.6e-07	3.6e-07	-5.1e-07	6.9e-07	1.25e-06	7.7e-07	5.2e-07	-2.5e-07	4.3e-07	1.15e-06	-2.7e-07	1.39e-06	1.36e-06	1.78e-06	6.4e-07	1.29e-06	9.4e-07	1.48e-06	6.9e-07	1.19e-06	-1.2e-07	1.56e-06	1.46e-06	7.4e-07	-7.4e-07	1e-07	2.28e-06	1.66e-06	9.5e-07	1.18e-06
8.85813	5.8e-07	3.9e-07	-8e-08	5.4e-07	1.42e-06	8e-07	2.7e-07	3.5e-07	7.5e-07	1.2e-06	-1.2e-07	1.56e-06	1.53e-06	1.14e-06	6.5e-07	1.25e-06	2.9e-07	1.12e-06	7.6e-07	1.47e-06	-2.9e-07	1.84e-06	1.26e-06	3.9e-07	-7.7e-07	1.5e-07	2.46e-06	1.49e-06	6.2e-07	9.1e-07
8.85792	9.5e-07	6.1e-07	4.3e-07	4.2e-07	1.38e-06	9.1e-07	-9e-08	9.7e-07	1.09e-06	5.9e-07	2.2e-07	1.8e-06	1.73e-06	4.7e-07	7.4e-07	9.5e-07	-2.1e-07	8e-07	5.9e-07	1.61e-06	-4.8e-07	1.98e-06	1.19e-06	1.7e-07	-3.9e-07	4.5e-07	2.57e-06	1.28e-06	4.3e-07	7e-07
8.8577	1.31e-06	9.8e-07	7.4e-07	4.2e-07	1.2e-06	8.6e-07	-2.8e-07	1.33e-06	1.32e-06	0	5.5e-07	2.05e-06	1.94e-06	-6e-08	8.4e-07	4.5e-07	-2.9e-07	6.6e-07	2.1e-07	1.64e-06	-5e-07	2.01e-06	1.2e-06	1.9e-07	1.9e-07	7.9e-07	2.55e-06	9.4e-07	5e-07	7.7e-07
8.85749	1.52e-06	1.34e-06	6.6e-07	5.2e-07	1.01e-06	5.5e-07	-7e-08	1.45e-06	1.38e-06	0	6.9e-07	2.15e-06	2.01e-06	-3.1e-07	9.3e-07	0	4e-08	7.4e-07	-9e-08	1.57e-06	-2.1e-07	1.95e-06	1.16e-06	3.2e-07	8.5e-07	1.04e-06	2.41e-06	5e-07	7.3e-07	1.17e-06
8.85728	1.48e-06	1.55e-06	2.5e-07	5.4e-07	8.8e-07	1.2e-07	4.1e-07	1.46e-06	1.34e-06	0	5.9e-07	1.98e-06	1.91e-06	-3.2e-07	1.02e-06	0	4.7e-07	9.7e-07	-5e-08	1.4e-06	3.9e-07	1.78e-06	1.05e-06	3.8e-07	1.56e-06	1.18e-06	2.26e-06	1.1e-07	9e-07	1.69e-06
8.85706	1.27e-06	1.51e-06	-2.2e-07	3.7e-07	7.5e-07	-1.3e-07	7.5e-07	1.38e-06	1.31e-06	0	3.9e-07	1.54e-06	1.74e-06	-2.5e-07	1.17e-06	0	7.9e-07	1.23e-06	3.3e-07	1.15e-06	1.18e-06	1.54e-06	9.7e-07	3.2e-07	2.16e-06	1.29e-06	2.21e-06	-9e-08	8.2e-07	2.04e-06
8.85685	1.1e-06	1.3e-06	-5.1e-07	1.7e-07	5.1e-07	-5e-08	6.3e-07	1.18e-06	1.38e-06	1e-07	3.3e-07	1.02e-06	1.64e-06	-2.6e-07	1.43e-06	0	9.8e-07	1.43e-06	8e-07	9.2e-07	1.94e-06	1.31e-06	1.05e-06	2.7e-07	2.48e-06	1.48e-06	2.24e-06	-1e-07	5.6e-07	2.07e-06
8.85663	1.12e-06	1.13e-06	-5.1e-07	1.9e-07	1.8e-07	2.3e-07	1.2e-07	9.2e-07	1.51e-06	1.4e-07	5.3e-07	6.4e-07	1.67e-06	-3.2e-07	1.74e-06	7.2e-07	1.14e-06	1.49e-06	1.1e-06	8.1e-07	2.46e-06	1.2e-06	1.25e-06	3.8e-07	2.45e-06	1.8e-06	2.16e-06	-2e-08	3.3e-07	1.86e-06
8.85642	1.3e-06	1.15e-06	-2.7e-07	5.4e-07	-1.2e-07	5e-07	-4e-07	7.4e-07	1.63e-06	0	9.2e-07	5.5e-07	1.75e-06	-3.1e-07	1.97e-06	1.41e-06	1.24e-06	1.44e-06	1.13e-06	7.9e-07	2.59e-06	1.18e-06	1.37e-06	6e-07	2.23e-06	2.24e-06	1.71e-06	5e-08	3.3e-07	1.59e-06
8.85621	1.41e-06	1.32e-06	1e-07	1.05e-06	-2.4e-07	6e-07	-5.3e-07	6.7e-07	1.71e-06	0	1.32e-06	6.8e-07	1.82e-06	-1e-07	2.06e-06	1.82e-06	1.09e-06	1.29e-06	9.4e-07	7.5e-07	2.29e-06	1.14e-06	1.25e-06	7.1e-07	2.02e-06	2.65e-06	9e-07	1.6e-07	5.4e-07	1.39e-06
8.85599	1.29e-06	1.44e-06	4e-07	1.43e-06	-1.3e-07	5.6e-07	-2.5e-07	5.3e-07	1.78e-06	0	1.59e-06	8.6e-07	1.86e-06	3.2e-07	2.06e-06	1.93e-06	6e-07	1.04e-06	6.6e-07	5.8e-07	1.63e-06	9.8e-07	9.7e-07	6.1e-07	1.94e-06	2.78e-06	1e-07	4.2e-07	8.4e-07	1.36e-06
8.85578	9.7e-07	1.31e-06	4.9e-07	1.53e-06	1.2e-07	4.4e-07	1.3e-07	1.7e-07	1.87e-06	0	1.68e-06	9e-07	1.85e-06	8.3e-07	2.02e-06	1.91e-06	-3e-08	6.8e-07	4.3e-07	3.2e-07	8.6e-07	7.3e-07	8.3e-07	4.2e-07	1.94e-06	2.52e-06	-2.6e-07	8.6e-07	1.07e-06	1.54e-06
8.85557	6.8e-07	1e-06	3.7e-07	1.37e-06	4.5e-07	3e-07	2.3e-07	-3.2e-07	1.92e-06	3e-08	1.62e-06	7.4e-07	1.7e-06	1.22e-06	1.9e-06	2e-06	-4.3e-07	3.2e-07	4e-07	1.2e-07	2.8e-07	5.2e-07	9.9e-07	3.3e-07	1.98e-06	1.96e-06	-6e-08	1.33e-06	1.11e-06	1.89e-06
8.85535	6.5e-07	7.1e-07	2.3e-07	1.1e-06	8.3e-07	2.1e-07	-8e-08	-6.7e-07	1.78e-06	2.9e-07	1.43e-06	5.3e-07	1.32e-06	1.25e-06	1.61e-06	2.29e-06	-4e-07	1.6e-07	6.8e-07	5e-08	9e-08	4.5e-07	1.36e-06	4.6e-07	2.08e-06	1.42e-06	4.1e-07	1.67e-06	9.1e-07	2.25e-06
8.85514	8.9e-07	6.8e-07	2.7e-07	8.6e-07	1.21e-06	2.4e-07	-5.6e-07	-7.2e-07	1.35e-06	7.1e-07	1.14e-06	4.9e-07	8e-07	8.6e-07	1.14e-06	2.6e-06	-8e-08	2.9e-07	1.19e-06	4e-08	2.7e-07	4.4e-07	1.64e-06	7.5e-07	2.29e-06	1.16e-06	7.6e-07	1.85e-06	5.2e-07	2.42e-06
8.85493	1.26e-06	9.2e-07	5.4e-07	7.3e-07	1.47e-06	3.8e-07	-8.3e-07	-5.9e-07	7.6e-07	1.29e-06	8.5e-07	7.7e-07	4.2e-07	2.4e-07	6.6e-07	2.63e-06	1.5e-07	5.8e-07	1.68e-06	-3e-08	5.9e-07	3.7e-07	1.71e-06	1.1e-06	2.56e-06	1.28e-06	8.4e-07	2.01e-06	1.7e-07	2.31e-06
8.85471	1.56e-06	1.29e-06	8.5e-07	7.4e-07	1.47e-06	5.6e-07	-6.9e-07	-5.2e-07	3.5e-07	1.82e-06	6.8e-07	1.31e-06	3.5e-07	-2.7e-07	3.4e-07	2.25e-06	1.1e-07	7.4e-07	1.87e-06	-1.9e-07	7.7e-07	2.2e-07	1.67e-06	1.48e-06	2.72e-06	1.6e-06	8.1e-07	2.24e-06	1.1e-07	2.07e-06
8.8545	1.73e-06	1.59e-06	9.7e-07	8.5e-07	1.22e-06	6.9e-07	-2e-07	-6.1e-07	4e-07	1.95e-06	7.4e-07	1.9e-06	5.3e-07	-4.1e-07	2.3e-07	1.68e-06	-6e-08	6.4e-07	1.73e-06	-2.8e-07	7.6e-07	1.1e-07	1.68e-06	1.86e-06	2.62e-06	1.9e-06	9.3e-07	2.43e-06	4.2e-07	1.97e-06
8.85428	1.8e-06	1.76e-06	8.1e-07	9.8e-07	9e-07	8.4e-07	4.5e-07	-7e-07	8.9e-07	1.52e-06	1.01e-06	2.29e-06	7e-07	-2.4e-07	2.6e-07	1.25e-06	-8e-08	4.8e-07	1.49e-06	-1.4e-07	7.5e-07	2.5e-07	1.78e-06	2.14e-06	2.26e-06	2.09e-06	1.2e-06	2.36e-06	9.2e-07	2.19e-06
8.85407	1.81e-06	1.83e-06	4.6e-07	1.1e-06	6.8e-07	1.06e-06	1.06e-06	-6.4e-07	1.5e-06	7.2e-07	1.3e-06	2.35e-06	7e-07	1e-08	3.6e-07	1.07e-06	1.7e-07	5.5e-07	1.43e-06	2.9e-07	9.8e-07	6.7e-07	1.95e-06	2.25e-06	1.78e-06	2.23e-06	1.45e-06	1.92e-06	1.29e-06	2.64e-06
8.85386	1.72e-06	1.84e-06	6e-08	1.21e-06	6.3e-07	1.33e-06	1.52e-06	-4.1e-07	1.9e-06	1e-08	1.4e-06	2.08e-06	6.2e-07	1.8e-07	5.3e-07	9e-07	5.3e-07	9.6e-07	1.58e-06	8.6e-07	1.49e-06	1.23e-06	2.16e-06	2.18e-06	1.41e-06	2.34e-06	1.57e-06	1.24e-06	1.37e-06	3.03e-06
8.85364	1.46e-06	1.74e-06	-2.3e-07	1.35e-06	6.8e-07	1.53e-06	1.74e-06	-2.5e-07	1.99e-06	0	1.27e-06	1.64e-06	6.5e-07	3.1e-07	7.9e-07	4.2e-07	7.4e-07	1.51e-06	1.75e-06	1.34e-06	2.1e-06	1.7e-06	2.42e-06	2.05e-06	1.31e-06	2.27e-06	1.65e-06	6.4e-07	1.23e-06	3.13e-06
8.85343	1.03e-06	1.49e-06	-4e-07	1.49e-06	7.2e-07	1.61e-06	1.69e-06	-3.7e-07	1.88e-06	0	1.08e-06	1.23e-06	9.2e-07	5.2e-07	1.1e-06	0	6.9e-07	1.85e-06	1.7e-06	1.57e-06	2.53e-06	1.93e-06	2.69e-06	1.97e-06	1.52e-06	1.82e-06	1.94e-06	3.9e-07	1.05e-06	2.9e-06
8.85322	5.4e-07	1.06e-06	-5e-07	1.62e-06	6.8e-07	1.65e-06	1.49e-06	-7.6e-07	1.66e-06	2e-08	1.09e-06	1.02e-06	1.37e-06	8.4e-07	1.39e-06	0	5.2e-07	1.79e-06	1.39e-06	1.55e-06	2.64e-06	1.92e-06	2.83e-06	1.93e-06	1.9e-06	1.05e-06	2.45e-06	6.1e-07	9.4e-07	2.51e-06
8.853	1.9e-07	5.7e-07	-5.7e-07	1.73e-06	6e-07	1.7e-06	1.37e-06	-1.17e-06	1.34e-06	1.5e-07	1.35e-06	1.03e-06	1.86e-06	1.2e-06	1.62e-06	0	4e-07	1.38e-06	9.6e-07	1.39e-06	2.43e-06	1.76e-06	2.71e-06	1.81e-06	2.16e-06	4.1e-07	2.92e-06	1.14e-06	9e-07	2.12e-06
8.85279	1.6e-07	2.2e-07	-5.8e-07	1.84e-06	5.3e-07	1.69e-06	1.47e-06	-1.32e-06	9.6e-07	2.4e-07	1.68e-06	1.16e-06	2.25e-06	1.48e-06	1.74e-06	0	4e-07	8.7e-07	5.9e-07	1.22e-06	1.98e-06	1.6e-06	2.32e-06	1.54e-06	2.13e-06	3.9e-07	2.98e-06	1.67e-06	9e-07	1.84e-06
8.85258	4.9e-07	1.9e-07	-4.5e-07	1.95e-06	5e-07	1.54e-06	1.73e-06	-1.12e-06	7.5e-07	3.8e-07	1.84e-06	1.21e-06	2.39e-06	1.59e-06	1.7e-06	8.5e-07	4.9e-07	4.9e-07	3.5e-07	1.15e-06	1.42e-06	1.52e-06	1.7e-06	1.2e-06	1.87e-06	1.05e-06	2.55e-06	1.88e-06	9.7e-07	1.71e-06
8.85236	1.01e-06	5.2e-07	-1.9e-07	2.01e-06	4.7e-07	1.27e-06	1.9e-06	-6.7e-07	8.9e-07	5.7e-07	1.75e-06	1.09e-06	2.24e-06	1.53e-06	1.49e-06	1.89e-06	6e-07	3.5e-07	2.9e-07	1.12e-06	9.6e-07	1.5e-06	9.9e-07	8.8e-07	1.61e-06	1.87e-06	1.87e-06	1.63e-06	1.08e-06	1.74e-06
8.85215	1.49e-06	1.05e-06	0	1.98e-06	4.1e-07	1.05e-06	1.78e-06	-1.1e-07	1.3e-06	7.1e-07	1.54e-06	9e-07	1.98e-06	1.4e-06	1.27e-06	2.45e-06	7e-07	4.5e-07	4.2e-07	1e-06	8.1e-07	1.38e-06	3.7e-07	6.8e-07	1.46e-06	2.26e-06	1.33e-06	1.03e-06	1.1e-06	1.91e-06
8.85193	1.72e-06	1.52e-06	-8e-08	1.86e-06	3.2e-07	9.6e-07	1.38e-06	5.3e-07	1.59e-06	7.3e-07	1.38e-06	8.8e-07	1.89e-06	1.3e-06	1.25e-06	2.46e-06	7.8e-07	6.9e-07	7.7e-07	6.2e-07	1.04e-06	1.01e-06	8e-08	5.8e-07	1.34e-06	2.1e-06	1.19e-06	3.5e-07	9.3e-07	2.08e-06
8.85172	1.66e-06	1.75e-06	-3.8e-07	1.73e-06	2.3e-07	9.9e-07	8e-07	1.21e-06	1.46e-06	6.7e-07	1.35e-06	1.18e-06	2.21e-06	1.26e-06	1.47e-06	2.08e-06	8.3e-07	8.7e-07	1.19e-06	3e-08	1.48e-06	4.3e-07	3.2e-07	5.7e-07	1.16e-06	1.76e-06	1.41e-06	-1.3e-07	6e-07	2.04e-06
8.85151	1.41e-06	1.69e-06	-6.1e-07	1.69e-06	2e-07	1.07e-06	1.5e-07	1.8e-06	9.9e-07	6.5e-07	1.45e-06	1.7e-06	2.84e-06	1.29e-06	1.69e-06	1.57e-06	9.3e-07	8.6e-07	1.41e-06	-5.2e-07	1.87e-06	-1.1e-07	1.03e-06	6.3e-07	9.8e-07	1.62e-06	1.81e-06	-2.2e-07	3.5e-07	1.68e-06
8.85129	1.14e-06	1.44e-06	-5.1e-07	1.79e-06	2.3e-07	1.17e-06	-4.7e-07	2.09e-06	5.4e-07	7.5e-07	1.61e-06	2.14e-06	3.4e-06	1.37e-06	1.61e-06	1.14e-06	1.18e-06	6.3e-07	1.21e-06	-7.3e-07	1.97e-06	-3.3e-07	1.89e-06	7.3e-07	9.8e-07	1.69e-06	2.15e-06	1.3e-07	4.2e-07	1.13e-06
8.85108	9.8e-07	1.17e-06	-9e-08	1.92e-06	2.6e-07	1.36e-06	-9.3e-07	1.97e-06	4.1e-07	1.04e-06	1.74e-06	2.28e-06	3.53e-06	1.54e-06	1.23e-06	9.4e-07	1.62e-06	3.6e-07	6.1e-07	-4.9e-07	1.71e-06	-1.1e-07	2.49e-06	7.8e-07	1.24e-06	1.83e-06	2.27e-06	8.2e-07	8.9e-07	7.5e-07
8.85087	1.04e-06	1.02e-06	3.5e-07	1.91e-06	2.4e-07	1.6e-06	-1.03e-06	1.53e-06	5.8e-07	1.49e-06	1.73e-06	2.13e-06	3.21e-06	1.81e-06	9.3e-07	1.03e-06	2.18e-06	3.2e-07	-3e-08	7e-08	1.23e-06	4.4e-07	2.63e-06	7.1e-07	1.62e-06	2e-06	2.16e-06	1.61e-06	1.66e-06	8.5e-07
8.85065	1.32e-06	1.08e-06	5.7e-07	1.73e-06	2.1e-07	1.79e-06	-7.1e-07	9.9e-07	8.3e-07	1.93e-06	1.58e-06	1.91e-06	2.76e-06	2.1e-06	1.13e-06	1.37e-06	2.64e-06	6.5e-07	-3.1e-07	7.1e-07	8e-07	1.07e-06	2.42e-06	5.1e-07	1.99e-06	2.31e-06	1.97e-06	2.2e-06	2.51e-06	1.46e-06
8.85044	1.71e-06	1.36e-06	5.4e-07	1.54e-06	3.3e-07	1.82e-06	-1.3e-07	5.1e-07	1e-06	2.12e-06	1.42e-06	1.79e-06	2.58e-06	2.28e-06	1.8e-06	1.77e-06	2.88e-06	1.3e-06	-5e-08	1.26e-06	6.9e-07	1.61e-06	2.16e-06	2.9e-07	2.32e-06	2.72e-06	1.84e-06	2.4e-06	3.3e-06	2.25e-06
8.85022	2.08e-06	1.75e-06	4.2e-07	1.61e-06	7.1e-07	1.68e-06	3.8e-07	1.6e-07	1.2e-06	1.9e-06	1.44e-06	1.79e-06	2.79e-06	2.3e-06	2.53e-06	2.07e-06	2.99e-06	1.99e-06	5.7e-07	1.62e-06	9.8e-07	1.97e-06	2.07e-06	2e-07	2.66e-06	3.01e-06	1.86e-06	2.28e-06	3.9e-06	2.82e-06
8.85001	2.38e-06	2.12e-06	4.3e-07	2.06e-06	1.34e-06	1.49e-06	6.3e-07	3e-08	1.59e-06	1.4e-06	1.7e-06	1.81e-06	3.24e-06	2.29e-06	2.91e-06	2.25e-06	3.12e-06	2.41e-06	1.18e-06	1.79e-06	1.52e-06	2.13e-06	2.22e-06	3.7e-07	2.95e-06	2.98e-06	1.97e-06	2.14e-06	4.26e-06	2.94e-06
8.8498	2.62e-06	2.41e-06	6.9e-07	2.71e-06	1.98e-06	1.4e-06	7.4e-07	2e-07	2.2e-06	9.6e-07	2.06e-06	1.84e-06	3.7e-06	2.44e-06	2.91e-06	2.44e-06	3.36e-06	2.46e-06	1.56e-06	1.82e-06	2.03e-06	2.15e-06	2.5e-06	8e-07	3.03e-06	2.74e-06	2.1e-06	2.27e-06	4.38e-06	2.77e-06
8.84958	2.89e-06	2.66e-06	1.24e-06	3.27e-06	2.37e-06	1.48e-06	1.02e-06	6.2e-07	2.82e-06	8.9e-07	2.31e-06	1.97e-06	4.14e-06	2.83e-06	2.84e-06	2.83e-06	3.6e-06	2.25e-06	1.81e-06	1.83e-06	2.37e-06	2.16e-06	2.85e-06	1.39e-06	2.84e-06	2.57e-06	2.27e-06	2.67e-06	4.36e-06	2.69e-06
8.84937	3.15e-06	2.92e-06	2e-06	3.63e-06	2.48e-06	1.71e-06	1.64e-06	1.05e-06	3.15e-06	1.26e-06	2.37e-06	2.31e-06	4.68e-06	3.37e-06	3.02e-06	3.4e-06	3.71e-06	2.04e-06	2.15e-06	1.96e-06	2.62e-06	2.3e-06	3.24e-06	1.98e-06	2.56e-06	2.67e-06	2.52e-06	3.05e-06	4.3e-06	3.01e-06
8.84916	3.37e-06	3.19e-06	2.73e-06	3.92e-06	2.53e-06	2.03e-06	2.5e-06	1.21e-06	3.12e-06	1.88e-06	2.38e-06	2.84e-06	5.36e-06	3.89e-06	3.47e-06	3.93e-06	3.71e-06	2.08e-06	2.69e-06	2.31e-06	2.97e-06	2.63e-06	3.72e-06	2.43e-06	2.5e-06	3.01e-06	2.85e-06	3.17e-06	4.29e-06	3.76e-06
8.84894	3.53e-06	3.4e-06	3.18e-06	4.3e-06	2.83e-06	2.41e-06	3.29e-06	1.13e-06	2.91e-06	2.48e-06	2.56e-06	3.43e-06	6.02e-06	4.3e-06	3.94e-06	4.14e-06	3.79e-06	2.45e-06	3.27e-06	2.83e-06	3.5e-06	3.14e-06	4.25e-06	2.76e-06	2.83e-06	3.42e-06	3.19e-06	3.12e-06	4.38e-06	4.65e-06
8.84873	3.7e-06	3.56e-06	3.28e-06	4.74e-06	3.48e-06	2.89e-06	3.82e-06	1.13e-06	2.76e-06	2.91e-06	3e-06	3.94e-06	6.39e-06	4.57e-06	4.18e-06	3.91e-06	4.13e-06	3.03e-06	3.65e-06	3.42e-06	4.14e-06	3.72e-06	4.73e-06	3.15e-06	3.42e-06	3.79e-06	3.45e-06	3.3e-06	4.63e-06	5.36e-06
8.84852	3.96e-06	3.73e-06	3.18e-06	5.05e-06	4.34e-06	3.49e-06	4.13e-06	1.58e-06	2.78e-06	3.18e-06	3.58e-06	4.26e-06	6.38e-06	4.68e-06	4.15e-06	3.44e-06	4.72e-06	3.58e-06	3.76e-06	3.93e-06	4.74e-06	4.22e-06	4.96e-06	3.78e-06	4.03e-06	4.04e-06	3.59e-06	4.04e-06	5.05e-06	5.66e-06
8.8483	4.29e-06	4e-06	3.11e-06	5.07e-06	5.1e-06	4.15e-06	4.39e-06	2.45e-06	2.83e-06	3.41e-06	4.07e-06	4.38e-06	6.22e-06	4.64e-06	4.06e-06	3.16e-06	5.28e-06	3.94e-06	3.69e-06	4.23e-06	5.2e-06	4.52e-06	4.85e-06	4.61e-06	4.51e-06	4.14e-06	3.66e-06	5.21e-06	5.52e-06	5.59e-06
8.84809	4.56e-06	4.32e-06	3.18e-06	4.89e-06	5.57e-06	4.66e-06	4.63e-06	3.29e-06	2.75e-06	3.67e-06	4.31e-06	4.39e-06	6.22e-06	4.51e-06	4.21e-06	3.4e-06	5.44e-06	4.06e-06	3.54e-06	4.29e-06	5.5e-06	4.59e-06	4.52e-06	5.33e-06	4.87e-06	4.09e-06	3.74e-06	6.3e-06	5.88e-06	5.3e-06
8.84787	4.65e-06	4.59e-06	3.34e-06	4.75e-06	5.7e-06	4.89e-06	4.7e-06	3.65e-06	2.59e-06	3.93e-06	4.28e-06	4.42e-06	6.45e-06	4.42e-06	4.65e-06	4.13e-06	5.01e-06	4.04e-06	3.4e-06	4.22e-06	5.62e-06	4.52e-06	4.19e-06	5.59e-06	5.17e-06	4.04e-06	3.92e-06	6.76e-06	6.05e-06	4.98e-06
8.84766	4.56e-06	4.68e-06	3.49e-06	4.81e-06	5.59e-06	4.82e-06	4.42e-06	3.43e-06	2.51e-06	4.09e-06	4.07e-06	4.56e-06	6.59e-06	4.49e-06	5.1e-06	4.98e-06	4.22e-06	4e-06	3.33e-06	4.15e-06	5.58e-06	4.45e-06	4.07e-06	5.32e-06	5.36e-06	4.11e-06	4.21e-06	6.46e-06	6.09e-06	4.73e-06
8.84745	4.4e-06	4.59e-06	3.61e-06	4.99e-06	5.36e-06	4.61e-06	3.85e-06	2.91e-06	2.6e-06	4.03e-06	3.81e-06	4.8e-06	6.24e-06	4.71e-06	5.2e-06	5.48e-06	3.6e-06	3.98e-06	3.44e-06	4.17e-06	5.4e-06	4.47e-06	4.21e-06	4.76e-06	5.31e-06	4.33e-06	4.57e-06	5.68e-06	6.12e-06	4.57e-06
8.84723	4.3e-06	4.43e-06	3.78e-06	5.17e-06	5.1e-06	4.46e-06	3.3e-06	2.43e-06	2.8e-06	3.75e-06	3.56e-06	5e-06	5.39e-06	4.91e-06	4.83e-06	5.44e-06	3.63e-06	3.95e-06	3.74e-06	4.2e-06	5.16e-06	4.5e-06	4.52e-06	4.3e-06	5.06e-06	4.57e-06	4.81e-06	4.9e-06	6.16e-06	4.51e-06
8.84702	4.35e-06	4.33e-06	4.01e-06	5.27e-06	4.86e-06	4.5e-06	3.13e-06	2.13e-06	2.95e-06	3.41e-06	3.42e-06	5.02e-06	4.45e-06	4.95e-06	4.29e-06	5e-06	4.33e-06	3.87e-06	4.09e-06	4.1e-06	4.95e-06	4.4e-06	4.87e-06	4.18e-06	4.88e-06	4.73e-06	4.83e-06	4.56e-06	6.13e-06	4.57e-06
8.84681	4.6e-06	4.38e-06	4.28e-06	5.3e-06	4.69e-06	4.71e-06	3.41e-06	1.97e-06	3.01e-06	3.24e-06	3.44e-06	4.8e-06	3.9e-06	4.9e-06	4.03e-06	4.59e-06	5.27e-06	3.71e-06	4.37e-06	3.88e-06	4.85e-06	4.19e-06	5.25e-06	4.37e-06	5.02e-06	4.81e-06	4.73e-06	4.83e-06	6.03e-06	4.82e-06
8.84659	5e-06	4.63e-06	4.53e-06	5.32e-06	4.65e-06	4.96e-06	3.85e-06	1.97e-06	3.05e-06	3.36e-06	3.67e-06	4.48e-06	3.87e-06	5.02e-06	4.24e-06	4.54e-06	5.95e-06	3.51e-06	4.64e-06	3.78e-06	4.94e-06	4.09e-06	5.62e-06	4.73e-06	5.48e-06	4.88e-06	4.75e-06	5.61e-06	5.99e-06	5.32e-06
8.84638	5.44e-06	5.03e-06	4.79e-06	5.34e-06	4.84e-06	5.11e-06	4.09e-06	2.18e-06	3.26e-06	3.73e-06	4.05e-06	4.29e-06	4.16e-06	5.55e-06	4.7e-06	4.9e-06	6.3e-06	3.35e-06	5.05e-06	4.11e-06	5.26e-06	4.41e-06	5.91e-06	5.09e-06	6.05e-06	4.97e-06	5.12e-06	6.52e-06	6.2e-06	5.99e-06
8.84617	5.76e-06	5.47e-06	5.09e-06	5.38e-06	5.3e-06	5.1e-06	4.03e-06	2.59e-06	3.73e-06	4.16e-06	4.46e-06	4.39e-06	4.53e-06	6.45e-06	5.11e-06	5.4e-06	6.59e-06	3.41e-06	5.63e-06	4.96e-06	5.83e-06	5.23e-06	6.03e-06	5.34e-06	6.54e-06	5.09e-06	5.73e-06	7.14e-06	6.66e-06	6.61e-06
8.84595	5.87e-06	5.79e-06	5.45e-06	5.54e-06	5.97e-06	5.01e-06	3.94e-06	3.02e-06	4.47e-06	4.53e-06	4.86e-06	4.78e-06	4.97e-06	7.42e-06	5.38e-06	5.76e-06	7.09e-06	3.85e-06	6.18e-06	6.1e-06	6.56e-06	6.35e-06	5.92e-06	5.45e-06	6.89e-06	5.28e-06	6.27e-06	7.2e-06	7.14e-06	6.95e-06
8.84574	5.79e-06	5.9e-06	5.8e-06	5.84e-06	6.69e-06	5.05e-06	4.21e-06	3.26e-06	5.32e-06	4.82e-06	5.26e-06	5.3e-06	5.61e-06	8.17e-06	5.7e-06	5.92e-06	7.69e-06	4.67e-06	6.49e-06	7.12e-06	7.15e-06	7.36e-06	5.76e-06	5.41e-06	7.15e-06	5.6e-06	6.43e-06	6.71e-06	7.36e-06	7.01e-06
8.84552	5.66e-06	5.82e-06	6.09e-06	6.22e-06	7.28e-06	5.34e-06	4.93e-06	3.27e-06	6e-06	5.06e-06	5.64e-06	5.75e-06	6.44e-06	8.58e-06	6.18e-06	6.08e-06	8.09e-06	5.61e-06	6.58e-06	7.7e-06	7.27e-06	7.94e-06	5.72e-06	5.27e-06	7.3e-06	6.04e-06	6.24e-06	5.95e-06	7.21e-06	6.94e-06
8.84531	5.64e-06	5.68e-06	6.3e-06	6.46e-06	7.61e-06	5.85e-06	5.78e-06	3.16e-06	6.24e-06	5.28e-06	5.89e-06	5.99e-06	7.2e-06	8.76e-06	6.68e-06	6.36e-06	8.1e-06	6.31e-06	6.57e-06	7.78e-06	6.84e-06	8.03e-06	5.88e-06	5.1e-06	7.31e-06	6.43e-06	5.98e-06	5.36e-06	6.83e-06	6.87e-06
8.8451	5.75e-06	5.66e-06	6.38e-06	6.46e-06	7.69e-06	6.26e-06	6.3e-06	3.04e-06	5.94e-06	5.49e-06	5.86e-06	5.97e-06	7.57e-06	8.76e-06	6.88e-06	6.62e-06	7.78e-06	6.5e-06	6.52e-06	7.5e-06	6.13e-06	7.77e-06	6.06e-06	4.97e-06	7.21e-06	6.66e-06	5.88e-06	5.3e-06	6.44e-06	6.76e-06
8.84488	5.88e-06	5.78e-06	6.26e-06	6.27e-06	7.57e-06	6.25e-06	6.31e-06	2.88e-06	5.27e-06	5.67e-06	5.49e-06	5.69e-06	7.43e-06	8.5e-06	6.61e-06	6.59e-06	7.32e-06	6.13e-06	6.34e-06	7.09e-06	5.63e-06	7.37e-06	6.04e-06	4.92e-06	7e-06	6.71e-06	5.88e-06	5.82e-06	6.08e-06	6.5e-06
8.84467	5.8e-06	5.9e-06	5.85e-06	6.07e-06	7.29e-06	5.73e-06	5.98e-06	2.64e-06	4.56e-06	5.79e-06	4.96e-06	5.17e-06	6.99e-06	7.83e-06	6.01e-06	6.2e-06	6.77e-06	5.4e-06	6.01e-06	6.72e-06	5.62e-06	7e-06	5.78e-06	4.91e-06	6.65e-06	6.56e-06	5.79e-06	6.64e-06	5.66e-06	6.14e-06
8.84446	5.37e-06	5.82e-06	5.12e-06	5.95e-06	6.86e-06	4.98e-06	5.52e-06	2.35e-06	4.1e-06	5.77e-06	4.53e-06	4.52e-06	6.53e-06	6.69e-06	5.42e-06	5.77e-06	6.07e-06	4.54e-06	5.6e-06	6.43e-06	5.96e-06	6.72e-06	5.45e-06	4.85e-06	6.15e-06	6.15e-06	5.6e-06	7.3e-06	5.17e-06	5.86e-06
8.84424	4.66e-06	5.39e-06	4.22e-06	5.79e-06	6.31e-06	4.41e-06	5.01e-06	2.16e-06	4.01e-06	5.52e-06	4.36e-06	3.86e-06	6.19e-06	5.32e-06	5.14e-06	5.62e-06	5.25e-06	3.79e-06	5.19e-06	6.24e-06	6.3e-06	6.54e-06	5.29e-06	4.72e-06	5.61e-06	5.42e-06	5.49e-06	7.47e-06	4.78e-06	5.79e-06
8.84403	3.93e-06	4.68e-06	3.35e-06	5.49e-06	5.75e-06	4.2e-06	4.4e-06	2.22e-06	4.19e-06	5.14e-06	4.41e-06	3.34e-06	5.9e-06	4.18e-06	5.2e-06	5.75e-06	4.43e-06	3.29e-06	4.74e-06	6.13e-06	6.33e-06	6.44e-06	5.28e-06	4.54e-06	5.27e-06	4.58e-06	5.63e-06	7.17e-06	4.73e-06	5.76e-06
8.84382	3.43e-06	3.94e-06	2.74e-06	5.03e-06	5.3e-06	4.17e-06	3.78e-06	2.55e-06	4.44e-06	4.81e-06	4.43e-06	3.07e-06	5.51e-06	3.69e-06	5.44e-06	5.91e-06	3.8e-06	3.18e-06	4.21e-06	6.07e-06	6.03e-06	6.37e-06	5.19e-06	4.37e-06	5.22e-06	3.98e-06	5.97e-06	6.69e-06	5.01e-06	5.53e-06
8.8436	3.29e-06	3.45e-06	2.43e-06	4.57e-06	4.99e-06	4.05e-06	3.35e-06	2.96e-06	4.6e-06	4.71e-06	4.23e-06	3.01e-06	5e-06	3.94e-06	5.64e-06	5.81e-06	3.5e-06	3.49e-06	3.68e-06	5.99e-06	5.57e-06	6.3e-06	4.84e-06	4.24e-06	5.21e-06	3.82e-06	6.31e-06	6.29e-06	5.39e-06	5.02e-06
8.84339	3.37e-06	3.3e-06	2.31e-06	4.22e-06	4.79e-06	3.73e-06	3.25e-06	3.2e-06	4.62e-06	4.76e-06	3.87e-06	3.08e-06	4.51e-06	4.64e-06	5.64e-06	5.4e-06	3.51e-06	4.12e-06	3.37e-06	5.87e-06	5.11e-06	6.19e-06	4.3e-06	4.14e-06	4.91e-06	3.95e-06	6.55e-06	5.96e-06	5.59e-06	4.39e-06
8.84317	3.52e-06	3.39e-06	2.25e-06	4.01e-06	4.7e-06	3.4e-06	3.43e-06	3.06e-06	4.57e-06	4.74e-06	3.61e-06	3.16e-06	4.18e-06	5.24e-06	5.42e-06	4.81e-06	3.72e-06	4.81e-06	3.43e-06	5.69e-06	4.75e-06	6.01e-06	3.88e-06	4.05e-06	4.25e-06	4.03e-06	6.78e-06	5.62e-06	5.55e-06	3.94e-06
8.84296	3.68e-06	3.54e-06	2.2e-06	3.91e-06	4.72e-06	3.28e-06	3.66e-06	2.47e-06	4.54e-06	4.47e-06	3.66e-06	3.16e-06	4.07e-06	5.35e-06	5.07e-06	4.27e-06	3.95e-06	5.26e-06	3.89e-06	5.43e-06	4.44e-06	5.76e-06	3.76e-06	4e-06	3.6e-06	3.9e-06	7.12e-06	5.26e-06	5.41e-06	3.84e-06
8.84275	3.92e-06	3.7e-06	2.21e-06	3.93e-06	4.79e-06	3.43e-06	3.8e-06	1.63e-06	4.6e-06	4.02e-06	3.94e-06	3.07e-06	4.17e-06	4.99e-06	4.71e-06	3.98e-06	4.08e-06	5.35e-06	4.59e-06	5.14e-06	4.12e-06	5.47e-06	3.9e-06	4.11e-06	3.5e-06	3.68e-06	7.5e-06	5.03e-06	5.24e-06	4.1e-06
8.84253	4.24e-06	3.94e-06	2.35e-06	4.08e-06	4.79e-06	3.74e-06	3.87e-06	9.4e-07	4.73e-06	3.6e-06	4.1e-06	3.02e-06	4.43e-06	4.5e-06	4.44e-06	4.1e-06	4.12e-06	5.18e-06	5.33e-06	4.89e-06	3.77e-06	5.23e-06	4.08e-06	4.42e-06	4.15e-06	3.6e-06	7.69e-06	4.93e-06	5e-06	4.62e-06
8.84232	4.44e-06	4.26e-06	2.68e-06	4.3e-06	4.66e-06	4.11e-06	3.96e-06	7e-07	4.82e-06	3.35e-06	3.9e-06	3.14e-06	4.74e-06	4.28e-06	4.24e-06	4.54e-06	4.2e-06	5e-06	5.91e-06	4.77e-06	3.51e-06	5.11e-06	4.16e-06	4.84e-06	5.17e-06	3.75e-06	7.47e-06	4.77e-06	4.56e-06	5.24e-06
8.84211	4.26e-06	4.45e-06	3.11e-06	4.46e-06	4.5e-06	4.46e-06	4.09e-06	9.4e-07	4.73e-06	3.23e-06	3.45e-06	3.41e-06	4.95e-06	4.42e-06	4.02e-06	4.94e-06	4.3e-06	4.96e-06	6.14e-06	4.75e-06	3.49e-06	5.09e-06	4.12e-06	5.14e-06	5.92e-06	4.04e-06	6.72e-06	4.26e-06	3.97e-06	5.77e-06
8.84189	3.62e-06	4.27e-06	3.5e-06	4.46e-06	4.45e-06	4.67e-06	4.16e-06	1.45e-06	4.38e-06	3.11e-06	3.14e-06	3.61e-06	4.94e-06	4.66e-06	3.59e-06	4.89e-06	4.25e-06	5.03e-06	5.89e-06	4.71e-06	3.68e-06	5.05e-06	3.92e-06	5.11e-06	5.98e-06	4.32e-06	5.48e-06	3.37e-06	3.41e-06	5.98e-06
8.84168	2.74e-06	3.63e-06	3.62e-06	4.27e-06	4.47e-06	4.57e-06	4.04e-06	2.03e-06	3.86e-06	2.87e-06	3.19e-06	3.49e-06	4.68e-06	4.62e-06	2.87e-06	4.24e-06	3.86e-06	5.04e-06	5.18e-06	4.51e-06	3.77e-06	4.86e-06	3.5e-06	4.7e-06	5.45e-06	4.43e-06	4.01e-06	2.45e-06	3.01e-06	5.67e-06
8.84146	1.96e-06	2.75e-06	3.37e-06	3.9e-06	4.34e-06	4.06e-06	3.7e-06	2.62e-06	3.35e-06	2.5e-06	3.4e-06	3.05e-06	4.25e-06	4.15e-06	1.95e-06	3.21e-06	3.19e-06	4.78e-06	4.19e-06	4.16e-06	3.38e-06	4.52e-06	2.87e-06	3.96e-06	4.79e-06	4.18e-06	2.73e-06	1.88e-06	2.73e-06	4.85e-06
8.84125	1.55e-06	1.98e-06	2.81e-06	3.33e-06	3.84e-06	3.24e-06	3.26e-06	3.22e-06	3.03e-06	2.05e-06	3.42e-06	2.53e-06	3.82e-06	3.45e-06	1.12e-06	2.13e-06	2.5e-06	4.19e-06	3.2e-06	3.77e-06	2.45e-06	4.14e-06	2.22e-06	3.08e-06	4.35e-06	3.53e-06	2.03e-06	1.75e-06	2.48e-06	3.77e-06
8.84104	1.51e-06	1.56e-06	2.11e-06	2.63e-06	3.08e-06	2.33e-06	2.92e-06	3.62e-06	2.87e-06	1.59e-06	3.08e-06	2.2e-06	3.46e-06	2.87e-06	7.3e-07	1.22e-06	2.03e-06	3.38e-06	2.51e-06	3.45e-06	1.28e-06	3.83e-06	1.77e-06	2.23e-06	4.09e-06	2.65e-06	1.96e-06	1.84e-06	2.23e-06	2.88e-06
8.84082	1.67e-06	1.53e-06	1.43e-06	2e-06	2.37e-06	1.51e-06	2.8e-06	3.54e-06	2.68e-06	1.24e-06	2.49e-06	2.15e-06	3.17e-06	2.64e-06	9.7e-07	5.4e-07	1.79e-06	2.54e-06	2.28e-06	3.19e-06	3.5e-07	3.57e-06	1.59e-06	1.56e-06	3.69e-06	1.91e-06	2.15e-06	1.87e-06	2.06e-06	2.56e-06
8.84061	1.79e-06	1.69e-06	8.9e-07	1.73e-06	1.97e-06	8.4e-07	2.79e-06	2.93e-06	2.36e-06	1.08e-06	1.89e-06	2.19e-06	2.83e-06	2.66e-06	1.73e-06	2.3e-07	1.62e-06	1.85e-06	2.41e-06	2.89e-06	-4e-08	3.28e-06	1.53e-06	1.16e-06	2.99e-06	1.57e-06	2.11e-06	1.79e-06	2.01e-06	2.82e-06
8.8404	1.7e-06	1.81e-06	5.8e-07	1.94e-06	1.86e-06	3.3e-07	2.61e-06	2.18e-06	2e-06	1.09e-06	1.38e-06	2.13e-06	2.34e-06	2.66e-06	2.64e-06	4.3e-07	1.42e-06	1.38e-06	2.61e-06	2.52e-06	1.3e-07	2.92e-06	1.39e-06	1.02e-06	2.2e-06	1.54e-06	1.69e-06	1.73e-06	2.01e-06	3.26e-06
8.84018	1.39e-06	1.72e-06	6.3e-07	2.46e-06	1.9e-06	3e-08	2.07e-06	1.79e-06	1.86e-06	1.18e-06	9.9e-07	1.91e-06	1.77e-06	2.44e-06	3.26e-06	1.09e-06	1.14e-06	1.13e-06	2.57e-06	2.16e-06	6.8e-07	2.56e-06	1.2e-06	9.7e-07	1.72e-06	1.45e-06	1.13e-06	1.82e-06	1.95e-06	3.39e-06
8.83997	1.01e-06	1.41e-06	1.1e-06	2.91e-06	1.97e-06	3e-08	1.34e-06	1.9e-06	2.02e-06	1.17e-06	6.7e-07	1.63e-06	1.36e-06	2.12e-06	3.42e-06	1.86e-06	7.6e-07	1.09e-06	2.17e-06	1.88e-06	1.34e-06	2.28e-06	1.08e-06	8.2e-07	1.73e-06	1.07e-06	8e-07	2.02e-06	1.77e-06	3.01e-06
8.83976	7e-07	1.03e-06	1.75e-06	3.02e-06	2.07e-06	2.9e-07	7.8e-07	2.15e-06	2.27e-06	9.3e-07	3.9e-07	1.42e-06	1.33e-06	1.96e-06	3.2e-06	2.35e-06	2.8e-07	1.21e-06	1.58e-06	1.72e-06	1.86e-06	2.13e-06	1.13e-06	4.9e-07	2.08e-06	5.2e-07	7.8e-07	2.2e-06	1.55e-06	2.37e-06
8.83954	4.9e-07	7.2e-07	2.19e-06	2.79e-06	2.16e-06	6.8e-07	6.1e-07	2.1e-06	2.27e-06	4.9e-07	8e-08	1.31e-06	1.69e-06	2.1e-06	2.77e-06	2.47e-06	-2.3e-07	1.44e-06	1.08e-06	1.67e-06	2.02e-06	2.07e-06	1.25e-06	1.2e-07	2.39e-06	2.4e-07	9.9e-07	2.23e-06	1.4e-06	1.89e-06
8.83933	3.1e-07	5.1e-07	2.1e-06	2.46e-06	2.12e-06	9.8e-07	7.2e-07	1.57e-06	1.96e-06	5e-08	-2.3e-07	1.25e-06	2.17e-06	2.42e-06	2.19e-06	2.47e-06	-5.6e-07	1.67e-06	8.6e-07	1.7e-06	1.83e-06	2.1e-06	1.3e-06	-6e-08	2.43e-06	4.8e-07	1.34e-06	2.06e-06	1.32e-06	1.78e-06
8.83911	1.1e-07	3.3e-07	1.51e-06	2.25e-06	1.88e-06	1.08e-06	7.4e-07	7.7e-07	1.58e-06	0	-3.8e-07	1.15e-06	2.39e-06	2.68e-06	1.42e-06	2.53e-06	-5.2e-07	1.77e-06	8.5e-07	1.79e-06	1.45e-06	2.18e-06	1.23e-06	1.1e-07	2.21e-06	1.07e-06	1.88e-06	1.69e-06	1.2e-06	1.9e-06
8.8389	2e-08	1.3e-07	7e-07	2.16e-06	1.51e-06	9.6e-07	5e-07	0	1.38e-06	8e-08	-2.3e-07	9.8e-07	2.22e-06	2.75e-06	6.2e-07	2.54e-06	-1.4e-07	1.74e-06	8.8e-07	1.82e-06	1.13e-06	2.21e-06	1.14e-06	5.4e-07	1.91e-06	1.5e-06	2.66e-06	1.23e-06	9.9e-07	1.98e-06
8.83869	2.3e-07	5e-08	2e-08	2.07e-06	1.21e-06	7.2e-07	1e-07	-5.3e-07	1.35e-06	5.1e-07	2.1e-07	7.6e-07	1.8e-06	2.7e-06	1.9e-07	2.24e-06	3.3e-07	1.63e-06	8.3e-07	1.69e-06	1.02e-06	2.09e-06	1.11e-06	1.03e-06	1.67e-06	1.4e-06	3.47e-06	8.4e-07	7.3e-07	1.85e-06
8.83847	8e-07	2.5e-07	-2.7e-07	1.88e-06	1.1e-06	4.8e-07	-1.6e-07	-7.2e-07	1.29e-06	9.2e-07	6.5e-07	5.7e-07	1.45e-06	2.63e-06	4.6e-07	1.63e-06	6.2e-07	1.57e-06	7e-07	1.39e-06	1.08e-06	1.8e-06	1.12e-06	1.39e-06	1.52e-06	9e-07	3.97e-06	7.1e-07	6.4e-07	1.5e-06
8.83826	1.54e-06	8.2e-07	-1.6e-07	1.67e-06	1.17e-06	3.7e-07	-9e-08	-5.1e-07	1.13e-06	1.13e-06	8.2e-07	4.9e-07	1.37e-06	2.52e-06	1.23e-06	1.03e-06	6.2e-07	1.64e-06	5.2e-07	1.06e-06	1.28e-06	1.47e-06	1.13e-06	1.59e-06	1.37e-06	5e-07	3.91e-06	9.4e-07	8.7e-07	1.03e-06
8.83805	2.14e-06	1.57e-06	1.8e-07	1.57e-06	1.25e-06	4.6e-07	3e-07	7e-08	9.8e-07	1.16e-06	7.3e-07	5.5e-07	1.5e-06	2.27e-06	1.84e-06	7.8e-07	4.6e-07	1.79e-06	3.6e-07	8.3e-07	1.57e-06	1.24e-06	1.13e-06	1.68e-06	1.15e-06	6.2e-07	3.38e-06	1.45e-06	1.32e-06	5.5e-07
8.83783	2.33e-06	2.16e-06	4.3e-07	1.62e-06	1.18e-06	7.1e-07	8.5e-07	7.9e-07	9.9e-07	1.18e-06	6.6e-07	6.9e-07	1.66e-06	1.93e-06	1.79e-06	8.5e-07	3.1e-07	1.88e-06	2.4e-07	8e-07	1.91e-06	1.21e-06	1.17e-06	1.76e-06	8.9e-07	1.18e-06	2.68e-06	2.05e-06	1.72e-06	1.9e-07
8.83762	2.12e-06	2.36e-06	3.7e-07	1.66e-06	9.5e-07	1e-06	1.32e-06	1.31e-06	1.12e-06	1.34e-06	8.8e-07	8.4e-07	1.7e-06	1.66e-06	1.2e-06	9.2e-07	3.2e-07	1.75e-06	2.5e-07	9.5e-07	2.19e-06	1.35e-06	1.3e-06	1.88e-06	7.3e-07	1.71e-06	2.09e-06	2.54e-06	1.78e-06	9e-08
8.83741	1.7e-06	2.14e-06	2e-08	1.53e-06	6.7e-07	1.16e-06	1.54e-06	1.39e-06	1.19e-06	1.63e-06	1.34e-06	9.7e-07	1.63e-06	1.63e-06	6.9e-07	7.7e-07	4.7e-07	1.39e-06	4.3e-07	1.22e-06	2.26e-06	1.61e-06	1.49e-06	2e-06	7.7e-07	1.78e-06	1.74e-06	2.73e-06	1.51e-06	2.8e-07
8.83719	1.3e-06	1.72e-06	-3.4e-07	1.23e-06	4.9e-07	1.13e-06	1.42e-06	1.09e-06	1.11e-06	1.95e-06	1.78e-06	1.07e-06	1.52e-06	1.75e-06	7.2e-07	5.4e-07	7e-07	9.6e-07	8.2e-07	1.5e-06	2.09e-06	1.89e-06	1.66e-06	2e-06	9.9e-07	1.44e-06	1.67e-06	2.48e-06	1.16e-06	6.7e-07
8.83698	1.1e-06	1.32e-06	-5.1e-07	9.7e-07	4.7e-07	1.01e-06	1.07e-06	7.6e-07	1.03e-06	2.11e-06	1.94e-06	1.13e-06	1.37e-06	1.83e-06	1.24e-06	4.8e-07	9.8e-07	6.6e-07	1.36e-06	1.62e-06	1.79e-06	2.01e-06	1.74e-06	1.78e-06	1.17e-06	1.16e-06	1.82e-06	1.8e-06	1.01e-06	1.04e-06
8.83676	1.12e-06	1.12e-06	-5.4e-07	9.2e-07	5.5e-07	9.5e-07	7e-07	6.8e-07	1.14e-06	1.98e-06	1.83e-06	1.11e-06	1.13e-06	1.74e-06	1.84e-06	6.5e-07	1.32e-06	5.4e-07	1.95e-06	1.41e-06	1.47e-06	1.8e-06	1.75e-06	1.33e-06	1.11e-06	1.28e-06	2.12e-06	9.3e-07	1.08e-06	1.21e-06
8.83655	1.25e-06	1.14e-06	-6.5e-07	1.11e-06	6.1e-07	1.01e-06	5.4e-07	8.9e-07	1.53e-06	1.55e-06	1.64e-06	1.04e-06	7.8e-07	1.54e-06	2.26e-06	8.2e-07	1.6e-06	4.9e-07	2.41e-06	8.6e-07	1.16e-06	1.27e-06	1.71e-06	7.6e-07	8.7e-07	1.72e-06	2.38e-06	2.4e-07	1.18e-06	1.16e-06
8.83634	1.37e-06	1.28e-06	-9.2e-07	1.39e-06	5.9e-07	1.05e-06	6.6e-07	1.14e-06	2.07e-06	1e-06	1.6e-06	1.02e-06	4.1e-07	1.41e-06	2.53e-06	7.8e-07	1.63e-06	4.2e-07	2.59e-06	2.6e-07	8.5e-07	6.8e-07	1.65e-06	3.1e-07	8.4e-07	2.04e-06	2.49e-06	0	1.08e-06	9.8e-07
8.83612	1.36e-06	1.39e-06	-1.22e-06	1.63e-06	5.9e-07	9.3e-07	8.9e-07	1.21e-06	2.57e-06	5.9e-07	1.79e-06	1.17e-06	1.4e-07	1.45e-06	2.76e-06	5.4e-07	1.27e-06	4.1e-07	2.41e-06	-2e-08	5.9e-07	3.9e-07	1.59e-06	1.7e-07	1.36e-06	1.94e-06	2.46e-06	1.8e-07	6.8e-07	7.9e-07
8.83591	1.22e-06	1.39e-06	-1.3e-06	1.81e-06	7.1e-07	6.7e-07	9.4e-07	1.08e-06	2.83e-06	4.3e-07	2.14e-06	1.53e-06	6e-08	1.66e-06	2.91e-06	3.4e-07	6.4e-07	5.9e-07	2.01e-06	1.8e-07	5e-07	5.8e-07	1.53e-06	4.2e-07	2.4e-06	1.56e-06	2.36e-06	5e-07	1.4e-07	6.9e-07
8.8357	9.9e-07	1.24e-06	-1.06e-06	1.97e-06	9.2e-07	4.9e-07	6.4e-07	9e-07	2.74e-06	4.7e-07	2.51e-06	1.96e-06	1.5e-07	1.97e-06	2.9e-06	3.7e-07	1.2e-07	9e-07	1.62e-06	6.6e-07	6.1e-07	1.05e-06	1.48e-06	9.1e-07	3.46e-06	1.29e-06	2.22e-06	7.3e-07	-3e-07	7.7e-07
8.83548	7.6e-07	1.02e-06	-6.4e-07	2.1e-06	1.07e-06	5.5e-07	6e-08	7.7e-07	2.34e-06	5.6e-07	2.77e-06	2.28e-06	3e-07	2.26e-06	2.76e-06	5.7e-07	1e-08	1.1e-06	1.45e-06	1.08e-06	7.7e-07	1.46e-06	1.48e-06	1.38e-06	3.93e-06	1.31e-06	2e-06	9.1e-07	-3.8e-07	1.04e-06
8.83527	5.6e-07	7.8e-07	-2.4e-07	2.17e-06	1.03e-06	8.1e-07	-4.8e-07	7.2e-07	1.8e-06	6.9e-07	2.83e-06	2.37e-06	3.7e-07	2.39e-06	2.66e-06	7.5e-07	2.7e-07	9.6e-07	1.53e-06	1.22e-06	7.5e-07	1.6e-06	1.54e-06	1.6e-06	3.62e-06	1.46e-06	1.73e-06	1.25e-06	1e-08	1.36e-06
8.83506	4.5e-07	5.9e-07	-4e-08	2.22e-06	8.5e-07	1.06e-06	-6.8e-07	7.4e-07	1.34e-06	9.4e-07	2.68e-06	2.31e-06	3.6e-07	2.29e-06	2.66e-06	8e-07	6.3e-07	5.9e-07	1.82e-06	1.17e-06	4.6e-07	1.56e-06	1.64e-06	1.57e-06	2.84e-06	1.48e-06	1.56e-06	1.87e-06	7.9e-07	1.55e-06
8.83484	4.5e-07	4.8e-07	-1e-08	2.32e-06	7.1e-07	1.2e-06	-4.6e-07	7.7e-07	1.08e-06	1.35e-06	2.38e-06	2.3e-06	4e-07	1.99e-06	2.62e-06	7.7e-07	9.2e-07	3.6e-07	2.2e-06	1.09e-06	3e-08	1.47e-06	1.75e-06	1.43e-06	2.1e-06	1.34e-06	1.65e-06	2.56e-06	1.68e-06	1.55e-06
8.83463	5.7e-07	4.8e-07	-5e-08	2.55e-06	7.4e-07	1.3e-06	-4e-08	7.6e-07	1.01e-06	1.78e-06	2.05e-06	2.49e-06	7e-07	1.69e-06	2.34e-06	7.5e-07	1.16e-06	5.8e-07	2.52e-06	1.01e-06	-2.1e-07	1.39e-06	1.88e-06	1.34e-06	1.73e-06	1.2e-06	2.01e-06	2.91e-06	2.34e-06	1.55e-06
8.83441	7.6e-07	6e-07	2e-08	2.83e-06	9e-07	1.46e-06	2.8e-07	6.9e-07	1.1e-06	2.02e-06	1.87e-06	2.8e-06	1.38e-06	1.54e-06	1.87e-06	7.4e-07	1.48e-06	1.16e-06	2.67e-06	8.9e-07	-1e-08	1.27e-06	2.08e-06	1.32e-06	1.75e-06	1.21e-06	2.5e-06	2.69e-06	2.54e-06	1.82e-06
8.8342	9.9e-07	7.9e-07	3.2e-07	3e-06	1.06e-06	1.65e-06	4.3e-07	5.3e-07	1.37e-06	1.95e-06	1.98e-06	3.04e-06	2.26e-06	1.62e-06	1.5e-06	6.6e-07	1.83e-06	1.66e-06	2.57e-06	7.2e-07	7.2e-07	1.1e-06	2.39e-06	1.31e-06	2.07e-06	1.34e-06	2.92e-06	2.1e-06	2.38e-06	2.38e-06
8.83399	1.26e-06	1.02e-06	8.9e-07	2.98e-06	1.18e-06	1.77e-06	5.6e-07	3.5e-07	1.85e-06	1.65e-06	2.4e-06	3.05e-06	3.06e-06	1.84e-06	1.56e-06	5.5e-07	2.05e-06	1.69e-06	2.29e-06	6.4e-07	1.79e-06	1.02e-06	2.79e-06	1.28e-06	2.59e-06	1.5e-06	3.16e-06	1.61e-06	2.14e-06	2.98e-06
8.83377	1.59e-06	1.29e-06	1.61e-06	2.82e-06	1.35e-06	1.83e-06	8.5e-07	2.4e-07	2.47e-06	1.41e-06	3.01e-06	2.85e-06	3.53e-06	2.11e-06	2.08e-06	6.2e-07	2.09e-06	1.27e-06	1.97e-06	8.1e-07	2.83e-06	1.18e-06	3.11e-06	1.29e-06	3.19e-06	1.72e-06	3.2e-06	1.56e-06	2.13e-06	3.36e-06
8.83356	1.96e-06	1.62e-06	2.35e-06	2.73e-06	1.65e-06	1.93e-06	1.3e-06	3.2e-07	3.06e-06	1.46e-06	3.53e-06	2.62e-06	3.67e-06	2.36e-06	2.83e-06	1.1e-06	2.1e-06	8.4e-07	1.79e-06	1.26e-06	3.43e-06	1.62e-06	3.15e-06	1.41e-06	3.75e-06	2.1e-06	3.12e-06	1.91e-06	2.47e-06	3.54e-06
8.83335	2.27e-06	1.99e-06	2.97e-06	2.87e-06	2.11e-06	2.13e-06	1.84e-06	6.7e-07	3.44e-06	1.86e-06	3.71e-06	2.57e-06	3.64e-06	2.6e-06	3.49e-06	2.04e-06	2.28e-06	9.6e-07	1.8e-06	1.92e-06	3.5e-06	2.26e-06	2.82e-06	1.65e-06	4.14e-06	2.67e-06	3.05e-06	2.37e-06	3.02e-06	3.75e-06
8.83313	2.46e-06	2.3e-06	3.42e-06	3.28e-06	2.65e-06	2.3e-06	2.43e-06	1.36e-06	3.59e-06	2.46e-06	3.52e-06	2.77e-06	3.63e-06	2.85e-06	3.92e-06	3.23e-06	2.61e-06	1.81e-06	2.02e-06	2.66e-06	3.27e-06	2.98e-06	2.33e-06	1.91e-06	4.35e-06	3.28e-06	3.15e-06	2.7e-06	3.57e-06	4.11e-06
8.83292	2.55e-06	2.49e-06	3.68e-06	3.81e-06	3.22e-06	2.37e-06	3.13e-06	2.33e-06	3.59e-06	3.05e-06	3.19e-06	3.22e-06	3.75e-06	3.12e-06	4.18e-06	4.33e-06	2.93e-06	3.11e-06	2.46e-06	3.38e-06	3.14e-06	3.69e-06	2.07e-06	2.05e-06	4.48e-06	3.75e-06	3.42e-06	2.93e-06	3.94e-06	4.53e-06
8.8327	2.69e-06	2.58e-06	3.78e-06	4.26e-06	3.8e-06	2.46e-06	3.88e-06	3.31e-06	3.54e-06	3.48e-06	3.09e-06	3.84e-06	4.01e-06	3.43e-06	4.45e-06	5.11e-06	3.14e-06	4.3e-06	3.06e-06	3.98e-06	3.36e-06	4.28e-06	2.28e-06	2.09e-06	4.58e-06	4.03e-06	3.78e-06	3.26e-06	4.14e-06	4.91e-06
8.83249	3.02e-06	2.73e-06	3.7e-06	4.54e-06	4.43e-06	2.77e-06	4.47e-06	3.94e-06	3.58e-06	3.81e-06	3.41e-06	4.51e-06	4.31e-06	3.84e-06	4.86e-06	5.55e-06	3.35e-06	4.98e-06	3.69e-06	4.41e-06	3.88e-06	4.7e-06	2.88e-06	2.15e-06	4.66e-06	4.2e-06	4.08e-06	3.89e-06	4.31e-06	5.27e-06
8.83228	3.55e-06	3.05e-06	3.43e-06	4.68e-06	5.08e-06	3.31e-06	4.68e-06	4.03e-06	3.79e-06	4.13e-06	4.05e-06	5.04e-06	4.53e-06	4.39e-06	5.4e-06	5.71e-06	3.72e-06	5.08e-06	4.2e-06	4.68e-06	4.51e-06	4.98e-06	3.58e-06	2.44e-06	4.76e-06	4.38e-06	4.3e-06	4.87e-06	4.59e-06	5.69e-06
8.83206	4.1e-06	3.58e-06	3.1e-06	4.77e-06	5.64e-06	3.81e-06	4.52e-06	3.7e-06	4.14e-06	4.42e-06	4.63e-06	5.3e-06	4.62e-06	5.03e-06	5.89e-06	5.61e-06	4.26e-06	4.8e-06	4.49e-06	4.93e-06	5.16e-06	5.22e-06	4.12e-06	3.03e-06	4.99e-06	4.58e-06	4.49e-06	6.03e-06	5.04e-06	6.14e-06
8.83185	4.46e-06	4.14e-06	2.95e-06	4.87e-06	6.01e-06	3.97e-06	4.25e-06	3.28e-06	4.49e-06	4.5e-06	4.87e-06	5.25e-06	4.64e-06	5.61e-06	6.13e-06	5.22e-06	4.77e-06	4.47e-06	4.54e-06	5.24e-06	5.79e-06	5.53e-06	4.43e-06	3.79e-06	5.43e-06	4.73e-06	4.68e-06	7.01e-06	5.51e-06	6.4e-06
8.83164	4.49e-06	4.49e-06	3.18e-06	4.96e-06	6.08e-06	3.78e-06	4.11e-06	3.04e-06	4.58e-06	4.24e-06	4.76e-06	5.07e-06	4.68e-06	5.96e-06	5.94e-06	4.62e-06	5.06e-06	4.36e-06	4.39e-06	5.61e-06	6.28e-06	5.89e-06	4.61e-06	4.53e-06	5.96e-06	4.74e-06	4.84e-06	7.44e-06	5.85e-06	6.3e-06
8.83142	4.24e-06	4.52e-06	3.75e-06	4.99e-06	5.88e-06	3.47e-06	4.11e-06	3e-06	4.32e-06	3.76e-06	4.53e-06	4.99e-06	4.74e-06	6.06e-06	5.38e-06	4.04e-06	5.16e-06	4.58e-06	4.15e-06	5.89e-06	6.38e-06	6.18e-06	4.77e-06	5.14e-06	6.34e-06	4.64e-06	4.93e-06	7.25e-06	5.93e-06	5.9e-06
8.83121	3.93e-06	4.26e-06	4.36e-06	4.91e-06	5.48e-06	3.31e-06	4.11e-06	2.99e-06	3.9e-06	3.42e-06	4.41e-06	5.16e-06	4.75e-06	6.07e-06	4.65e-06	3.77e-06	5.24e-06	4.99e-06	4.05e-06	5.94e-06	5.92e-06	6.22e-06	4.94e-06	5.63e-06	6.46e-06	4.57e-06	5.01e-06	6.7e-06	5.74e-06	5.39e-06
8.831	3.75e-06	3.95e-06	4.69e-06	4.73e-06	5.04e-06	3.33e-06	4.04e-06	2.85e-06	3.68e-06	3.48e-06	4.43e-06	5.51e-06	4.66e-06	6.17e-06	4.05e-06	3.99e-06	5.45e-06	5.3e-06	4.28e-06	5.73e-06	5.06e-06	6.03e-06	5.09e-06	6.02e-06	6.39e-06	4.62e-06	5.13e-06	6.23e-06	5.42e-06	4.99e-06
8.83078	3.8e-06	3.78e-06	4.64e-06	4.58e-06	4.72e-06	3.44e-06	3.99e-06	2.56e-06	3.9e-06	3.9e-06	4.49e-06	5.85e-06	4.6e-06	6.45e-06	3.8e-06	4.65e-06	5.77e-06	5.28e-06	4.82e-06	5.45e-06	4.22e-06	5.75e-06	5.17e-06	6.26e-06	6.31e-06	4.79e-06	5.31e-06	6.05e-06	5.16e-06	4.79e-06
8.83057	4.02e-06	3.83e-06	4.4e-06	4.62e-06	4.59e-06	3.56e-06	4.11e-06	2.33e-06	4.5e-06	4.39e-06	4.55e-06	5.99e-06	4.74e-06	6.83e-06	3.97e-06	5.48e-06	6.09e-06	5.02e-06	5.34e-06	5.33e-06	3.85e-06	5.63e-06	5.15e-06	6.29e-06	6.27e-06	4.97e-06	5.57e-06	6.07e-06	5.16e-06	4.82e-06
8.83035	4.34e-06	4.05e-06	4.28e-06	4.99e-06	4.7e-06	3.73e-06	4.39e-06	2.45e-06	5.16e-06	4.76e-06	4.69e-06	5.92e-06	5.2e-06	7.19e-06	4.5e-06	6.15e-06	6.4e-06	4.9e-06	5.55e-06	5.52e-06	4.09e-06	5.82e-06	5.05e-06	6.16e-06	6.27e-06	5.09e-06	6.02e-06	6.07e-06	5.49e-06	5.16e-06
8.83014	4.71e-06	4.37e-06	4.39e-06	5.67e-06	5e-06	4.04e-06	4.63e-06	3.08e-06	5.55e-06	5.05e-06	5.02e-06	5.81e-06	5.91e-06	7.47e-06	5.21e-06	6.44e-06	6.78e-06	5.29e-06	5.5e-06	5.97e-06	4.73e-06	6.25e-06	5e-06	6e-06	6.34e-06	5.18e-06	6.78e-06	6.03e-06	6.03e-06	5.78e-06
8.82993	5.13e-06	4.74e-06	4.61e-06	6.44e-06	5.4e-06	4.51e-06	4.67e-06	4.14e-06	5.59e-06	5.41e-06	5.55e-06	5.76e-06	6.77e-06	7.69e-06	5.91e-06	6.31e-06	7.25e-06	6.24e-06	5.58e-06	6.47e-06	5.49e-06	6.74e-06	5.14e-06	5.95e-06	6.61e-06	5.33e-06	7.7e-06	6.12e-06	6.57e-06	6.53e-06
8.82971	5.64e-06	5.16e-06	4.69e-06	7.11e-06	5.83e-06	5.08e-06	4.57e-06	5.3e-06	5.44e-06	5.77e-06	6.13e-06	5.79e-06	7.66e-06	7.93e-06	6.54e-06	5.95e-06	7.69e-06	7.4e-06	6.09e-06	6.86e-06	6.2e-06	7.13e-06	5.57e-06	6.15e-06	7.11e-06	5.58e-06	8.37e-06	6.54e-06	6.9e-06	7.13e-06
8.8295	6.23e-06	5.67e-06	4.56e-06	7.59e-06	6.19e-06	5.61e-06	4.59e-06	6.2e-06	5.36e-06	5.92e-06	6.59e-06	5.83e-06	8.42e-06	8.18e-06	7.1e-06	5.63e-06	7.93e-06	8.33e-06	6.85e-06	7.17e-06	6.84e-06	7.44e-06	6.21e-06	6.63e-06	7.74e-06	5.88e-06	8.43e-06	7.27e-06	6.98e-06	7.37e-06
8.82929	6.81e-06	6.25e-06	4.38e-06	7.87e-06	6.42e-06	5.99e-06	4.94e-06	6.59e-06	5.52e-06	5.75e-06	6.85e-06	5.85e-06	8.86e-06	8.29e-06	7.62e-06	5.51e-06	7.94e-06	8.76e-06	7.37e-06	7.5e-06	7.38e-06	7.77e-06	6.82e-06	7.33e-06	8.33e-06	6.17e-06	8e-06	8.17e-06	6.95e-06	7.26e-06
8.82907	7.21e-06	6.83e-06	4.47e-06	7.95e-06	6.56e-06	6.17e-06	5.62e-06	6.36e-06	5.89e-06	5.44e-06	6.93e-06	5.95e-06	8.79e-06	8.1e-06	7.99e-06	5.56e-06	7.87e-06	8.69e-06	7.32e-06	7.88e-06	7.66e-06	8.15e-06	7.17e-06	8.08e-06	8.79e-06	6.4e-06	7.6e-06	8.98e-06	7.03e-06	7.01e-06
8.82886	7.3e-06	7.24e-06	4.96e-06	7.74e-06	6.67e-06	6.21e-06	6.34e-06	5.58e-06	6.25e-06	5.26e-06	6.83e-06	6.16e-06	8.23e-06	7.59e-06	8.08e-06	5.63e-06	7.91e-06	8.25e-06	6.81e-06	8.2e-06	7.54e-06	8.46e-06	7.14e-06	8.6e-06	9.07e-06	6.54e-06	7.53e-06	9.44e-06	7.29e-06	6.89e-06
8.82865	7.09e-06	7.32e-06	5.63e-06	7.19e-06	6.81e-06	6.24e-06	6.71e-06	4.58e-06	6.4e-06	5.25e-06	6.54e-06	6.38e-06	7.46e-06	6.97e-06	7.86e-06	5.52e-06	8.03e-06	7.55e-06	6.19e-06	8.27e-06	7.05e-06	8.55e-06	6.84e-06	8.68e-06	9.07e-06	6.53e-06	7.55e-06	9.36e-06	7.57e-06	7.03e-06
8.82843	6.73e-06	7.1e-06	6.03e-06	6.44e-06	7e-06	6.28e-06	6.45e-06	3.88e-06	6.25e-06	5.19e-06	6.08e-06	6.39e-06	6.82e-06	6.54e-06	7.44e-06	5.19e-06	8.02e-06	6.69e-06	5.66e-06	8.04e-06	6.44e-06	8.33e-06	6.48e-06	8.29e-06	8.72e-06	6.36e-06	7.14e-06	8.71e-06	7.56e-06	7.39e-06
8.82822	6.37e-06	6.74e-06	5.84e-06	5.75e-06	7.16e-06	6.23e-06	5.67e-06	3.84e-06	5.88e-06	4.92e-06	5.46e-06	6.09e-06	6.47e-06	6.43e-06	6.96e-06	4.78e-06	7.6e-06	5.84e-06	5.2e-06	7.55e-06	5.93e-06	7.85e-06	6.22e-06	7.57e-06	8.14e-06	6.1e-06	6.19e-06	7.68e-06	7.07e-06	7.8e-06
8.828	6e-06	6.38e-06	5.17e-06	5.31e-06	7.16e-06	5.99e-06	4.74e-06	4.43e-06	5.33e-06	4.5e-06	4.77e-06	5.57e-06	6.3e-06	6.47e-06	6.49e-06	4.51e-06	6.75e-06	5.21e-06	4.79e-06	6.88e-06	5.61e-06	7.2e-06	5.99e-06	6.7e-06	7.57e-06	5.8e-06	5.12e-06	6.58e-06	6.23e-06	8.04e-06
8.82779	5.52e-06	6.01e-06	4.42e-06	5.14e-06	6.92e-06	5.58e-06	4.12e-06	5.21e-06	4.57e-06	4.11e-06	4.07e-06	5.06e-06	6.14e-06	6.42e-06	6.04e-06	4.5e-06	5.72e-06	4.94e-06	4.57e-06	6.12e-06	5.39e-06	6.46e-06	5.6e-06	5.78e-06	7.16e-06	5.45e-06	4.45e-06	5.65e-06	5.36e-06	7.95e-06
8.82758	4.94e-06	5.53e-06	4e-06	5.03e-06	6.48e-06	5.17e-06	3.97e-06	5.66e-06	3.59e-06	3.82e-06	3.51e-06	4.68e-06	5.92e-06	6.15e-06	5.63e-06	4.67e-06	4.87e-06	4.95e-06	4.71e-06	5.43e-06	5.23e-06	5.78e-06	4.92e-06	4.94e-06	6.78e-06	4.92e-06	4.29e-06	5e-06	4.76e-06	7.48e-06
8.82736	4.41e-06	4.95e-06	3.97e-06	4.8e-06	6e-06	4.88e-06	4.15e-06	5.54e-06	2.62e-06	3.56e-06	3.21e-06	4.46e-06	5.77e-06	5.79e-06	5.27e-06	4.82e-06	4.39e-06	4.96e-06	5.16e-06	4.99e-06	5.15e-06	5.35e-06	4.12e-06	4.37e-06	6.15e-06	4.24e-06	4.41e-06	4.56e-06	4.52e-06	6.76e-06
8.82715	4.09e-06	4.42e-06	4.07e-06	4.37e-06	5.57e-06	4.67e-06	4.34e-06	5.02e-06	2.01e-06	3.21e-06	3.22e-06	4.41e-06	5.79e-06	5.56e-06	4.96e-06	4.81e-06	4.23e-06	4.72e-06	5.59e-06	4.92e-06	5.16e-06	5.28e-06	3.57e-06	4.15e-06	5.2e-06	3.6e-06	4.69e-06	4.23e-06	4.55e-06	5.99e-06
8.82694	3.99e-06	4.1e-06	4.02e-06	3.87e-06	5.21e-06	4.4e-06	4.39e-06	4.38e-06	2.01e-06	2.82e-06	3.43e-06	4.55e-06	5.86e-06	5.6e-06	4.7e-06	4.73e-06	4.17e-06	4.28e-06	5.68e-06	5.13e-06	5.13e-06	5.48e-06	3.6e-06	4.17e-06	4.18e-06	3.32e-06	5.14e-06	4e-06	4.76e-06	5.39e-06
8.82672	4.07e-06	4.01e-06	3.8e-06	3.52e-06	4.9e-06	4.04e-06	4.37e-06	3.83e-06	2.51e-06	2.52e-06	3.69e-06	4.84e-06	5.72e-06	5.89e-06	4.56e-06	4.72e-06	4.06e-06	3.9e-06	5.37e-06	5.36e-06	4.9e-06	5.71e-06	4.14e-06	4.27e-06	3.54e-06	3.53e-06	5.69e-06	3.99e-06	5.13e-06	5.06e-06
8.82651	4.32e-06	4.08e-06	3.62e-06	3.51e-06	4.69e-06	3.78e-06	4.43e-06	3.4e-06	3.14e-06	2.44e-06	3.93e-06	5.2e-06	5.18e-06	6.26e-06	4.56e-06	4.83e-06	3.95e-06	3.85e-06	4.92e-06	5.35e-06	4.42e-06	5.71e-06	4.79e-06	4.35e-06	3.52e-06	4.12e-06	6.05e-06	4.28e-06	5.57e-06	5e-06
8.8263	4.75e-06	4.33e-06	3.65e-06	3.86e-06	4.74e-06	3.78e-06	4.6e-06	3.04e-06	3.63e-06	2.62e-06	4.22e-06	5.48e-06	4.3e-06	6.43e-06	4.62e-06	4.89e-06	3.94e-06	4.17e-06	4.67e-06	5.05e-06	3.8e-06	5.41e-06	5.1e-06	4.44e-06	4.06e-06	4.79e-06	5.99e-06	4.83e-06	5.9e-06	5.15e-06
8.82608	5.23e-06	4.76e-06	3.82e-06	4.42e-06	5.09e-06	3.99e-06	4.7e-06	2.68e-06	3.92e-06	2.99e-06	4.55e-06	5.53e-06	3.42e-06	6.23e-06	4.55e-06	4.75e-06	4.07e-06	4.63e-06	4.72e-06	4.59e-06	3.22e-06	4.96e-06	4.94e-06	4.51e-06	4.9e-06	5.27e-06	5.65e-06	5.41e-06	5.94e-06	5.4e-06
8.82587	5.45e-06	5.24e-06	3.86e-06	4.94e-06	5.55e-06	4.23e-06	4.59e-06	2.27e-06	4.05e-06	3.36e-06	4.73e-06	5.33e-06	2.84e-06	5.68e-06	4.36e-06	4.41e-06	4.23e-06	4.86e-06	4.85e-06	4.2e-06	2.81e-06	4.58e-06	4.5e-06	4.4e-06	5.71e-06	5.45e-06	5.37e-06	5.69e-06	5.65e-06	5.62e-06
8.82565	5.19e-06	5.47e-06	3.64e-06	5.17e-06	5.73e-06	4.32e-06	4.26e-06	1.8e-06	3.94e-06	3.52e-06	4.54e-06	4.93e-06	2.66e-06	4.94e-06	4.29e-06	4.05e-06	4.28e-06	4.64e-06	4.77e-06	4.03e-06	2.63e-06	4.41e-06	4.13e-06	3.97e-06	6.21e-06	5.3e-06	5.27e-06	5.49e-06	5.16e-06	5.67e-06
8.82544	4.46e-06	5.19e-06	3.23e-06	5e-06	5.36e-06	4.2e-06	3.86e-06	1.25e-06	3.48e-06	3.31e-06	4e-06	4.41e-06	2.75e-06	4.18e-06	4.57e-06	3.77e-06	4.15e-06	4e-06	4.33e-06	4.04e-06	2.62e-06	4.42e-06	3.96e-06	3.29e-06	6.21e-06	4.85e-06	5.18e-06	4.84e-06	4.62e-06	5.4e-06
8.82523	3.56e-06	4.47e-06	2.83e-06	4.46e-06	4.5e-06	3.89e-06	3.5e-06	7.3e-07	2.75e-06	2.77e-06	3.37e-06	3.79e-06	2.9e-06	3.53e-06	5.04e-06	3.45e-06	3.86e-06	3.15e-06	3.61e-06	4.07e-06	2.67e-06	4.45e-06	3.86e-06	2.66e-06	5.68e-06	4.23e-06	4.84e-06	3.97e-06	4.1e-06	4.78e-06
8.82501	2.74e-06	3.56e-06	2.53e-06	3.68e-06	3.44e-06	3.39e-06	3.11e-06	3.8e-07	2.13e-06	2.07e-06	2.89e-06	3.12e-06	2.98e-06	2.99e-06	5.21e-06	2.84e-06	3.49e-06	2.35e-06	2.84e-06	3.9e-06	2.63e-06	4.29e-06	3.62e-06	2.34e-06	4.81e-06	3.67e-06	4.24e-06	3.23e-06	3.58e-06	3.98e-06
8.8248	2.1e-06	2.74e-06	2.31e-06	2.88e-06	2.54e-06	2.75e-06	2.55e-06	3.5e-07	1.97e-06	1.37e-06	2.46e-06	2.45e-06	2.94e-06	2.53e-06	4.72e-06	1.79e-06	3.09e-06	1.71e-06	2.28e-06	3.45e-06	2.44e-06	3.85e-06	3.16e-06	2.3e-06	3.9e-06	3.35e-06	3.49e-06	2.88e-06	3.02e-06	3.24e-06
8.82459	1.64e-06	2.1e-06	2.07e-06	2.26e-06	1.96e-06	2.14e-06	1.86e-06	6.2e-07	2.3e-06	7.9e-07	1.89e-06	1.88e-06	2.76e-06	2.16e-06	3.72e-06	4.5e-07	2.67e-06	1.21e-06	2.08e-06	2.8e-06	2.18e-06	3.22e-06	2.58e-06	2.25e-06	3.21e-06	3.23e-06	2.67e-06	2.95e-06	2.42e-06	2.74e-06
8.82437	1.37e-06	1.65e-06	1.77e-06	1.85e-06	1.71e-06	1.71e-06	1.24e-06	9.5e-07	2.73e-06	4.2e-07	1.16e-06	1.54e-06	2.42e-06	1.88e-06	2.74e-06	0	2.18e-06	7.4e-07	2.24e-06	2.2e-06	1.92e-06	2.63e-06	2.07e-06	1.92e-06	2.78e-06	3.11e-06	1.85e-06	3.18e-06	1.87e-06	2.43e-06
8.82416	1.26e-06	1.38e-06	1.39e-06	1.57e-06	1.61e-06	1.5e-06	9e-07	1.05e-06	2.85e-06	4.1e-07	5.8e-07	1.46e-06	1.89e-06	1.76e-06	2.2e-06	0	1.62e-06	3.1e-07	2.62e-06	1.82e-06	1.72e-06	2.25e-06	1.81e-06	1.32e-06	2.44e-06	2.78e-06	1.24e-06	3.09e-06	1.47e-06	2.11e-06
8.82394	1.17e-06	1.27e-06	8.6e-07	1.32e-06	1.48e-06	1.37e-06	8.2e-07	8e-07	2.63e-06	8e-07	4.7e-07	1.54e-06	1.27e-06	1.86e-06	2.11e-06	0	1.03e-06	0	2.93e-06	1.63e-06	1.56e-06	2.06e-06	1.83e-06	7.2e-07	2e-06	2.28e-06	1.12e-06	2.42e-06	1.24e-06	1.71e-06
8.82373	9.1e-07	1.18e-06	1.8e-07	1.13e-06	1.2e-06	1.22e-06	8.3e-07	4e-07	2.36e-06	1.41e-06	7.7e-07	1.63e-06	7.6e-07	2.14e-06	2.12e-06	3.7e-07	5.3e-07	0	2.94e-06	1.45e-06	1.46e-06	1.89e-06	1.98e-06	4.1e-07	1.45e-06	1.85e-06	1.57e-06	1.29e-06	1.14e-06	1.39e-06
8.82352	4.8e-07	9.2e-07	-4.9e-07	1.09e-06	8.4e-07	1.03e-06	8e-07	2.1e-07	2.34e-06	1.82e-06	1.12e-06	1.67e-06	5.3e-07	2.39e-06	1.97e-06	1.13e-06	2.5e-07	1.7e-07	2.54e-06	1.13e-06	1.5e-06	1.57e-06	1.98e-06	4.6e-07	9.5e-07	1.72e-06	2.24e-06	2.1e-07	1.03e-06	1.31e-06
8.8233	1e-07	4.9e-07	-9.2e-07	1.23e-06	6e-07	8e-07	7.9e-07	4.7e-07	2.59e-06	1.77e-06	1.2e-06	1.69e-06	6.2e-07	2.37e-06	1.62e-06	1.18e-06	2.5e-07	6e-07	1.91e-06	7e-07	1.66e-06	1.15e-06	1.66e-06	6.8e-07	7.4e-07	1.91e-06	2.6e-06	-3.4e-07	8.5e-07	1.42e-06
8.82309	-2e-08	1.1e-07	-9.8e-07	1.42e-06	6.4e-07	5.4e-07	8.6e-07	1.09e-06	2.83e-06	1.31e-06	1e-06	1.75e-06	8.6e-07	2.07e-06	1.22e-06	6.2e-07	5.2e-07	1e-06	1.36e-06	3.2e-07	1.8e-06	7.7e-07	1.03e-06	8.1e-07	9.2e-07	2.19e-06	2.37e-06	-1.9e-07	6.6e-07	1.53e-06
8.82288	1.2e-07	0	-7.5e-07	1.48e-06	8.7e-07	2.5e-07	9.2e-07	1.72e-06	2.73e-06	7.9e-07	7.6e-07	1.87e-06	1.09e-06	1.66e-06	9.1e-07	0	9.5e-07	1.14e-06	1.13e-06	9e-08	1.75e-06	5.4e-07	3.3e-07	7.6e-07	1.37e-06	2.31e-06	1.77e-06	4.8e-07	5.7e-07	1.51e-06
8.82266	2.3e-07	1.3e-07	-4.6e-07	1.32e-06	1.06e-06	5e-08	7.7e-07	1.98e-06	2.2e-06	4.4e-07	6.6e-07	1.99e-06	1.26e-06	1.33e-06	7.7e-07	0	1.4e-06	9.4e-07	1.22e-06	0	1.56e-06	4.5e-07	0	5.8e-07	1.76e-06	2.14e-06	1.33e-06	1.27e-06	6.2e-07	1.43e-06
8.82245	9e-08	2.5e-07	-2.6e-07	1.05e-06	1.03e-06	1.2e-07	3.6e-07	1.69e-06	1.38e-06	2.6e-07	7e-07	2.06e-06	1.43e-06	1.09e-06	8.3e-07	4e-08	1.76e-06	5.1e-07	1.39e-06	-1e-08	1.43e-06	4.3e-07	0	3.1e-07	1.74e-06	1.78e-06	1.34e-06	1.83e-06	7.4e-07	1.34e-06
8.82224	-2.4e-07	1.1e-07	-1.5e-07	9.1e-07	8.1e-07	5.1e-07	-9e-08	1.02e-06	6.1e-07	1.2e-07	8.1e-07	2.03e-06	1.58e-06	8.6e-07	1.03e-06	5.8e-07	1.94e-06	8e-08	1.39e-06	8e-08	1.54e-06	5.1e-07	0	-4e-08	1.25e-06	1.41e-06	1.67e-06	1.95e-06	8.7e-07	1.19e-06
8.82202	-5.1e-07	0	1e-08	1.02e-06	5.1e-07	1.01e-06	-2.5e-07	3.5e-07	2.3e-07	2e-08	9.9e-07	1.91e-06	1.54e-06	6.6e-07	1.28e-06	1.02e-06	1.87e-06	0	1.16e-06	3.4e-07	1.81e-06	7.7e-07	3.1e-07	-4.2e-07	5.6e-07	1.18e-06	1.88e-06	1.63e-06	1.03e-06	9.2e-07
8.82181	-5e-07	0	3.1e-07	1.31e-06	1.9e-07	1.28e-06	4e-08	7e-08	3.2e-07	1.2e-07	1.24e-06	1.71e-06	1.12e-06	6e-07	1.47e-06	1.12e-06	1.5e-06	0	8.3e-07	7.9e-07	1.98e-06	1.21e-06	6e-07	-6.6e-07	1.2e-07	1.12e-06	1.7e-06	1.04e-06	1.25e-06	6.6e-07
8.82159	-2.5e-07	0	7.3e-07	1.53e-06	-1.9e-07	1.22e-06	6.1e-07	3.7e-07	6.5e-07	4.5e-07	1.49e-06	1.49e-06	3.9e-07	6.9e-07	1.57e-06	7.7e-07	9.4e-07	2.6e-07	5.4e-07	1.26e-06	1.77e-06	1.67e-06	7.3e-07	-6.1e-07	1.8e-07	1.12e-06	1.21e-06	4.5e-07	1.44e-06	6.2e-07
8.82138	8e-08	0	1.1e-06	1.53e-06	-5.1e-07	9.9e-07	1.09e-06	1.06e-06	8.6e-07	8e-07	1.58e-06	1.31e-06	-2.8e-07	7.9e-07	1.59e-06	8e-08	4.3e-07	6.4e-07	3.5e-07	1.59e-06	1.17e-06	2e-06	6.6e-07	-3.4e-07	6.6e-07	1.05e-06	6.6e-07	4e-08	1.51e-06	8.4e-07
8.82117	3.6e-07	1e-07	1.23e-06	1.39e-06	-5.7e-07	8.4e-07	1.19e-06	1.68e-06	7.2e-07	8.9e-07	1.42e-06	1.26e-06	-4.9e-07	7.6e-07	1.63e-06	0	2.1e-07	9.5e-07	2.3e-07	1.71e-06	4.5e-07	2.12e-06	4.6e-07	-9e-08	1.31e-06	8.5e-07	2.1e-07	-2.2e-07	1.48e-06	1.07e-06
8.82095	5.8e-07	3.8e-07	1.07e-06	1.34e-06	-2.2e-07	8.9e-07	9.1e-07	1.8e-06	3.6e-07	6.3e-07	1.06e-06	1.39e-06	-1.7e-07	6.3e-07	1.7e-06	0	3.6e-07	1.06e-06	1.5e-07	1.67e-06	-4e-08	2.08e-06	2.4e-07	2e-08	1.89e-06	6.7e-07	-1.4e-07	-4.4e-07	1.51e-06	1.04e-06
8.82074	7.9e-07	6e-07	7e-07	1.5e-06	4.1e-07	1.02e-06	4.4e-07	1.32e-06	8e-08	2.2e-07	6.5e-07	1.6e-06	4e-07	5.6e-07	1.81e-06	0	6.9e-07	8.8e-07	9e-08	1.54e-06	0	1.95e-06	1.5e-07	1e-07	2.26e-06	6.9e-07	-4e-07	-6.3e-07	1.65e-06	7.6e-07
8.82053	1.01e-06	8.1e-07	3e-07	1.71e-06	1.01e-06	1.07e-06	0	5.8e-07	5e-08	0	3.6e-07	1.76e-06	9.2e-07	6.3e-07	1.9e-06	5e-07	9.3e-07	4.6e-07	4e-08	1.34e-06	5.5e-07	1.76e-06	2.7e-07	3.6e-07	2.32e-06	1.03e-06	-4.8e-07	-7e-07	1.74e-06	4.8e-07
8.82031	1.25e-06	1.03e-06	0	1.68e-06	1.34e-06	1e-06	-3.6e-07	2e-08	1.9e-07	0	2.6e-07	1.78e-06	1.3e-06	7.8e-07	1.91e-06	1.57e-06	1.01e-06	0	4e-08	1.13e-06	1.3e-06	1.55e-06	5.6e-07	8e-07	2.11e-06	1.61e-06	-2.8e-07	-5.4e-07	1.57e-06	4.6e-07
8.8201	1.49e-06	1.27e-06	-1.3e-07	1.32e-06	1.41e-06	8.7e-07	-6.9e-07	-1.2e-07	3.5e-07	0	4e-07	1.72e-06	1.64e-06	8.6e-07	1.74e-06	2.22e-06	1.05e-06	0	1.5e-07	1.02e-06	1.81e-06	1.44e-06	8.3e-07	1.22e-06	1.78e-06	2.23e-06	1.2e-07	-1.9e-07	1.16e-06	7.2e-07
8.81989	1.71e-06	1.51e-06	-1.1e-07	8e-07	1.38e-06	7.9e-07	-1.03e-06	1.1e-07	4.4e-07	2e-08	7e-07	1.76e-06	1.96e-06	8.4e-07	1.32e-06	2.29e-06	1.16e-06	0	4.5e-07	1.09e-06	1.83e-06	1.51e-06	9.1e-07	1.41e-06	1.58e-06	2.7e-06	5.1e-07	1.2e-07	8.5e-07	1.11e-06
8.81967	1.88e-06	1.73e-06	3e-08	4.2e-07	1.3e-06	7.7e-07	-1.27e-06	4.5e-07	5e-07	1.5e-07	1.07e-06	1.96e-06	2.12e-06	7.8e-07	7.8e-07	1.99e-06	1.28e-06	0	8.7e-07	1.3e-06	1.43e-06	1.71e-06	7.5e-07	1.39e-06	1.58e-06	2.91e-06	7.5e-07	2.6e-07	9.1e-07	1.46e-06
8.81946	1.98e-06	1.9e-06	1.3e-07	3.2e-07	1.12e-06	7.5e-07	-1.23e-06	6.9e-07	5.9e-07	2e-07	1.34e-06	2.16e-06	1.95e-06	7.9e-07	4.5e-07	1.62e-06	1.21e-06	0	1.18e-06	1.45e-06	9.3e-07	1.86e-06	5e-07	1.27e-06	1.66e-06	2.81e-06	9.1e-07	2.6e-07	1.3e-06	1.61e-06
8.81924	2.02e-06	2e-06	1e-08	4.8e-07	8.1e-07	7e-07	-8.9e-07	7.3e-07	6.2e-07	3e-08	1.39e-06	2.12e-06	1.53e-06	8.2e-07	5.7e-07	1.32e-06	8.9e-07	0	1.15e-06	1.35e-06	6.2e-07	1.77e-06	3.2e-07	1.14e-06	1.65e-06	2.46e-06	1.12e-06	3.1e-07	1.64e-06	1.53e-06
8.81903	1.96e-06	2.04e-06	-3.8e-07	7.4e-07	4.6e-07	5.8e-07	-4.1e-07	6.2e-07	5.3e-07	0	1.21e-06	1.7e-06	1.15e-06	7.5e-07	1.11e-06	1.12e-06	5e-07	0	7.5e-07	9.8e-07	5.9e-07	1.42e-06	3.3e-07	1.01e-06	1.57e-06	2.03e-06	1.4e-06	5.2e-07	1.63e-06	1.31e-06
8.81882	1.71e-06	1.97e-06	-8.6e-07	9.4e-07	2.7e-07	4.5e-07	-2e-08	5.4e-07	3.2e-07	0	9.2e-07	1.05e-06	1.05e-06	5.5e-07	1.71e-06	1.03e-06	3.1e-07	0	2.3e-07	4.9e-07	7.5e-07	9.3e-07	4.6e-07	9.4e-07	1.53e-06	1.7e-06	1.61e-06	8.3e-07	1.26e-06	1.16e-06
8.8186	1.28e-06	1.73e-06	-1.14e-06	9.8e-07	3.2e-07	4.3e-07	2.1e-07	7.1e-07	1.2e-07	0	6.3e-07	4.5e-07	1.2e-06	3.1e-07	2.05e-06	1.15e-06	4.6e-07	0	-3e-08	2e-08	9.5e-07	4.7e-07	5.7e-07	9.7e-07	1.42e-06	1.56e-06	1.7e-06	1.15e-06	8e-07	1.29e-06
8.81839	7.7e-07	1.29e-06	-9.9e-07	8.5e-07	5e-07	5.8e-07	3.9e-07	1.21e-06	1e-07	0	4.3e-07	1.4e-07	1.39e-06	2.3e-07	2.02e-06	1.54e-06	9.2e-07	0	2.1e-07	-3.3e-07	1.11e-06	1.2e-07	5.8e-07	1.11e-06	1.01e-06	1.55e-06	1.77e-06	1.39e-06	5.3e-07	1.69e-06
8.81818	3.9e-07	7.9e-07	-4.6e-07	7.1e-07	5.9e-07	8.5e-07	6.1e-07	1.84e-06	3e-07	2.4e-07	3e-07	1.6e-07	1.42e-06	3.1e-07	1.76e-06	2.1e-06	1.49e-06	0	9.2e-07	-5.9e-07	1.18e-06	-1.3e-07	5.6e-07	1.24e-06	2.9e-07	1.52e-06	1.98e-06	1.52e-06	5.4e-07	2.22e-06
8.81796	2.4e-07	4.1e-07	2e-07	7.1e-07	4.6e-07	1.11e-06	8.2e-07	2.25e-06	6.2e-07	3.3e-07	2.3e-07	3.8e-07	1.3e-06	4.3e-07	1.48e-06	2.66e-06	1.93e-06	0	1.77e-06	-7.3e-07	1.21e-06	-2.8e-07	6.4e-07	1.27e-06	-2.8e-07	1.32e-06	2.25e-06	1.46e-06	7.3e-07	2.64e-06
8.81775	2.7e-07	2.6e-07	7.2e-07	8.5e-07	1.7e-07	1.24e-06	8.5e-07	2.2e-06	8.9e-07	2e-07	2.4e-07	6.3e-07	1.13e-06	5e-07	1.27e-06	3.05e-06	2.01e-06	0	2.27e-06	-7.2e-07	1.3e-06	-2.7e-07	9e-07	1.23e-06	-1.6e-07	9e-07	2.26e-06	1.17e-06	8.9e-07	2.81e-06
8.81754	4.1e-07	2.9e-07	1e-06	9.4e-07	-5e-08	1.3e-06	6.1e-07	1.81e-06	9.5e-07	2.3e-07	3.4e-07	7.6e-07	1.02e-06	6e-07	1.17e-06	3.23e-06	1.68e-06	0	2.12e-06	-5e-07	1.55e-06	-7e-08	1.25e-06	1.22e-06	7.1e-07	3.8e-07	1.77e-06	7.6e-07	9e-07	2.74e-06
8.81732	6.5e-07	4.3e-07	1.06e-06	7.7e-07	1e-08	1.4e-06	2.4e-07	1.45e-06	7.8e-07	6.2e-07	5.1e-07	7.5e-07	9.5e-07	9.3e-07	1.22e-06	3.24e-06	1.11e-06	1.2e-07	1.43e-06	-1.1e-07	1.89e-06	3.1e-07	1.47e-06	1.31e-06	1.69e-06	1e-08	9.3e-07	4.5e-07	7.9e-07	2.49e-06
8.81711	1.04e-06	6.8e-07	9e-07	3.8e-07	3.5e-07	1.57e-06	1e-08	1.46e-06	5.1e-07	1.17e-06	7.1e-07	6.7e-07	9.1e-07	1.48e-06	1.42e-06	3.07e-06	5.5e-07	4.2e-07	7.1e-07	3e-07	2.17e-06	7.2e-07	1.42e-06	1.42e-06	2.07e-06	5e-08	2.4e-07	3.6e-07	7.2e-07	2.2e-06
8.81689	1.48e-06	1.06e-06	5.8e-07	6e-08	7.7e-07	1.66e-06	6e-08	1.88e-06	3.8e-07	1.5e-06	9e-07	6.8e-07	9.7e-07	1.95e-06	1.73e-06	2.72e-06	2.6e-07	6.6e-07	5.2e-07	5.9e-07	2.2e-06	1e-06	1.18e-06	1.49e-06	1.72e-06	5.2e-07	1.9e-07	3.9e-07	8.6e-07	1.99e-06
8.81668	1.8e-06	1.5e-06	2.4e-07	1e-07	1.06e-06	1.54e-06	3.3e-07	2.43e-06	5.3e-07	1.39e-06	1.07e-06	8.4e-07	1.15e-06	2.03e-06	2.05e-06	2.26e-06	2.8e-07	8.2e-07	9.2e-07	6.5e-07	2.03e-06	1.06e-06	9.9e-07	1.51e-06	1.11e-06	1.16e-06	8.8e-07	3.4e-07	1.16e-06	1.88e-06
8.81647	1.86e-06	1.82e-06	1e-07	5.5e-07	1.11e-06	1.23e-06	5.7e-07	2.7e-06	8.6e-07	9.5e-07	1.24e-06	1.04e-06	1.39e-06	1.65e-06	2.23e-06	1.84e-06	5.3e-07	9.5e-07	1.49e-06	5.2e-07	1.87e-06	9.4e-07	1.05e-06	1.52e-06	7.9e-07	1.6e-06	1.88e-06	2.1e-07	1.42e-06	1.83e-06
8.81625	1.66e-06	1.88e-06	3.5e-07	1.21e-06	1e-06	8.9e-07	6.2e-07	2.47e-06	1.14e-06	3.9e-07	1.43e-06	1.08e-06	1.52e-06	1.06e-06	2.13e-06	1.59e-06	8.2e-07	1.14e-06	1.67e-06	3.2e-07	1.93e-06	7.4e-07	1.26e-06	1.45e-06	8.7e-07	1.69e-06	2.6e-06	1.5e-07	1.41e-06	1.84e-06
8.81604	1.38e-06	1.68e-06	9.7e-07	1.79e-06	8.6e-07	6.5e-07	4.6e-07	1.84e-06	1.22e-06	0	1.65e-06	8.4e-07	1.45e-06	6e-07	1.74e-06	1.57e-06	1.01e-06	1.4e-06	1.32e-06	1.4e-07	2.19e-06	5.7e-07	1.34e-06	1.25e-06	1.05e-06	1.57e-06	2.66e-06	3e-07	1.08e-06	1.97e-06
8.81583	1.18e-06	1.4e-06	1.68e-06	2.11e-06	8e-07	5.3e-07	2.9e-07	1.2e-06	1.26e-06	0	1.86e-06	4.6e-07	1.28e-06	4e-07	1.19e-06	1.68e-06	9.5e-07	1.6e-06	7.7e-07	5e-08	2.48e-06	4.8e-07	1.05e-06	1e-06	1.06e-06	1.47e-06	2.07e-06	6.3e-07	5.5e-07	2.31e-06
8.81561	1.15e-06	1.2e-06	2.16e-06	2.1e-06	8.4e-07	4.7e-07	3.2e-07	9.9e-07	1.54e-06	0	1.98e-06	2.1e-07	1.2e-06	4.3e-07	7.2e-07	1.77e-06	5.9e-07	1.61e-06	4.5e-07	6e-08	2.6e-06	4.8e-07	5.1e-07	9e-07	8.6e-07	1.47e-06	1.21e-06	1.01e-06	-3e-08	2.78e-06
8.8154	1.3e-06	1.17e-06	2.24e-06	1.79e-06	9.3e-07	4.6e-07	6.1e-07	1.37e-06	2.15e-06	0	1.88e-06	2.7e-07	1.27e-06	6e-07	5.1e-07	1.77e-06	6e-08	1.4e-06	5.3e-07	1.8e-07	2.46e-06	5.9e-07	8e-08	1.08e-06	6.1e-07	1.53e-06	5e-07	1.42e-06	-5.4e-07	3.16e-06
8.81518	1.57e-06	1.32e-06	2e-06	1.37e-06	1.03e-06	5.1e-07	9.8e-07	2.09e-06	2.8e-06	0	1.52e-06	5.7e-07	1.34e-06	8.6e-07	5e-07	1.71e-06	-3.6e-07	1.12e-06	8.2e-07	4e-07	2.08e-06	8.1e-07	7e-08	1.44e-06	4.6e-07	1.6e-06	1.9e-07	1.81e-06	-8.8e-07	3.25e-06
8.81497	1.79e-06	1.59e-06	1.6e-06	1.02e-06	1.12e-06	6.6e-07	1.19e-06	2.66e-06	3.09e-06	0	9.8e-07	8.8e-07	1.25e-06	1.16e-06	4.8e-07	1.65e-06	-3.7e-07	9.7e-07	1.03e-06	6.4e-07	1.57e-06	1.05e-06	4.2e-07	1.73e-06	4.3e-07	1.68e-06	2.9e-07	2.02e-06	-9.3e-07	3.04e-06
8.81476	1.82e-06	1.81e-06	1.19e-06	8.8e-07	1.23e-06	9.4e-07	1.05e-06	2.75e-06	2.92e-06	0	4.9e-07	1.07e-06	9.8e-07	1.44e-06	3.1e-07	1.6e-06	6e-08	1.05e-06	1.04e-06	8.2e-07	1.04e-06	1.23e-06	7.9e-07	1.81e-06	4.8e-07	1.78e-06	6.5e-07	1.86e-06	-6.5e-07	2.66e-06
8.81454	1.68e-06	1.84e-06	8.9e-07	9.1e-07	1.39e-06	1.3e-06	6e-07	2.48e-06	2.57e-06	0	2.8e-07	1.17e-06	6.6e-07	1.61e-06	1.1e-07	1.51e-06	7e-07	1.22e-06	9.5e-07	9e-07	6.5e-07	1.3e-06	8.7e-07	1.69e-06	5.7e-07	1.87e-06	1.17e-06	1.36e-06	-1.8e-07	2.24e-06
8.81433	1.55e-06	1.7e-06	7.5e-07	9.8e-07	1.62e-06	1.67e-06	2e-08	2.25e-06	2.42e-06	0	3.9e-07	1.25e-06	4.2e-07	1.63e-06	1.1e-07	1.38e-06	1.25e-06	1.3e-06	9.2e-07	9.2e-07	5.6e-07	1.33e-06	7e-07	1.51e-06	6.9e-07	1.9e-06	1.75e-06	8.2e-07	2.4e-07	1.82e-06
8.81412	1.62e-06	1.57e-06	7.5e-07	1.03e-06	1.9e-06	1.93e-06	-4.6e-07	2.38e-06	2.58e-06	0	6.4e-07	1.27e-06	3.2e-07	1.51e-06	4.4e-07	1.31e-06	1.54e-06	1.24e-06	1.07e-06	9.8e-07	8e-07	1.38e-06	5.6e-07	1.39e-06	8.6e-07	1.82e-06	2.33e-06	5.2e-07	5e-07	1.42e-06
8.8139	1.92e-06	1.64e-06	7.8e-07	1.04e-06	2.14e-06	2.01e-06	-6.2e-07	2.8e-06	2.83e-06	0	7.2e-07	1.15e-06	4.5e-07	1.3e-06	9.5e-07	1.43e-06	1.65e-06	1.15e-06	1.3e-06	1.13e-06	1.27e-06	1.53e-06	6.6e-07	1.37e-06	1.08e-06	1.62e-06	2.78e-06	4.4e-07	6.6e-07	1.04e-06
8.81369	2.27e-06	1.94e-06	7.4e-07	1.05e-06	2.21e-06	1.95e-06	-4e-07	3.15e-06	2.9e-06	0	4.8e-07	8.9e-07	9.5e-07	1e-06	1.32e-06	1.7e-06	1.76e-06	1.16e-06	1.4e-06	1.41e-06	1.78e-06	1.8e-06	9.4e-07	1.45e-06	1.33e-06	1.34e-06	2.92e-06	3.7e-07	8.9e-07	7.2e-07
8.81348	2.5e-06	2.3e-06	5.8e-07	1.09e-06	2.01e-06	1.81e-06	9e-08	3.18e-06	2.69e-06	1.1e-07	6e-08	6.8e-07	1.82e-06	6.3e-07	1.36e-06	1.95e-06	1.9e-06	1.2e-06	1.21e-06	1.77e-06	2.13e-06	2.16e-06	1.15e-06	1.52e-06	1.62e-06	1.14e-06	2.7e-06	2.3e-07	1.23e-06	4.9e-07
8.81326	2.55e-06	2.52e-06	3.2e-07	1.2e-06	1.59e-06	1.62e-06	6.1e-07	2.93e-06	2.33e-06	6.5e-07	-2.1e-07	7.1e-07	2.84e-06	2.3e-07	1.2e-06	2e-06	1.93e-06	1.15e-06	7.7e-07	2.11e-06	2.25e-06	2.49e-06	1.1e-06	1.45e-06	1.94e-06	1.21e-06	2.2e-06	1.6e-07	1.61e-06	4e-07
8.81305	2.49e-06	2.57e-06	3e-08	1.39e-06	1.12e-06	1.36e-06	9.2e-07	2.65e-06	2.06e-06	1.31e-06	-5e-08	9.8e-07	3.59e-06	-3e-08	1.18e-06	1.76e-06	1.71e-06	9.8e-07	3.3e-07	2.2e-06	2.18e-06	2.58e-06	8.5e-07	1.28e-06	2.24e-06	1.53e-06	1.63e-06	3.1e-07	1.94e-06	4.3e-07
8.81283	2.38e-06	2.51e-06	-2.2e-07	1.66e-06	7.5e-07	1.04e-06	8.6e-07	2.44e-06	1.97e-06	1.9e-06	5.7e-07	1.27e-06	3.75e-06	0	1.59e-06	1.35e-06	1.27e-06	8.7e-07	1.3e-07	1.89e-06	2.01e-06	2.29e-06	6.1e-07	1.15e-06	2.43e-06	1.85e-06	1.21e-06	5.8e-07	2.19e-06	5.1e-07
8.81262	2.18e-06	2.39e-06	-3.5e-07	1.95e-06	5.4e-07	8.3e-07	4.7e-07	2.23e-06	2.02e-06	2.2e-06	1.36e-06	1.36e-06	3.27e-06	3.2e-07	2.31e-06	9.9e-07	8e-07	9.7e-07	2.2e-07	1.29e-06	1.85e-06	1.7e-06	5.4e-07	1.18e-06	2.37e-06	1.85e-06	1.04e-06	7.5e-07	2.31e-06	5.2e-07
8.81241	1.88e-06	2.2e-06	-3.7e-07	2.21e-06	3.4e-07	9e-07	-8e-08	1.87e-06	2.01e-06	2.1e-06	1.95e-06	1.22e-06	2.42e-06	6.7e-07	2.8e-06	8.6e-07	4.2e-07	1.26e-06	4.4e-07	6.8e-07	1.71e-06	1.1e-06	6.5e-07	1.25e-06	2.01e-06	1.46e-06	1.1e-06	7.7e-07	2.14e-06	4.1e-07
8.81219	1.52e-06	1.9e-06	-2.9e-07	2.39e-06	5e-08	1.25e-06	-5.6e-07	1.35e-06	1.79e-06	1.7e-06	2.08e-06	1.05e-06	1.61e-06	7.1e-07	2.57e-06	1.01e-06	1.2e-07	1.51e-06	5.3e-07	3.5e-07	1.58e-06	7.8e-07	8.4e-07	1.09e-06	1.52e-06	9.6e-07	1.28e-06	8.5e-07	1.64e-06	3e-07
8.81198	1.2e-06	1.54e-06	-1.4e-07	2.48e-06	-3e-07	1.69e-06	-7.2e-07	7.9e-07	1.35e-06	1.2e-06	1.79e-06	1e-06	1.18e-06	3.2e-07	1.61e-06	1.33e-06	-1.4e-07	1.58e-06	4.1e-07	3.7e-07	1.41e-06	7.9e-07	1.02e-06	6.8e-07	1.15e-06	7e-07	1.5e-06	1.17e-06	9.2e-07	3.2e-07
8.81177	1.02e-06	1.22e-06	8e-08	2.51e-06	-5e-07	1.99e-06	-5e-07	4e-07	7.9e-07	7e-07	1.35e-06	1.06e-06	1.22e-06	-2.5e-07	4.8e-07	1.63e-06	-3.2e-07	1.44e-06	2.2e-07	6e-07	1.17e-06	1.02e-06	1.19e-06	3.6e-07	1.09e-06	7.4e-07	1.75e-06	1.62e-06	2.7e-07	5.5e-07
8.81155	9.8e-07	1.03e-06	4.1e-07	2.52e-06	-3.8e-07	2.07e-06	-5e-08	3.2e-07	2.9e-07	1.8e-07	1.09e-06	1.11e-06	1.57e-06	-5.2e-07	0	1.74e-06	-2.8e-07	1.17e-06	2.2e-07	8.7e-07	9.2e-07	1.28e-06	1.38e-06	4.8e-07	1.29e-06	8.3e-07	2.04e-06	1.92e-06	-1.2e-07	8.9e-07
8.81134	1.01e-06	1e-06	8.6e-07	2.58e-06	1.2e-07	2.02e-06	3.8e-07	5.4e-07	1e-08	0	1.11e-06	1.11e-06	1.94e-06	-1.7e-07	0	1.66e-06	0	7.9e-07	5.1e-07	1.08e-06	7.5e-07	1.48e-06	1.62e-06	9.9e-07	1.47e-06	6.9e-07	2.3e-06	1.94e-06	-1.9e-07	1.14e-06
8.81113	1.02e-06	1.03e-06	1.32e-06	2.68e-06	8.5e-07	1.96e-06	7e-07	8.9e-07	-1e-08	0	1.35e-06	1.14e-06	2.15e-06	7e-07	1.7e-07	1.5e-06	3.6e-07	3.4e-07	9.1e-07	1.19e-06	7.7e-07	1.59e-06	1.82e-06	1.46e-06	1.4e-06	3.9e-07	2.3e-06	1.85e-06	-2e-08	1.16e-06
8.81091	1.01e-06	1.03e-06	1.61e-06	2.73e-06	1.59e-06	1.88e-06	1.05e-06	1.11e-06	1.6e-07	0	1.69e-06	1.33e-06	2.23e-06	1.63e-06	5.9e-07	1.43e-06	6.4e-07	0	1.18e-06	1.18e-06	1.01e-06	1.58e-06	1.85e-06	1.52e-06	1.13e-06	2.1e-07	1.93e-06	1.92e-06	3.4e-07	9.4e-07
8.8107	1.09e-06	1.03e-06	1.54e-06	2.53e-06	2.12e-06	1.75e-06	1.57e-06	1.05e-06	4.5e-07	0	2.04e-06	1.7e-06	2.35e-06	2.14e-06	9.9e-07	1.56e-06	8.7e-07	0	1.21e-06	1.11e-06	1.33e-06	1.52e-06	1.68e-06	1.19e-06	8.5e-07	4.3e-07	1.35e-06	2.2e-06	8.3e-07	6.3e-07
8.81048	1.32e-06	1.11e-06	1.07e-06	2.01e-06	2.28e-06	1.54e-06	2.11e-06	7.3e-07	7.5e-07	0	2.37e-06	2.15e-06	2.55e-06	2.03e-06	1.49e-06	1.86e-06	1.16e-06	0	1.13e-06	1.1e-06	1.53e-06	1.51e-06	1.37e-06	7.6e-07	7.4e-07	1.01e-06	9.7e-07	2.47e-06	1.37e-06	4.6e-07
8.81027	1.56e-06	1.34e-06	3.8e-07	1.33e-06	2.06e-06	1.26e-06	2.32e-06	2.9e-07	9.9e-07	0	2.58e-06	2.61e-06	2.69e-06	1.49e-06	2.11e-06	2.1e-06	1.56e-06	0	1.13e-06	1.21e-06	1.53e-06	1.62e-06	1.13e-06	4.2e-07	7.7e-07	1.58e-06	1.07e-06	2.49e-06	1.77e-06	6.3e-07
8.81006	1.58e-06	1.58e-06	-2.4e-07	8.4e-07	1.58e-06	8.8e-07	2.03e-06	-1.1e-07	1.12e-06	0	2.55e-06	2.96e-06	2.62e-06	8.9e-07	2.58e-06	2.03e-06	1.87e-06	4.4e-07	1.25e-06	1.32e-06	1.45e-06	1.73e-06	1.03e-06	2.1e-07	8.3e-07	1.82e-06	1.62e-06	2.24e-06	1.93e-06	1.11e-06
8.80984	1.28e-06	1.6e-06	-5.3e-07	7.5e-07	1.01e-06	4.3e-07	1.45e-06	-3.7e-07	1.13e-06	2e-08	2.2e-06	3.09e-06	2.37e-06	5.6e-07	2.62e-06	1.58e-06	1.8e-06	9.5e-07	1.35e-06	1.2e-06	1.55e-06	1.61e-06	1.03e-06	1.4e-07	9.4e-07	1.67e-06	2.32e-06	1.84e-06	1.89e-06	1.64e-06
8.80963	8.5e-07	1.3e-06	-4.8e-07	9.3e-07	5.2e-07	9e-08	1.01e-06	-4.2e-07	1.05e-06	1.3e-07	1.64e-06	2.9e-06	2.09e-06	6.4e-07	2.27e-06	1e-06	1.26e-06	1.39e-06	1.31e-06	7.8e-07	1.89e-06	1.2e-06	9.5e-07	2.9e-07	1.24e-06	1.34e-06	2.86e-06	1.42e-06	1.77e-06	1.91e-06
8.80942	5.7e-07	8.6e-07	-2.6e-07	1.06e-06	1.4e-07	1.3e-07	9e-07	-2.8e-07	9.2e-07	4e-08	1.06e-06	2.39e-06	1.85e-06	9.6e-07	1.86e-06	7.4e-07	4.8e-07	1.68e-06	1.11e-06	2.7e-07	2.24e-06	7e-07	7.4e-07	6.4e-07	1.8e-06	1.08e-06	3.1e-06	1.1e-06	1.69e-06	1.82e-06
8.8092	6e-07	5.9e-07	-7e-08	9.7e-07	-6e-08	6.8e-07	9.5e-07	-3e-08	8.2e-07	0	6.5e-07	1.73e-06	1.51e-06	1.24e-06	1.68e-06	1.03e-06	-1.8e-07	1.77e-06	7.9e-07	-2e-08	2.27e-06	4.1e-07	4.6e-07	1.01e-06	2.4e-06	9e-07	2.98e-06	1e-06	1.66e-06	1.57e-06
8.80899	8.1e-07	6.1e-07	3e-08	7.9e-07	-5e-08	1.51e-06	8.4e-07	1e-07	7.8e-07	0	5.3e-07	1.21e-06	9.1e-07	1.24e-06	1.74e-06	1.7e-06	-5.5e-07	1.73e-06	4.5e-07	7e-08	1.89e-06	5e-07	2.6e-07	1.12e-06	2.69e-06	6.4e-07	2.51e-06	1.29e-06	1.6e-06	1.46e-06
8.80878	9.8e-07	8.3e-07	1.3e-07	7.6e-07	1.8e-07	2.16e-06	5e-07	-4e-08	8.6e-07	0	6.8e-07	1.03e-06	1.4e-07	9.9e-07	1.82e-06	2.26e-06	-6.4e-07	1.61e-06	2.2e-07	4e-07	1.32e-06	8.2e-07	1.5e-07	9.5e-07	2.43e-06	1.9e-07	1.74e-06	1.91e-06	1.44e-06	1.63e-06
8.80856	9.5e-07	1e-06	3.1e-07	9.8e-07	5.1e-07	2.32e-06	1.3e-07	-3.8e-07	1.05e-06	5.3e-07	9.2e-07	1.15e-06	-4.9e-07	7.3e-07	1.77e-06	2.32e-06	-5.9e-07	1.43e-06	2.5e-07	6.8e-07	8.9e-07	1.09e-06	7e-08	6.9e-07	1.79e-06	-3.2e-07	8.9e-07	2.52e-06	1.18e-06	1.93e-06
8.80835	7.7e-07	9.7e-07	5e-07	1.29e-06	7.4e-07	2.01e-06	-3e-08	-6.2e-07	1.31e-06	1.26e-06	1.03e-06	1.35e-06	-7.1e-07	6.7e-07	1.61e-06	1.86e-06	-4.5e-07	1.14e-06	6.2e-07	7e-07	8e-07	1.12e-06	0	5.4e-07	1.13e-06	-6.4e-07	1.7e-07	2.67e-06	8.9e-07	2.04e-06
8.80813	6.1e-07	7.9e-07	5.5e-07	1.43e-06	7.9e-07	1.51e-06	0	-4.4e-07	1.56e-06	1.72e-06	8.7e-07	1.46e-06	-5.3e-07	8e-07	1.45e-06	1.24e-06	-2e-07	7.3e-07	1.14e-06	4.8e-07	1.03e-06	9e-07	0	5.2e-07	7.8e-07	-5.8e-07	-3e-07	2.19e-06	7e-07	1.76e-06
8.80792	6.2e-07	6.3e-07	3.8e-07	1.32e-06	7.7e-07	1.09e-06	2e-08	1.7e-07	1.77e-06	1.76e-06	5e-07	1.5e-06	-1.1e-07	9.8e-07	1.35e-06	8.1e-07	1.6e-07	3.3e-07	1.49e-06	1.7e-07	1.46e-06	6e-07	0	4.7e-07	7.6e-07	-2.1e-07	-5.6e-07	1.32e-06	6.5e-07	1.12e-06
8.80771	8.3e-07	6.4e-07	8e-08	1.01e-06	8.5e-07	8.3e-07	-1.7e-07	9.5e-07	2e-06	1.53e-06	2e-07	1.61e-06	4.1e-07	1.1e-06	1.27e-06	7.6e-07	6e-07	2.4e-07	1.51e-06	-4e-08	1.93e-06	3.9e-07	0	3.1e-07	8.8e-07	2.1e-07	-6.5e-07	5.2e-07	6.3e-07	3.8e-07
8.80749	1.13e-06	8.5e-07	-1.6e-07	6.7e-07	1.07e-06	7.5e-07	-4.9e-07	1.59e-06	2.31e-06	1.33e-06	2.2e-07	1.89e-06	9.6e-07	1.17e-06	1.19e-06	1.07e-06	1.05e-06	5.9e-07	1.35e-06	-5e-08	2.29e-06	3.7e-07	0	1.1e-07	9.1e-07	4.1e-07	-6e-07	1.1e-07	5.6e-07	-2e-07
8.80728	1.37e-06	1.16e-06	-2e-07	4.7e-07	1.3e-06	8.2e-07	-6.9e-07	1.91e-06	2.65e-06	1.24e-06	6.6e-07	2.22e-06	1.39e-06	1.16e-06	1.14e-06	1.56e-06	1.42e-06	1.24e-06	1.3e-06	1.3e-07	2.4e-06	5.5e-07	3.7e-07	4e-08	7.9e-07	2.6e-07	-4.2e-07	6e-08	4.1e-07	-4.5e-07
8.80707	1.45e-06	1.39e-06	-5e-08	4.8e-07	1.38e-06	9.8e-07	-5.9e-07	1.96e-06	2.79e-06	1.11e-06	1.28e-06	2.35e-06	1.46e-06	9.9e-07	1.14e-06	1.85e-06	1.57e-06	1.82e-06	1.51e-06	4.1e-07	2.24e-06	8.2e-07	1.12e-06	1.7e-07	6.7e-07	-1.7e-07	-2e-07	2e-07	2.6e-07	-3.5e-07
8.80685	1.4e-06	1.47e-06	2e-07	6.6e-07	1.26e-06	1.06e-06	-2.1e-07	1.79e-06	2.54e-06	7.4e-07	1.73e-06	2.11e-06	1.05e-06	6.4e-07	1.19e-06	1.56e-06	1.45e-06	1.96e-06	1.83e-06	6.3e-07	1.9e-06	1.04e-06	1.63e-06	4.3e-07	7e-07	-5.6e-07	-2e-08	3.6e-07	1.7e-07	3e-08
8.80664	1.36e-06	1.42e-06	4.1e-07	9e-07	9.6e-07	9.5e-07	2.2e-07	1.44e-06	1.97e-06	1.3e-07	1.7e-06	1.58e-06	4.2e-07	3.4e-07	1.21e-06	5.9e-07	1.11e-06	1.61e-06	2.02e-06	7e-07	1.51e-06	1.11e-06	1.69e-06	6.7e-07	9.2e-07	-6.2e-07	5e-08	4.3e-07	1.5e-07	5.3e-07
8.80642	1.43e-06	1.38e-06	5e-07	1.06e-06	5.6e-07	7.2e-07	4.5e-07	1.03e-06	1.44e-06	0	1.24e-06	1.04e-06	3e-08	4.4e-07	1.17e-06	0	7e-07	1.01e-06	1.95e-06	6.1e-07	1.13e-06	1.03e-06	1.37e-06	8.2e-07	1.21e-06	-2.1e-07	0	3.2e-07	1.9e-07	9.6e-07
8.80621	1.6e-06	1.45e-06	4.4e-07	1.03e-06	1.2e-07	5.6e-07	3.6e-07	7.3e-07	1.26e-06	0	6.6e-07	8e-07	1.9e-07	1.01e-06	1.08e-06	0	3.7e-07	5e-07	1.71e-06	5e-07	7.5e-07	9.2e-07	8.8e-07	9.3e-07	1.4e-06	5.3e-07	-1.1e-07	5e-08	3e-07	1.14e-06
8.806	1.74e-06	1.62e-06	2.3e-07	8.5e-07	-2.2e-07	6.2e-07	2e-08	7e-07	1.42e-06	0	3.2e-07	9e-07	7.5e-07	1.76e-06	9.3e-07	0	2e-07	2.7e-07	1.46e-06	4.8e-07	4.2e-07	8.9e-07	4.8e-07	1.08e-06	1.44e-06	1.27e-06	-1.8e-07	-2.6e-07	5.8e-07	1.01e-06
8.80578	1.75e-06	1.76e-06	2e-08	6.5e-07	-3.1e-07	8.4e-07	-3.3e-07	9e-07	1.57e-06	0	3.7e-07	1.15e-06	1.24e-06	2.23e-06	7.1e-07	0	2.8e-07	2.9e-07	1.3e-06	5.2e-07	2.7e-07	9.3e-07	3.5e-07	1.3e-06	1.41e-06	1.75e-06	-9e-08	-4.2e-07	9.9e-07	6.5e-07
8.80557	1.59e-06	1.77e-06	-4e-08	6.1e-07	-9e-08	9.8e-07	-3.6e-07	1.06e-06	1.41e-06	0	6.7e-07	1.24e-06	1.3e-06	2.26e-06	4.4e-07	7.1e-07	6.4e-07	4.4e-07	1.18e-06	4.9e-07	4.4e-07	9.1e-07	5.6e-07	1.5e-06	1.4e-06	1.84e-06	1.7e-07	-3.5e-07	1.36e-06	2.6e-07
8.80536	1.37e-06	1.61e-06	8e-08	8.7e-07	3.2e-07	9.2e-07	5e-08	8.4e-07	9.9e-07	0	9.7e-07	1.01e-06	9.2e-07	2.09e-06	2.2e-07	1.61e-06	1.19e-06	5.7e-07	1.01e-06	3.1e-07	8.6e-07	7.3e-07	1.01e-06	1.56e-06	1.41e-06	1.59e-06	4.8e-07	-1.4e-07	1.49e-06	5e-08
8.80514	1.22e-06	1.39e-06	2.2e-07	1.44e-06	6.9e-07	7e-07	7.1e-07	1.5e-07	5.9e-07	2e-07	1.1e-06	5.7e-07	4.4e-07	2e-06	2.1e-07	2.21e-06	1.71e-06	6.3e-07	7.1e-07	7e-08	1.32e-06	5e-07	1.42e-06	1.54e-06	1.29e-06	1.15e-06	6.9e-07	4e-08	1.27e-06	1.4e-07
8.80493	1.22e-06	1.24e-06	1.8e-07	2.14e-06	8.8e-07	4.9e-07	1.2e-06	-7.8e-07	4.2e-07	4.8e-07	1.05e-06	2.4e-07	3.3e-07	2e-06	4.9e-07	2.54e-06	1.95e-06	6.5e-07	3.3e-07	-4e-08	1.62e-06	3.8e-07	1.51e-06	1.56e-06	9.8e-07	6.5e-07	7.7e-07	1.9e-07	8.3e-07	5.1e-07
8.80472	1.36e-06	1.24e-06	-9e-08	2.64e-06	9.4e-07	3.8e-07	1.2e-06	-1.5e-06	4.3e-07	7.9e-07	9.6e-07	2.5e-07	7.5e-07	1.87e-06	9e-07	2.58e-06	1.8e-06	6.4e-07	4e-08	1.1e-07	1.61e-06	5.2e-07	1.24e-06	1.63e-06	5.6e-07	2.4e-07	7.7e-07	3.9e-07	4.4e-07	9.7e-07
8.8045	1.59e-06	1.38e-06	-4e-07	2.67e-06	9.8e-07	3.7e-07	7.5e-07	-1.64e-06	4.6e-07	1.17e-06	9e-07	5.5e-07	1.47e-06	1.49e-06	1.18e-06	2.27e-06	1.42e-06	5.8e-07	3e-08	4.7e-07	1.31e-06	8.8e-07	9.1e-07	1.62e-06	1.7e-07	0	7.4e-07	7.1e-07	3.4e-07	1.29e-06
8.80429	1.83e-06	1.61e-06	-5.4e-07	2.2e-06	1.07e-06	3.7e-07	1.9e-07	-1.19e-06	4.2e-07	1.66e-06	8.8e-07	8.5e-07	2.02e-06	1.08e-06	1.17e-06	1.74e-06	1.05e-06	4.2e-07	3.6e-07	8.7e-07	8.6e-07	1.27e-06	8.6e-07	1.38e-06	-7e-08	-6e-08	6.7e-07	1.05e-06	5.6e-07	1.37e-06
8.80407	1.98e-06	1.85e-06	-4.5e-07	1.52e-06	1.12e-06	3.5e-07	-2.2e-07	-4.9e-07	3.9e-07	2.14e-06	8.3e-07	9.2e-07	2.05e-06	9.5e-07	9.2e-07	1.31e-06	8.3e-07	1.5e-07	8.6e-07	1.12e-06	4.6e-07	1.51e-06	1.1e-06	9.9e-07	-1.7e-07	5e-08	6.1e-07	1.21e-06	9.3e-07	1.29e-06
8.80386	1.95e-06	2e-06	-2.9e-07	1.04e-06	1.06e-06	3.3e-07	-4.2e-07	4e-08	4.6e-07	2.42e-06	6.7e-07	7.4e-07	1.65e-06	1.14e-06	6.4e-07	1.24e-06	7.6e-07	0	1.23e-06	1.1e-06	3e-07	1.5e-06	1.31e-06	6.6e-07	-1.6e-07	3.5e-07	6.5e-07	1.13e-06	1.17e-06	1.19e-06
8.80365	1.71e-06	1.97e-06	-2.1e-07	9.7e-07	9.2e-07	3.2e-07	-5.1e-07	2.8e-07	6.4e-07	2.32e-06	4.4e-07	5.5e-07	1.24e-06	1.38e-06	5.1e-07	1.47e-06	7.3e-07	0	1.3e-06	8.3e-07	4.3e-07	1.24e-06	1.24e-06	4.7e-07	-2e-08	8.2e-07	8.5e-07	8.5e-07	1.11e-06	1.09e-06
8.80343	1.39e-06	1.73e-06	-2.4e-07	1.24e-06	8.5e-07	3.5e-07	-5.3e-07	4.4e-07	8.2e-07	1.78e-06	2.4e-07	5.7e-07	1.17e-06	1.33e-06	5.4e-07	1.69e-06	6.6e-07	0	1.12e-06	4.5e-07	7.3e-07	8.7e-07	1.01e-06	3e-07	3.2e-07	1.33e-06	1.08e-06	5.6e-07	8.2e-07	8.6e-07
8.80322	1.23e-06	1.41e-06	-3.5e-07	1.58e-06	9.2e-07	4e-07	-4.5e-07	7.8e-07	9.3e-07	9.6e-07	1.9e-07	8.4e-07	1.48e-06	9.9e-07	6.6e-07	1.58e-06	5e-07	0	9.3e-07	2.2e-07	1e-06	6.4e-07	9.8e-07	-1e-08	7.9e-07	1.64e-06	1.06e-06	4.3e-07	5.2e-07	4.4e-07
8.80301	1.38e-06	1.25e-06	-4.9e-07	1.75e-06	1.07e-06	5.3e-07	-3.1e-07	1.36e-06	9.5e-07	1.5e-07	3.2e-07	1.24e-06	1.93e-06	6.1e-07	8e-07	1.11e-06	2.9e-07	3e-08	9e-07	3.2e-07	1.15e-06	7.3e-07	1.28e-06	-4.5e-07	1.17e-06	1.57e-06	6.6e-07	5.4e-07	3.6e-07	-4e-08
8.80279	1.72e-06	1.4e-06	-6.4e-07	1.75e-06	1.1e-06	7.7e-07	-2.1e-07	1.93e-06	9.2e-07	0	5e-07	1.56e-06	2.24e-06	4.5e-07	9.1e-07	5.2e-07	1.2e-07	1.5e-07	1.01e-06	6.8e-07	1.21e-06	1.08e-06	1.64e-06	-7.6e-07	1.25e-06	1.18e-06	1e-08	8.8e-07	3.3e-07	-3.5e-07
8.80258	1.95e-06	1.74e-06	-7.7e-07	1.72e-06	9.2e-07	1.09e-06	-2e-07	2.17e-06	9.3e-07	0	5.4e-07	1.69e-06	2.27e-06	5.6e-07	1.04e-06	1e-07	9e-08	2.7e-07	1.06e-06	9.9e-07	1.22e-06	1.39e-06	1.73e-06	-6.9e-07	1.01e-06	7.4e-07	-5.4e-07	1.27e-06	2.7e-07	-3.7e-07
8.80237	1.84e-06	1.97e-06	-8.9e-07	1.76e-06	6.6e-07	1.36e-06	-2.1e-07	1.95e-06	1.03e-06	1.7e-07	3.8e-07	1.67e-06	1.99e-06	7.6e-07	1.25e-06	1e-08	1.9e-07	4.4e-07	9.4e-07	9.7e-07	1.21e-06	1.38e-06	1.48e-06	-2.4e-07	6.9e-07	5.4e-07	-7.1e-07	1.48e-06	1.4e-07	-1.7e-07
8.80215	1.39e-06	1.85e-06	-1.01e-06	1.88e-06	5.6e-07	1.43e-06	-7e-08	1.32e-06	1.14e-06	7.6e-07	1.6e-07	1.62e-06	1.49e-06	8.6e-07	1.65e-06	1.6e-07	3.6e-07	5.7e-07	7.6e-07	6.2e-07	1.21e-06	1.03e-06	1.12e-06	3.8e-07	5.1e-07	6.7e-07	-4e-07	1.34e-06	3e-08	8e-08
8.80194	8e-07	1.41e-06	-1.11e-06	1.94e-06	7.4e-07	1.29e-06	2.4e-07	5.1e-07	1.15e-06	1.16e-06	1.4e-07	1.67e-06	9.2e-07	7.4e-07	2.25e-06	3.4e-07	5.2e-07	5.2e-07	7.1e-07	2e-07	1.2e-06	6.2e-07	9.1e-07	8.8e-07	4.5e-07	1.01e-06	1.8e-07	9.5e-07	6e-08	3e-07
8.80172	2.2e-07	8.1e-07	-1.1e-06	1.84e-06	1.05e-06	1.05e-06	6.1e-07	-1.7e-07	9.9e-07	1.26e-06	4.3e-07	1.82e-06	5.3e-07	4.1e-07	2.89e-06	4e-07	6.1e-07	2.8e-07	8.7e-07	3e-08	1.13e-06	4.5e-07	9.2e-07	1.08e-06	3.4e-07	1.37e-06	7.5e-07	5.9e-07	2.6e-07	5e-07
8.80151	-2.6e-07	2.3e-07	-8.2e-07	1.57e-06	1.25e-06	8e-07	8.5e-07	-4.2e-07	7.4e-07	1.21e-06	8.7e-07	1.97e-06	4.4e-07	3e-08	3.31e-06	3.2e-07	5.6e-07	6e-08	1.15e-06	1.8e-07	9.3e-07	5.9e-07	1.06e-06	1.02e-06	9e-08	1.61e-06	1.11e-06	5.4e-07	5.4e-07	7.3e-07
8.8013	-5.7e-07	0	-2.1e-07	1.24e-06	1.22e-06	5.2e-07	8.5e-07	-1.3e-07	5.7e-07	1.23e-06	1.18e-06	1.93e-06	5.7e-07	-1.2e-07	3.26e-06	1.4e-07	3.7e-07	1.7e-07	1.36e-06	4.7e-07	5.8e-07	8.8e-07	1.19e-06	8.8e-07	-1.5e-07	1.66e-06	1.26e-06	8.6e-07	8e-07	9.4e-07
8.80108	-6.2e-07	0	5.6e-07	9.8e-07	1.04e-06	1.5e-07	6.1e-07	5.3e-07	5.4e-07	1.49e-06	1.2e-06	1.68e-06	7.3e-07	1.5e-07	2.67e-06	0	9e-08	6.6e-07	1.41e-06	7e-07	2.3e-07	1.1e-06	1.26e-06	8.9e-07	-1.8e-07	1.46e-06	1.23e-06	1.34e-06	9.2e-07	1.06e-06
8.80087	-3.7e-07	0	1.11e-06	8.7e-07	8.5e-07	-2.5e-07	2.5e-07	1.13e-06	5.3e-07	1.91e-06	1.01e-06	1.33e-06	7.6e-07	7.5e-07	1.73e-06	0	-9e-08	1.26e-06	1.31e-06	7.9e-07	8e-08	1.19e-06	1.27e-06	1.09e-06	5e-08	9.9e-07	1.06e-06	1.72e-06	8.6e-07	1.07e-06
8.80066	5e-08	0	1.16e-06	9.2e-07	7.3e-07	-4.4e-07	-4e-08	1.22e-06	3.9e-07	2.23e-06	8.4e-07	1.07e-06	6.8e-07	1.33e-06	8.1e-07	0	-8e-08	1.59e-06	1.13e-06	7.9e-07	1.9e-07	1.2e-06	1.27e-06	1.27e-06	3.9e-07	3.4e-07	6.9e-07	1.8e-06	7e-07	1.04e-06
8.80044	3.9e-07	7e-08	6.9e-07	1.07e-06	6.4e-07	-2.7e-07	-3e-08	6.6e-07	1.2e-07	2.19e-06	8e-07	9.7e-07	5.8e-07	1.51e-06	2.4e-07	0	5e-08	1.58e-06	9e-07	8.2e-07	4e-07	1.22e-06	1.34e-06	1.16e-06	7.1e-07	-3e-07	2.1e-07	1.58e-06	5.8e-07	1.06e-06
8.80023	5e-07	4.1e-07	-5e-08	1.25e-06	6.2e-07	1.5e-07	3.6e-07	-3e-07	-1e-07	1.74e-06	8.4e-07	9.5e-07	5.2e-07	1.25e-06	1e-07	4.9e-07	1.3e-07	1.51e-06	6.5e-07	9.2e-07	4.6e-07	1.32e-06	1.46e-06	6.8e-07	9.5e-07	-6.5e-07	-1.2e-07	1.2e-06	6.2e-07	1.21e-06
8.80002	3.8e-07	5.2e-07	-7.2e-07	1.41e-06	7.2e-07	5.1e-07	9.8e-07	-1.18e-06	-8e-08	1.11e-06	8.6e-07	8.6e-07	4.7e-07	7.9e-07	2.1e-07	1.25e-06	7e-08	1.67e-06	4.6e-07	1.09e-06	3.1e-07	1.48e-06	1.5e-06	1.1e-07	1.09e-06	-6e-07	-3e-08	8.4e-07	7.6e-07	1.51e-06
8.7998	1.4e-07	4e-07	-1.16e-06	1.48e-06	9.6e-07	5.4e-07	1.48e-06	-1.62e-06	1.6e-07	6.1e-07	8.3e-07	7.3e-07	4e-07	4.3e-07	3.3e-07	1.62e-06	-2e-08	2.02e-06	4.2e-07	1.3e-06	1e-07	1.69e-06	1.31e-06	-2.1e-07	1.09e-06	-2.3e-07	4.4e-07	7e-07	8.8e-07	1.85e-06
8.79959	-1.4e-07	1.6e-07	-1.36e-06	1.37e-06	1.2e-06	2.8e-07	1.51e-06	-1.61e-06	5.1e-07	4.5e-07	7.5e-07	7.4e-07	3.4e-07	2.5e-07	4.2e-07	1.5e-06	1e-08	2.26e-06	5.3e-07	1.44e-06	1e-08	1.84e-06	8.7e-07	-1.4e-07	9.1e-07	2.4e-07	8.9e-07	8.2e-07	9.8e-07	2.08e-06
8.79937	-3.8e-07	0	-1.4e-06	1.03e-06	1.24e-06	2e-08	1.03e-06	-1.45e-06	8.9e-07	5.4e-07	6e-07	1.06e-06	3.7e-07	1.4e-07	6e-07	1.14e-06	1.7e-07	2.14e-06	6.7e-07	1.39e-06	4e-08	1.79e-06	3.1e-07	1.1e-07	6e-07	6.9e-07	8.4e-07	1.14e-06	1.2e-06	2.04e-06
8.79916	-5.1e-07	0	-1.34e-06	5.4e-07	9.1e-07	3e-08	3.6e-07	-1.36e-06	1.29e-06	6.5e-07	3.1e-07	1.55e-06	6.2e-07	0	9.9e-07	8.4e-07	3.3e-07	1.71e-06	6.7e-07	1.06e-06	3e-08	1.47e-06	0	2.7e-07	3.3e-07	1.13e-06	1.8e-07	1.46e-06	1.54e-06	1.72e-06
8.79895	-4.5e-07	0	-1.24e-06	1.4e-07	2.8e-07	2.9e-07	-6e-08	-1.39e-06	1.63e-06	6.6e-07	-3e-08	1.86e-06	1.17e-06	-1.7e-07	1.54e-06	6e-07	3.4e-07	1.21e-06	4.6e-07	5.6e-07	-1.4e-07	9.8e-07	0	2.1e-07	2.2e-07	1.5e-06	-7.4e-07	1.54e-06	1.71e-06	1.29e-06
8.79873	-2.1e-07	0	-1.15e-06	8e-08	-4.2e-07	5.8e-07	4e-08	-1.38e-06	1.82e-06	6e-07	-2.2e-07	1.72e-06	2.02e-06	-2.6e-07	2.02e-06	2.6e-07	2.7e-07	8.3e-07	1.2e-07	1.5e-07	-4.1e-07	5.7e-07	0	1e-08	3e-07	1.59e-06	-1.39e-06	1.21e-06	1.39e-06	9.5e-07
8.79852	9e-08	0	-1.1e-06	4.9e-07	-8.9e-07	6.8e-07	4.7e-07	-1.23e-06	1.81e-06	5.6e-07	-7e-08	1.26e-06	2.9e-06	-2e-07	2.21e-06	0	2.7e-07	6.1e-07	-1.2e-07	2e-08	-5.7e-07	4.4e-07	2.1e-07	-1.9e-07	5.1e-07	1.25e-06	-1.39e-06	5e-07	7.2e-07	8.1e-07
8.79831	3.5e-07	1.2e-07	-1.05e-06	1.24e-06	-9.3e-07	5.7e-07	8.1e-07	-8.7e-07	1.7e-06	4.6e-07	3.9e-07	8.4e-07	3.39e-06	-3e-08	2.04e-06	0	4.2e-07	5.3e-07	-9e-08	1.6e-07	-5e-07	5.8e-07	6.2e-07	-2.8e-07	7.3e-07	6.3e-07	-7.8e-07	-3.8e-07	2.9e-07	8.3e-07
8.79809	4.9e-07	3.8e-07	-9e-07	2.01e-06	-5.2e-07	4e-07	8e-07	-3.8e-07	1.66e-06	1.4e-07	9.5e-07	6.9e-07	3.18e-06	1.4e-07	1.66e-06	0	6e-07	5.5e-07	2.4e-07	3.9e-07	-2.8e-07	8e-07	8.7e-07	-2.4e-07	8.7e-07	1.7e-07	8e-08	-1.06e-06	6e-07	9e-07
8.79788	4.8e-07	5.1e-07	-6.1e-07	2.48e-06	2e-07	3.3e-07	5.4e-07	1.1e-07	1.73e-06	0	1.42e-06	6.9e-07	2.31e-06	1.9e-07	1.31e-06	1.2e-07	6.1e-07	6e-07	7.4e-07	5.6e-07	-7e-08	9.6e-07	9e-07	-4e-08	8.7e-07	1.5e-07	8e-07	-1.21e-06	1.46e-06	9.7e-07
8.79766	3.7e-07	5.1e-07	-3.2e-07	2.48e-06	1.01e-06	3.9e-07	4e-07	4.5e-07	1.77e-06	0	1.7e-06	5.9e-07	1.24e-06	9e-08	1.18e-06	4.8e-07	3.6e-07	5.6e-07	1.25e-06	6.3e-07	6e-08	1.04e-06	7.7e-07	2.3e-07	7.5e-07	3.6e-07	1.22e-06	-7.4e-07	2.17e-06	1.03e-06
8.79745	2.5e-07	3.9e-07	-2.4e-07	2.08e-06	1.67e-06	5e-07	6.2e-07	5.4e-07	1.62e-06	0	1.78e-06	3.5e-07	5.2e-07	-9e-08	1.3e-06	6.2e-07	-2e-08	3.6e-07	1.64e-06	6.9e-07	2.3e-07	1.1e-06	5.8e-07	4.6e-07	6.4e-07	3.9e-07	1.44e-06	1.3e-07	2.2e-06	1.07e-06
8.79724	2.9e-07	2.7e-07	-4.7e-07	1.48e-06	1.98e-06	5.7e-07	1.13e-06	4.8e-07	1.29e-06	0	1.71e-06	2e-07	4e-07	-2.9e-07	1.53e-06	5.6e-07	-2.9e-07	6e-08	1.85e-06	7.3e-07	6.7e-07	1.13e-06	4.5e-07	5.1e-07	6.8e-07	1.4e-07	1.63e-06	9.5e-07	1.67e-06	1.04e-06
8.79702	5.8e-07	3.2e-07	-8.9e-07	9.5e-07	1.91e-06	6.3e-07	1.64e-06	4.6e-07	8.9e-07	0	1.51e-06	3.8e-07	6.4e-07	-4.4e-07	1.73e-06	3.8e-07	-2.8e-07	0	1.84e-06	6.8e-07	1.4e-06	1.09e-06	4.5e-07	4.2e-07	9.1e-07	-9e-08	1.82e-06	1.35e-06	1.14e-06	9.4e-07
8.79681	9.7e-07	6e-07	-1.19e-06	6.3e-07	1.58e-06	7.7e-07	1.92e-06	5.4e-07	5.9e-07	9e-08	1.25e-06	9.1e-07	7.6e-07	-4.8e-07	1.78e-06	2.2e-07	2e-08	0	1.61e-06	5.9e-07	2.11e-06	1e-06	6.5e-07	3.3e-07	1.16e-06	4e-08	1.85e-06	1.29e-06	1e-06	8.4e-07
8.7966	1.18e-06	9.9e-07	-1.16e-06	6e-07	1.2e-06	1e-06	1.93e-06	5.7e-07	4.6e-07	5.2e-07	1.01e-06	1.53e-06	4.9e-07	-2.8e-07	1.63e-06	2.2e-07	4.4e-07	0	1.2e-06	5.8e-07	2.32e-06	9.9e-07	1.03e-06	3.8e-07	1.27e-06	4.5e-07	1.57e-06	9.5e-07	1.22e-06	8.1e-07
8.79638	1.05e-06	1.2e-06	-8.7e-07	7.9e-07	9.1e-07	1.24e-06	1.69e-06	4.3e-07	5.3e-07	4.8e-07	8.2e-07	1.91e-06	1e-08	2.4e-07	1.29e-06	5e-07	7.9e-07	0	7.2e-07	7.8e-07	1.81e-06	1.18e-06	1.44e-06	5.3e-07	1.19e-06	7.3e-07	1.06e-06	5.9e-07	1.57e-06	8.3e-07
8.79617	6.4e-07	1.07e-06	-5.6e-07	1.12e-06	6.8e-07	1.42e-06	1.24e-06	1.8e-07	7.3e-07	2.2e-07	6.9e-07	1.87e-06	-2.6e-07	9.8e-07	8.6e-07	1.01e-06	9.4e-07	0	4.1e-07	1.05e-06	8.7e-07	1.45e-06	1.63e-06	6.8e-07	1.03e-06	6.2e-07	5.8e-07	3.5e-07	1.86e-06	8e-07
8.79596	2e-07	6.6e-07	-4e-07	1.44e-06	4.3e-07	1.56e-06	7e-07	7e-08	9.1e-07	1e-07	5.7e-07	1.51e-06	-4e-08	1.56e-06	5.6e-07	1.47e-06	9.1e-07	2e-07	4e-07	1.09e-06	1e-07	1.49e-06	1.53e-06	7.4e-07	8.8e-07	2.8e-07	3.4e-07	1.6e-07	2.01e-06	6.5e-07
8.79574	-8e-08	2.2e-07	-3.8e-07	1.66e-06	1.7e-07	1.69e-06	2.7e-07	2.3e-07	9.3e-07	2.8e-07	4.9e-07	1.09e-06	5.4e-07	1.61e-06	6.2e-07	1.53e-06	7.6e-07	3.4e-07	6.3e-07	7.2e-07	-1.5e-07	1.14e-06	1.27e-06	7.6e-07	7.3e-07	7e-08	3.7e-07	-3e-08	1.98e-06	4.8e-07
8.79553	-1.4e-07	0	-3.4e-07	1.73e-06	1e-07	1.72e-06	1.2e-07	5.9e-07	7.8e-07	6.4e-07	4.9e-07	8.7e-07	1.09e-06	1.16e-06	1.13e-06	1.11e-06	5.8e-07	3.6e-07	8.6e-07	1.1e-07	1e-08	5.4e-07	1.15e-06	8e-07	5.6e-07	2.4e-07	5.2e-07	-2.2e-07	1.73e-06	4.4e-07
8.79531	-7e-08	0	-2.4e-07	1.67e-06	3.5e-07	1.46e-06	2.6e-07	9e-07	6.4e-07	9.8e-07	6.3e-07	8.9e-07	1.37e-06	6.5e-07	1.84e-06	4.4e-07	4.4e-07	3.2e-07	8.9e-07	-3.8e-07	2e-07	5e-08	1.32e-06	8.8e-07	4.4e-07	7.6e-07	5.5e-07	-2.7e-07	1.36e-06	6.4e-07
8.7951	4e-08	0	-1.6e-07	1.57e-06	8.6e-07	7.9e-07	4.8e-07	8.7e-07	6.8e-07	1.1e-06	8.6e-07	1.02e-06	1.48e-06	5.8e-07	2.36e-06	0	4e-07	2.9e-07	7.5e-07	-4.7e-07	1.8e-07	-5e-08	1.67e-06	9.7e-07	5.3e-07	1.47e-06	3.2e-07	-4e-08	1.04e-06	9.4e-07
8.79489	1.5e-07	6e-08	-1.7e-07	1.51e-06	1.33e-06	-1.3e-07	6e-07	3.2e-07	9.1e-07	9.5e-07	1.07e-06	1.12e-06	1.56e-06	1.06e-06	2.39e-06	0	5.2e-07	3.4e-07	6e-07	-2e-07	1e-08	2.2e-07	1.9e-06	1.04e-06	7.8e-07	2.17e-06	-1.8e-07	4.5e-07	9.1e-07	1.2e-06
8.79467	2.9e-07	1.7e-07	-2.2e-07	1.47e-06	1.46e-06	-9.4e-07	5.5e-07	-6.3e-07	1.11e-06	6.4e-07	1.11e-06	1.18e-06	1.62e-06	1.75e-06	1.96e-06	0	8.5e-07	5.2e-07	5.9e-07	2.3e-07	-1e-07	6.4e-07	1.84e-06	1.1e-06	9.7e-07	2.65e-06	-7.3e-07	1.04e-06	9.6e-07	1.36e-06
8.79446	5.2e-07	3.1e-07	-1.7e-07	1.42e-06	1.17e-06	-1.29e-06	3.7e-07	-1.47e-06	1.08e-06	3.9e-07	9.6e-07	1.29e-06	1.48e-06	2.24e-06	1.39e-06	0	1.34e-06	8e-07	7.1e-07	6e-07	-6e-08	1e-06	1.57e-06	1.13e-06	9e-07	2.75e-06	-1e-06	1.52e-06	1.09e-06	1.49e-06
8.79425	8.2e-07	5.4e-07	5e-08	1.29e-06	6.3e-07	-1.03e-06	1.3e-07	-1.58e-06	7.6e-07	4.3e-07	7.6e-07	1.51e-06	1.06e-06	2.33e-06	1.02e-06	2.5e-07	1.77e-06	1.12e-06	8.9e-07	8.1e-07	9e-08	1.21e-06	1.38e-06	1.05e-06	6.6e-07	2.46e-06	-7.5e-07	1.75e-06	1.24e-06	1.68e-06
8.79403	1.07e-06	8.4e-07	3.3e-07	1.09e-06	1.6e-07	-3.4e-07	-6e-08	-8.1e-07	3.5e-07	8.2e-07	7.6e-07	1.7e-06	5.7e-07	2.15e-06	9.7e-07	3.8e-07	1.9e-06	1.37e-06	1.06e-06	8.6e-07	3.4e-07	1.26e-06	1.43e-06	7.9e-07	5.6e-07	1.91e-06	2e-08	1.7e-06	1.34e-06	1.84e-06
8.79382	1.14e-06	1.09e-06	4.9e-07	9.1e-07	2e-08	4.3e-07	-4e-08	2.4e-07	9e-08	1.36e-06	1.04e-06	1.71e-06	3.8e-07	1.86e-06	1.17e-06	4.2e-07	1.6e-06	1.47e-06	1.18e-06	8e-07	6.8e-07	1.21e-06	1.62e-06	4.5e-07	7.7e-07	1.35e-06	1.08e-06	1.46e-06	1.3e-06	1.8e-06
8.79361	1.01e-06	1.16e-06	4.3e-07	8.8e-07	2.9e-07	8.7e-07	2.6e-07	7.9e-07	1.2e-07	1.75e-06	1.44e-06	1.53e-06	6.8e-07	1.55e-06	1.46e-06	4.8e-07	1.01e-06	1.41e-06	1.24e-06	7.3e-07	1.11e-06	1.13e-06	1.68e-06	2.4e-07	1.12e-06	9.9e-07	2.12e-06	1.25e-06	1.09e-06	1.56e-06
8.79339	8.1e-07	1.04e-06	2.2e-07	1.06e-06	8.4e-07	7.8e-07	7.9e-07	5.3e-07	3.6e-07	1.76e-06	1.63e-06	1.26e-06	1.28e-06	1.21e-06	1.73e-06	6e-07	4.5e-07	1.2e-06	1.3e-06	7.3e-07	1.51e-06	1.13e-06	1.43e-06	2.9e-07	1.37e-06	9.2e-07	2.91e-06	1.3e-06	7.7e-07	1.31e-06
8.79318	6.1e-07	8.3e-07	2e-08	1.37e-06	1.39e-06	3.1e-07	1.27e-06	-1.1e-07	5.6e-07	1.48e-06	1.45e-06	1.04e-06	1.75e-06	8.4e-07	1.89e-06	7.5e-07	2.1e-07	9e-07	1.48e-06	8.3e-07	1.77e-06	1.23e-06	9.4e-07	5e-07	1.53e-06	1.07e-06	3.36e-06	1.72e-06	4.5e-07	1.29e-06
8.79296	3.9e-07	6.3e-07	-7e-08	1.6e-06	1.68e-06	-1.3e-07	1.41e-06	-5.1e-07	5.5e-07	1.15e-06	1.04e-06	9.1e-07	1.72e-06	5.1e-07	1.86e-06	8.9e-07	3.6e-07	5.3e-07	1.89e-06	9.7e-07	1.86e-06	1.37e-06	4.7e-07	6.3e-07	1.79e-06	1.23e-06	3.51e-06	2.35e-06	2.2e-07	1.53e-06
8.79275	1.4e-07	4.1e-07	-6e-08	1.56e-06	1.62e-06	-2.4e-07	1.1e-06	-5.2e-07	3.9e-07	9.5e-07	7.7e-07	8.4e-07	1.18e-06	3.3e-07	1.55e-06	1.02e-06	8e-07	1.4e-07	2.43e-06	1.08e-06	1.82e-06	1.48e-06	2.3e-07	5.5e-07	2.21e-06	1.22e-06	3.55e-06	2.85e-06	0	1.86e-06
8.79254	-5e-08	1.7e-07	-5e-08	1.27e-06	1.31e-06	-5e-08	5e-07	-4.4e-07	3.4e-07	8.7e-07	8.4e-07	8e-07	5.3e-07	3.3e-07	9.6e-07	1.16e-06	1.28e-06	0	2.86e-06	1.12e-06	1.76e-06	1.52e-06	3.2e-07	3.3e-07	2.57e-06	1.08e-06	3.62e-06	2.94e-06	-2.8e-07	2.09e-06
8.79232	-2e-08	0	-1.4e-07	9.3e-07	9.3e-07	1.4e-07	-7e-08	-5.2e-07	6.2e-07	7.1e-07	1.19e-06	7.4e-07	2.6e-07	4.8e-07	2.9e-07	1.32e-06	1.57e-06	0	2.93e-06	1.09e-06	1.74e-06	1.49e-06	6.7e-07	2.4e-07	2.58e-06	9.8e-07	3.74e-06	2.6e-06	-5.9e-07	2.15e-06
8.79211	2.8e-07	0	-3.6e-07	7.6e-07	6.2e-07	1.2e-07	-2.9e-07	-6.3e-07	1.12e-06	3.5e-07	1.55e-06	6.8e-07	5.4e-07	6.9e-07	0	1.49e-06	1.59e-06	0	2.56e-06	1.03e-06	1.73e-06	1.43e-06	1.1e-06	4.9e-07	2.2e-06	1e-06	3.71e-06	2.03e-06	-8.1e-07	2.07e-06
8.7919	7.1e-07	3e-07	-6.8e-07	8e-07	4.6e-07	-6e-08	-1e-07	-5.3e-07	1.5e-06	0	1.73e-06	6.5e-07	1.12e-06	8.4e-07	0	1.71e-06	1.42e-06	3e-08	1.97e-06	9.8e-07	1.66e-06	1.38e-06	1.42e-06	1.07e-06	1.63e-06	1.01e-06	3.37e-06	1.47e-06	-7.7e-07	1.87e-06
8.79168	1.09e-06	7.4e-07	-1.04e-06	9.2e-07	4.4e-07	-1.3e-07	2.9e-07	-1.3e-07	1.51e-06	0	1.73e-06	7.2e-07	1.54e-06	8.9e-07	0	1.93e-06	1.26e-06	4.2e-07	1.45e-06	1e-06	1.4e-06	1.4e-06	1.55e-06	1.73e-06	1.05e-06	7.7e-07	2.77e-06	1.03e-06	-4.4e-07	1.56e-06
8.79147	1.34e-06	1.11e-06	-1.39e-06	9.9e-07	4.9e-07	5e-08	5.7e-07	3.5e-07	1.24e-06	0	1.66e-06	9.4e-07	1.47e-06	8.4e-07	6.8e-07	2e-06	1.29e-06	6.4e-07	1.25e-06	1.11e-06	9.5e-07	1.51e-06	1.64e-06	2.17e-06	5.3e-07	3.3e-07	2.19e-06	7e-07	8e-08	1.25e-06
8.79126	1.51e-06	1.36e-06	-1.67e-06	1.06e-06	4.9e-07	4.1e-07	5.5e-07	6.8e-07	9.3e-07	0	1.56e-06	1.24e-06	9.5e-07	8e-07	1.41e-06	1.71e-06	1.46e-06	5.2e-07	1.44e-06	1.22e-06	4.8e-07	1.61e-06	1.9e-06	2.25e-06	1.4e-07	-5e-08	1.91e-06	4.1e-07	6.1e-07	1.11e-06
8.79104	1.63e-06	1.53e-06	-1.81e-06	1.27e-06	3.5e-07	7.3e-07	3.1e-07	8.2e-07	7.7e-07	0	1.4e-06	1.49e-06	2.7e-07	8.9e-07	1.87e-06	1.03e-06	1.57e-06	1.5e-07	1.83e-06	1.18e-06	2.4e-07	1.58e-06	2.35e-06	2.02e-06	8e-08	-7e-08	1.97e-06	9e-08	1.01e-06	1.23e-06
8.79083	1.63e-06	1.65e-06	-1.74e-06	1.67e-06	1.2e-07	8.3e-07	7e-08	8.9e-07	7.3e-07	0	1.16e-06	1.63e-06	-2.4e-07	1.17e-06	1.9e-06	2.7e-07	1.42e-06	0	2.15e-06	9.4e-07	3.6e-07	1.34e-06	2.7e-06	1.68e-06	5e-07	2.2e-07	2.1e-06	-2.1e-07	1.2e-06	1.45e-06
8.79061	1.46e-06	1.65e-06	-1.39e-06	2.09e-06	-6e-08	6.8e-07	3e-08	1e-06	7.4e-07	0	9.1e-07	1.7e-06	-4.7e-07	1.48e-06	1.58e-06	0	9.8e-07	0	2.21e-06	6e-07	7e-07	1.01e-06	2.65e-06	1.4e-06	1.34e-06	5.6e-07	2.04e-06	-3e-07	1.17e-06	1.5e-06
8.7904	1.2e-06	1.48e-06	-7.7e-07	2.28e-06	-1e-08	3.6e-07	1.9e-07	1.07e-06	8.2e-07	0	7.8e-07	1.77e-06	-4.8e-07	1.57e-06	1.22e-06	8e-08	3.7e-07	0	2.07e-06	3.3e-07	1e-06	7.5e-07	2.18e-06	1.18e-06	2.26e-06	7.3e-07	1.74e-06	4e-08	9.4e-07	1.28e-06
8.79019	1.02e-06	1.22e-06	-4e-08	2.14e-06	3.3e-07	4e-08	4.3e-07	8.8e-07	9.3e-07	0	7.8e-07	1.83e-06	-4.3e-07	1.33e-06	1.08e-06	8.3e-07	-1.6e-07	7e-08	1.98e-06	2.6e-07	1.09e-06	6.8e-07	1.57e-06	9.4e-07	2.86e-06	7.1e-07	1.43e-06	8.4e-07	6e-07	9.7e-07
8.78997	1.01e-06	1.04e-06	5.4e-07	1.85e-06	8.1e-07	-1.3e-07	6.9e-07	3.7e-07	9.4e-07	2.3e-07	7.9e-07	1.84e-06	-4e-07	9.4e-07	1.19e-06	1.71e-06	-3.9e-07	1.2e-07	2.09e-06	3.6e-07	1e-06	7.7e-07	1.1e-06	6.6e-07	2.92e-06	5.8e-07	1.4e-06	1.83e-06	3.1e-07	8.3e-07
8.78976	1.12e-06	1.03e-06	7.8e-07	1.61e-06	1.18e-06	-7e-08	9.6e-07	-2.4e-07	7.6e-07	6.9e-07	7.1e-07	1.78e-06	-3e-07	6.7e-07	1.36e-06	2.43e-06	-2e-07	0	2.28e-06	5.2e-07	8.5e-07	9.3e-07	8.5e-07	4.7e-07	2.41e-06	4e-07	1.76e-06	2.52e-06	2.6e-07	9.7e-07
8.78955	1.21e-06	1.14e-06	6.9e-07	1.47e-06	1.22e-06	2.1e-07	1.21e-06	-5.4e-07	5.8e-07	1.17e-06	5.3e-07	1.68e-06	2e-08	6.3e-07	1.43e-06	2.89e-06	3.2e-07	0	2.26e-06	6.8e-07	7e-07	1.08e-06	7e-07	5e-07	1.58e-06	2.4e-07	2.28e-06	2.53e-06	5.1e-07	1.28e-06
8.78933	1.21e-06	1.23e-06	5.2e-07	1.28e-06	9.9e-07	6.1e-07	1.32e-06	-3.5e-07	7e-07	1.6e-06	3.6e-07	1.57e-06	6e-07	6.6e-07	1.4e-06	3.12e-06	9.3e-07	0	1.91e-06	7.9e-07	5.9e-07	1.2e-06	5.3e-07	7.6e-07	8.1e-07	2.5e-07	2.6e-06	1.88e-06	9.2e-07	1.49e-06
8.78912	1.13e-06	1.23e-06	5e-07	9.6e-07	7e-07	9.4e-07	1.2e-06	8e-08	1.19e-06	1.8e-06	3.4e-07	1.4e-06	1.27e-06	5.4e-07	1.41e-06	3.16e-06	1.31e-06	0	1.36e-06	8.6e-07	5.4e-07	1.26e-06	3.3e-07	1.07e-06	4.4e-07	5.6e-07	2.57e-06	9.9e-07	1.22e-06	1.49e-06
8.7889	1.03e-06	1.15e-06	7.2e-07	6.3e-07	5.9e-07	1.02e-06	9.3e-07	3.1e-07	1.75e-06	1.62e-06	5.1e-07	1.14e-06	1.75e-06	2.7e-07	1.53e-06	2.98e-06	1.33e-06	0	8.2e-07	8.4e-07	6.2e-07	1.25e-06	1.7e-07	1.18e-06	5.3e-07	1.09e-06	2.39e-06	3.4e-07	1.32e-06	1.35e-06
8.78869	9.5e-07	1.05e-06	1.02e-06	5.3e-07	6.9e-07	8.3e-07	7.4e-07	1.4e-07	1.99e-06	1.16e-06	7.7e-07	8.5e-07	1.86e-06	8e-08	1.69e-06	2.59e-06	1.09e-06	5.9e-07	4.2e-07	7.3e-07	8.3e-07	1.13e-06	2e-08	1.05e-06	8.1e-07	1.52e-06	2.39e-06	1.4e-07	1.31e-06	1.3e-06
8.78848	8.9e-07	9.7e-07	1.14e-06	7.8e-07	8.6e-07	4.6e-07	7.5e-07	-1.9e-07	1.79e-06	7.1e-07	9.7e-07	7.1e-07	1.68e-06	1.8e-07	1.71e-06	2.06e-06	7.8e-07	1.3e-06	1.8e-07	5.4e-07	1.04e-06	9.5e-07	0	7.9e-07	9.6e-07	1.59e-06	2.66e-06	1.7e-07	1.34e-06	1.43e-06
8.78826	8.7e-07	9.1e-07	9e-07	1.31e-06	9.5e-07	6e-08	8.6e-07	-2.9e-07	1.32e-06	5.7e-07	1.1e-06	8.9e-07	1.4e-06	5.3e-07	1.47e-06	1.47e-06	5.1e-07	1.81e-06	1.6e-07	3.9e-07	1.16e-06	8e-07	0	5.8e-07	9.2e-07	1.39e-06	2.94e-06	6e-08	1.4e-06	1.6e-06
8.78805	9.4e-07	9e-07	3.7e-07	1.89e-06	9e-07	-2.3e-07	7.8e-07	-5e-08	8e-07	7.1e-07	1.19e-06	1.32e-06	1.13e-06	8.7e-07	1.09e-06	8.4e-07	2.5e-07	1.96e-06	4.7e-07	4e-07	1.22e-06	8.1e-07	0	4.9e-07	8.9e-07	1.23e-06	2.89e-06	-3.6e-07	1.35e-06	1.55e-06
8.78784	1.05e-06	9.6e-07	-2.4e-07	2.36e-06	8e-07	-3.7e-07	3.7e-07	3.8e-07	3.1e-07	8.3e-07	1.31e-06	1.77e-06	8.2e-07	1e-06	8.7e-07	3e-07	-5e-08	1.76e-06	1.09e-06	6.4e-07	1.33e-06	1.04e-06	0	5e-07	1.07e-06	1.36e-06	2.42e-06	-9.1e-07	1.04e-06	1.22e-06
8.78762	1.13e-06	1.07e-06	-6.5e-07	2.63e-06	7.6e-07	-3e-07	-2.6e-07	7.9e-07	-9e-08	6.7e-07	1.37e-06	1.95e-06	4.7e-07	9.8e-07	1.09e-06	6e-08	-3.1e-07	1.38e-06	1.69e-06	1e-06	1.53e-06	1.39e-06	0	5.7e-07	1.38e-06	1.69e-06	1.81e-06	-1.28e-06	5.8e-07	8.6e-07
8.78741	1.07e-06	1.15e-06	-7e-07	2.61e-06	8e-07	2e-08	-7.8e-07	1.15e-06	-2.9e-07	2.9e-07	1.25e-06	1.73e-06	2.9e-07	1.02e-06	1.7e-06	3.4e-07	-3.9e-07	9.6e-07	1.82e-06	1.3e-06	1.69e-06	1.69e-06	8e-08	6.3e-07	1.58e-06	1.93e-06	1.48e-06	-1.36e-06	2.1e-07	7.6e-07
8.7872	8.5e-07	1.09e-06	-4.5e-07	2.29e-06	8.6e-07	5.7e-07	-9.4e-07	1.44e-06	-1.8e-07	0	9e-07	1.18e-06	5.5e-07	1.27e-06	2.36e-06	1.05e-06	-1.8e-07	5.6e-07	1.27e-06	1.37e-06	1.63e-06	1.77e-06	3e-07	6.2e-07	1.51e-06	1.9e-06	1.59e-06	-1.29e-06	1.2e-07	1e-06
8.78698	5.3e-07	8.7e-07	-1.3e-07	1.76e-06	8.2e-07	1.16e-06	-6.9e-07	1.48e-06	1.6e-07	0	4.9e-07	5.5e-07	1.26e-06	1.62e-06	2.66e-06	1.67e-06	2.3e-07	1.5e-07	3.3e-07	1.17e-06	1.32e-06	1.58e-06	4.9e-07	4.6e-07	1.18e-06	1.62e-06	2e-06	-1.29e-06	2.8e-07	1.34e-06
8.78677	2.1e-07	5.5e-07	5e-08	1.23e-06	6.4e-07	1.47e-06	-2.4e-07	1.07e-06	4.9e-07	1.9e-07	2.6e-07	1.1e-07	2.03e-06	1.79e-06	2.47e-06	1.64e-06	6e-07	0	-4e-07	8.1e-07	9.6e-07	1.22e-06	6.2e-07	2.1e-07	7.2e-07	1.23e-06	2.34e-06	-1.37e-06	5.1e-07	1.53e-06
8.78655	-3e-08	2.3e-07	5e-08	9e-07	3.9e-07	1.29e-06	1.5e-07	2.9e-07	6.9e-07	3.2e-07	2.8e-07	1e-08	2.31e-06	1.66e-06	2.02e-06	8.3e-07	7.3e-07	0	-4.8e-07	4.3e-07	7.7e-07	8.5e-07	7.2e-07	4e-08	2.5e-07	8.5e-07	2.35e-06	-1.35e-06	6.9e-07	1.52e-06
8.78634	-1.4e-07	0	-1e-08	8.4e-07	2.4e-07	7.7e-07	2.6e-07	-4e-07	8.3e-07	1.6e-07	4.2e-07	1.7e-07	1.93e-06	1.4e-06	1.7e-06	0	5.9e-07	0	5e-08	1.6e-07	8.3e-07	5.8e-07	8.6e-07	1.2e-07	-1.3e-07	5.7e-07	2.03e-06	-1.08e-06	8e-07	1.44e-06
8.78613	-1.3e-07	0	3e-08	9.7e-07	3.1e-07	2.9e-07	7e-08	-5.1e-07	1.04e-06	0	4.8e-07	3.8e-07	1.23e-06	1.27e-06	1.66e-06	0	3e-07	0	7.9e-07	2e-08	1.02e-06	4.4e-07	1.16e-06	4e-07	-3.3e-07	4e-07	1.61e-06	-6.6e-07	9.3e-07	1.42e-06
8.78591	-5e-08	0	2.2e-07	1.19e-06	5.1e-07	1.5e-07	-2.3e-07	1e-08	1.33e-06	0	4.6e-07	4.8e-07	7.3e-07	1.36e-06	1.81e-06	0	3e-08	0	1.31e-06	-2e-08	1.15e-06	4e-07	1.62e-06	5.8e-07	-2.8e-07	3.8e-07	1.36e-06	-3.5e-07	1.08e-06	1.5e-06
8.7857	5e-08	0	4.4e-07	1.39e-06	6.2e-07	3.1e-07	-4.2e-07	7.1e-07	1.54e-06	0	4.6e-07	4.5e-07	6.7e-07	1.54e-06	1.88e-06	0	-5e-08	0	1.45e-06	4e-08	1.04e-06	4.5e-07	2.08e-06	4e-07	-7e-08	4.7e-07	1.34e-06	-3.8e-07	1.25e-06	1.65e-06
8.78549	1.2e-07	7e-08	5.9e-07	1.51e-06	5e-07	5e-07	-3.7e-07	1.08e-06	1.51e-06	0	5.5e-07	4.4e-07	8.8e-07	1.62e-06	1.78e-06	0	5e-08	0	1.34e-06	1.7e-07	6.9e-07	5.9e-07	2.26e-06	-1.6e-07	1.2e-07	5.8e-07	1.42e-06	-7.4e-07	1.37e-06	1.88e-06
8.78527	1.6e-07	1.4e-07	6.6e-07	1.52e-06	2.8e-07	5.5e-07	-6e-08	9.5e-07	1.3e-06	0	6.3e-07	6.1e-07	1.04e-06	1.54e-06	1.61e-06	0	2.1e-07	2.7e-07	1.18e-06	3.4e-07	1.7e-07	7.5e-07	2.09e-06	-7.7e-07	2e-07	6.3e-07	1.42e-06	-1.18e-06	1.42e-06	2.17e-06
8.78506	1.8e-07	1.8e-07	7.3e-07	1.45e-06	2e-07	5.4e-07	3.7e-07	5.3e-07	1.13e-06	0	5.3e-07	1.02e-06	1.01e-06	1.36e-06	1.47e-06	1.3e-07	2.9e-07	7.1e-07	1.04e-06	4.1e-07	-2.8e-07	8.2e-07	1.75e-06	-1.03e-06	2.2e-07	6.6e-07	1.26e-06	-1.43e-06	1.34e-06	2.47e-06
8.78485	1.7e-07	2e-07	8.5e-07	1.31e-06	3.8e-07	6.1e-07	7.2e-07	1.5e-07	1.18e-06	0	1.8e-07	1.55e-06	9.1e-07	1.12e-06	1.35e-06	6.6e-07	2.4e-07	9.7e-07	9e-07	2.6e-07	-4.8e-07	6.8e-07	1.55e-06	-7.6e-07	2.9e-07	7.9e-07	1.04e-06	-1.35e-06	1.06e-06	2.72e-06
8.78463	1.1e-07	1.9e-07	9.5e-07	1.14e-06	6.9e-07	7.7e-07	7.9e-07	1e-08	1.42e-06	0	-2.7e-07	1.99e-06	9.5e-07	8.2e-07	1.12e-06	8.9e-07	1e-07	8.7e-07	7e-07	-4e-08	-4.3e-07	3.8e-07	1.6e-06	-1.1e-07	4.3e-07	1.12e-06	9.3e-07	-1e-06	5.5e-07	2.88e-06
8.78442	-3e-08	1.3e-07	9.5e-07	9.8e-07	8.6e-07	8.5e-07	5.1e-07	1e-07	1.58e-06	6e-08	-5.7e-07	2.16e-06	1.23e-06	5.5e-07	6.7e-07	8.3e-07	4e-08	5.3e-07	4.9e-07	-2.5e-07	-3.1e-07	1.7e-07	1.75e-06	6.3e-07	6e-07	1.54e-06	1e-06	-4.5e-07	-3e-08	2.91e-06
8.7842	-1.9e-07	0	8.1e-07	8.8e-07	7.9e-07	7.4e-07	4e-08	3.8e-07	1.48e-06	3.1e-07	-5.1e-07	2.04e-06	1.64e-06	4.8e-07	8e-08	5.5e-07	1.3e-07	2.8e-07	3.7e-07	-1.2e-07	-2.9e-07	2.9e-07	1.81e-06	1.19e-06	7.6e-07	1.84e-06	1.19e-06	2.1e-07	-4.8e-07	2.76e-06
8.78399	-3.2e-07	0	6.1e-07	9e-07	6.2e-07	4.5e-07	-2.9e-07	7.7e-07	1.19e-06	4.1e-07	-4e-08	1.74e-06	1.91e-06	7.2e-07	0	1.9e-07	3.5e-07	3.6e-07	4.1e-07	2.9e-07	-2.6e-07	7e-07	1.76e-06	1.45e-06	9.6e-07	1.85e-06	1.39e-06	8.4e-07	-5.8e-07	2.43e-06
8.78378	-3.7e-07	0	4.6e-07	1.01e-06	6.2e-07	1.1e-07	-2.2e-07	1.18e-06	1.04e-06	2.7e-07	6.3e-07	1.46e-06	1.88e-06	1.14e-06	0	0	6.1e-07	7.6e-07	6e-07	6.9e-07	4e-08	1.09e-06	1.77e-06	1.45e-06	1.24e-06	1.62e-06	1.52e-06	1.25e-06	-3.1e-07	2.05e-06
8.78356	-3.5e-07	0	4.3e-07	1.12e-06	9.1e-07	-1.3e-07	1.6e-07	1.53e-06	1.22e-06	0	1.15e-06	1.26e-06	1.59e-06	1.48e-06	0	2e-08	8.4e-07	1.22e-06	8.2e-07	7.8e-07	6.9e-07	1.18e-06	1.92e-06	1.27e-06	1.54e-06	1.38e-06	1.55e-06	1.24e-06	2.1e-07	1.76e-06
8.78335	-2.6e-07	0	5.4e-07	1.13e-06	1.31e-06	-2.4e-07	5.6e-07	1.83e-06	1.65e-06	0	1.25e-06	1.06e-06	1.32e-06	1.54e-06	0	4.7e-07	1.03e-06	1.45e-06	9.7e-07	5.2e-07	1.4e-06	9.3e-07	2.13e-06	1.03e-06	1.77e-06	1.26e-06	1.47e-06	8.3e-07	7.6e-07	1.66e-06
8.78314	-2.2e-07	0	7.1e-07	1.02e-06	1.52e-06	-1.9e-07	7.3e-07	2.13e-06	2e-06	0	9.3e-07	7.3e-07	1.32e-06	1.37e-06	0	1.12e-06	1.21e-06	1.32e-06	1.01e-06	2e-07	1.77e-06	6.1e-07	2.2e-06	8.3e-07	1.89e-06	1.22e-06	1.34e-06	2.4e-07	1.12e-06	1.62e-06
8.78292	-3.1e-07	0	8.1e-07	8.8e-07	1.35e-06	1e-08	6.9e-07	2.42e-06	1.97e-06	0	4.9e-07	2.9e-07	1.62e-06	1.11e-06	4.9e-07	1.51e-06	1.35e-06	8.8e-07	9.9e-07	1.3e-07	1.64e-06	5.4e-07	2.03e-06	6.9e-07	1.92e-06	1.11e-06	1.24e-06	-2.8e-07	1.17e-06	1.47e-06
8.78271	-5.3e-07	0	7.5e-07	7.9e-07	8.8e-07	3.1e-07	5.6e-07	2.52e-06	1.57e-06	1.3e-07	2.6e-07	-1.1e-07	1.99e-06	8.9e-07	1.03e-06	1.27e-06	1.39e-06	3.1e-07	1e-06	4.3e-07	1.23e-06	8.3e-07	1.63e-06	5.7e-07	1.89e-06	9.6e-07	1.3e-06	-5.7e-07	9.5e-07	1.18e-06
8.7825	-7.2e-07	0	5.2e-07	7.7e-07	4.1e-07	6.3e-07	4.2e-07	2.28e-06	1.04e-06	0	3.8e-07	-2.8e-07	2.18e-06	7.2e-07	1.28e-06	3.9e-07	1.26e-06	0	1.06e-06	9.5e-07	8.6e-07	1.34e-06	1.13e-06	4e-07	1.83e-06	9.6e-07	1.56e-06	-6.3e-07	6.4e-07	8.9e-07
8.78228	-6.6e-07	0	2.3e-07	8.3e-07	1.7e-07	8.7e-07	2.1e-07	1.73e-06	6.8e-07	0	6.9e-07	-1.5e-07	2.15e-06	5.8e-07	1.2e-06	0	1.01e-06	0	1.07e-06	1.44e-06	7.7e-07	1.82e-06	6.3e-07	2.1e-07	1.78e-06	1.27e-06	1.89e-06	-4.4e-07	4.8e-07	7.3e-07
8.78207	-3.1e-07	0	-3e-08	1.04e-06	1.9e-07	9.5e-07	-1.5e-07	1.03e-06	6.1e-07	0	9.3e-07	1.8e-07	2.04e-06	4.5e-07	9e-07	0	7.1e-07	0	9.2e-07	1.67e-06	9.8e-07	2.05e-06	2.7e-07	1.6e-07	1.82e-06	1.79e-06	2.05e-06	4e-08	6e-07	7.3e-07
8.78185	1.5e-07	0	-2.7e-07	1.37e-06	3.4e-07	8.2e-07	-6.1e-07	3.9e-07	7.5e-07	0	9.4e-07	5.3e-07	1.97e-06	3e-07	5.7e-07	0	3.7e-07	0	6.2e-07	1.57e-06	1.41e-06	1.96e-06	1.4e-07	3.5e-07	2.02e-06	2.17e-06	1.9e-06	7.4e-07	9.2e-07	8.1e-07
8.78164	5e-07	1.7e-07	-4.9e-07	1.72e-06	4.9e-07	5.3e-07	-1.04e-06	-1.1e-07	9.2e-07	0	7.6e-07	7.2e-07	1.97e-06	1.2e-07	3.8e-07	0	-6e-08	0	3.5e-07	1.27e-06	1.83e-06	1.66e-06	2.3e-07	7.1e-07	2.3e-06	2.16e-06	1.54e-06	1.39e-06	1.25e-06	9.6e-07
8.78143	7.2e-07	5.3e-07	-5.8e-07	1.9e-06	5.6e-07	2.4e-07	-1.31e-06	-5e-07	9.6e-07	0	5.8e-07	7.2e-07	1.9e-06	-6e-08	4.2e-07	0	-5.6e-07	2.4e-07	3.3e-07	9.7e-07	1.97e-06	1.37e-06	4.1e-07	9.8e-07	2.51e-06	1.84e-06	1.28e-06	1.65e-06	1.4e-06	1.22e-06
8.78121	9.4e-07	7.5e-07	-4.3e-07	1.84e-06	5.1e-07	1.2e-07	-1.34e-06	-8e-07	8.2e-07	1e-08	5.1e-07	6.4e-07	1.68e-06	-1.1e-07	6.9e-07	3.2e-07	-9.4e-07	3.6e-07	6e-07	8.8e-07	1.74e-06	1.28e-06	5.2e-07	9.9e-07	2.52e-06	1.46e-06	1.31e-06	1.37e-06	1.28e-06	1.53e-06
8.781	1.16e-06	9.6e-07	-8e-08	1.62e-06	3.8e-07	2.4e-07	-1.13e-06	-1e-06	5.7e-07	4.2e-07	5.9e-07	6e-07	1.37e-06	4e-08	1.02e-06	1.05e-06	-9.3e-07	2.4e-07	9.9e-07	1.03e-06	1.26e-06	1.43e-06	4.8e-07	7.4e-07	2.34e-06	1.18e-06	1.48e-06	7.7e-07	9.3e-07	1.63e-06
8.78079	1.21e-06	1.18e-06	2.1e-07	1.41e-06	2.7e-07	5.1e-07	-7.8e-07	-1.03e-06	3.6e-07	6.2e-07	7.4e-07	6.5e-07	1.16e-06	3.6e-07	1.2e-06	1.84e-06	-5.3e-07	0	1.23e-06	1.26e-06	8.3e-07	1.65e-06	3.4e-07	3.7e-07	2.07e-06	8.9e-07	1.47e-06	2.3e-07	4.5e-07	1.32e-06
8.78057	8.8e-07	1.23e-06	2.2e-07	1.24e-06	3.1e-07	7.7e-07	-4.6e-07	-8.3e-07	3.3e-07	5.6e-07	9.1e-07	7.5e-07	1.12e-06	7.4e-07	1.08e-06	2.72e-06	-1e-08	0	1.19e-06	1.32e-06	6.3e-07	1.72e-06	2.5e-07	1e-08	1.83e-06	4.3e-07	1.12e-06	2e-08	2e-08	7.7e-07
8.78036	2.3e-07	9e-07	-7e-08	1.06e-06	4.8e-07	1e-06	-2.9e-07	-3.8e-07	5.7e-07	3.3e-07	1.06e-06	7.9e-07	1.11e-06	1.04e-06	8.2e-07	3.44e-06	3.2e-07	0	9.8e-07	1.08e-06	6.1e-07	1.48e-06	3e-07	-2.5e-07	1.68e-06	-1.4e-07	7.1e-07	1.8e-07	-1.6e-07	4.2e-07
8.78014	-4e-07	2.5e-07	-4.6e-07	7.8e-07	6.2e-07	1.23e-06	-2.5e-07	1.7e-07	1.08e-06	1.3e-07	1.18e-06	7.1e-07	9.1e-07	1.23e-06	6.9e-07	3.64e-06	3.8e-07	0	8.3e-07	6.3e-07	6.2e-07	1.05e-06	4.6e-07	-3e-07	1.57e-06	-4.9e-07	6.5e-07	5.1e-07	2e-08	5.8e-07
8.77993	-6.6e-07	0	-7.1e-07	4.9e-07	5.9e-07	1.51e-06	-1.4e-07	5.7e-07	1.67e-06	1e-07	1.24e-06	5e-07	4.7e-07	1.33e-06	8.7e-07	3.06e-06	3.7e-07	0	9e-07	2.3e-07	5.5e-07	6.5e-07	6e-07	-8e-08	1.43e-06	-2.5e-07	1.11e-06	7.3e-07	5e-07	1.06e-06
8.77972	-4.6e-07	0	-7.2e-07	3.7e-07	4.5e-07	1.76e-06	2.3e-07	6.1e-07	2.07e-06	1.9e-07	1.21e-06	2.5e-07	3e-08	1.46e-06	1.18e-06	1.81e-06	4e-07	0	1.14e-06	1.1e-07	3.4e-07	5.3e-07	6.2e-07	3.1e-07	1.3e-06	5.9e-07	1.84e-06	6.6e-07	1.04e-06	1.42e-06
8.7795	-4e-08	0	-5.5e-07	5.2e-07	4e-07	1.9e-06	8.2e-07	2.8e-07	2.07e-06	3.1e-07	1.14e-06	1.4e-07	-1.1e-07	1.67e-06	1.32e-06	3.8e-07	4.4e-07	1.2e-07	1.35e-06	3e-07	0	7.1e-07	5.2e-07	6e-07	1.27e-06	1.59e-06	2.49e-06	3.1e-07	1.43e-06	1.36e-06
8.77929	3.3e-07	0	-3.2e-07	8.9e-07	5.2e-07	1.89e-06	1.41e-06	-2e-07	1.71e-06	5.1e-07	1.1e-06	3.2e-07	5e-08	1.94e-06	1.21e-06	0	3.3e-07	1e-07	1.44e-06	6.3e-07	-3.8e-07	1.03e-06	3.1e-07	5.8e-07	1.37e-06	2.18e-06	2.93e-06	-7e-08	1.61e-06	1.04e-06
8.77908	5.5e-07	3.6e-07	-1.1e-07	1.26e-06	6.5e-07	1.84e-06	1.76e-06	-5.9e-07	1.17e-06	9.1e-07	1.17e-06	7.8e-07	2.6e-07	2.1e-06	1.12e-06	0	8e-08	0	1.44e-06	8.6e-07	-6.1e-07	1.26e-06	4e-08	4.1e-07	1.5e-06	2.11e-06	3.19e-06	-1.9e-07	1.65e-06	8.1e-07
8.77886	6.6e-07	5.7e-07	-1e-08	1.48e-06	5.5e-07	1.83e-06	1.8e-06	-7.8e-07	6.5e-07	1.45e-06	1.34e-06	1.25e-06	3.5e-07	2.04e-06	1.33e-06	0	-1.6e-07	0	1.45e-06	8.7e-07	-5.5e-07	1.27e-06	0	4.3e-07	1.46e-06	1.61e-06	3.27e-06	6e-08	1.61e-06	8.2e-07
8.77865	7.5e-07	6.9e-07	-1e-08	1.47e-06	2e-07	1.87e-06	1.64e-06	-7.7e-07	3e-07	1.88e-06	1.56e-06	1.42e-06	3.9e-07	1.82e-06	1.87e-06	4.8e-07	-2.8e-07	0	1.45e-06	7e-07	-3e-07	1.1e-06	0	8.2e-07	1.18e-06	1.14e-06	2.95e-06	5.1e-07	1.43e-06	9.8e-07
8.77844	8.3e-07	7.8e-07	-5e-08	1.29e-06	-1.6e-07	1.9e-06	1.43e-06	-5.9e-07	2e-07	1.94e-06	1.71e-06	1.2e-06	5.4e-07	1.65e-06	2.46e-06	1.04e-06	-3e-07	0	1.39e-06	5e-07	-5e-08	9.1e-07	0	1.36e-06	7.6e-07	1e-06	2.08e-06	9.1e-07	1.03e-06	1.12e-06
8.77822	8.5e-07	8.5e-07	-2e-08	9.9e-07	-2.3e-07	1.8e-06	1.17e-06	-3.1e-07	4e-07	1.69e-06	1.72e-06	8.3e-07	8.4e-07	1.64e-06	2.87e-06	1.29e-06	-2.5e-07	0	1.32e-06	4.1e-07	1e-07	8.1e-07	6.5e-07	1.69e-06	4.2e-07	1.12e-06	8.8e-07	1.16e-06	4.4e-07	1.24e-06
8.77801	8.5e-07	8.8e-07	1.4e-07	6.2e-07	9e-08	1.51e-06	8e-07	-1e-07	8.2e-07	1.47e-06	1.53e-06	6.2e-07	1.13e-06	1.73e-06	3.04e-06	1.39e-06	-1.4e-07	0	1.39e-06	4.6e-07	2.6e-07	8.6e-07	1.53e-06	1.66e-06	2.6e-07	1.23e-06	-1.4e-07	1.32e-06	-1.5e-07	1.41e-06
8.77779	8.4e-07	8.7e-07	3.9e-07	2.6e-07	6.1e-07	1.08e-06	3.2e-07	-5e-08	1.27e-06	1.48e-06	1.12e-06	6.8e-07	1.29e-06	1.72e-06	3.02e-06	1.52e-06	1e-07	0	1.62e-06	6.4e-07	6.1e-07	1.04e-06	2.18e-06	1.47e-06	1.8e-07	1.13e-06	-5.1e-07	1.42e-06	-5.2e-07	1.59e-06
8.77758	8.2e-07	8.7e-07	6.7e-07	-3e-08	1.07e-06	6.6e-07	-6e-08	-1.1e-07	1.63e-06	1.58e-06	5.3e-07	8.3e-07	1.32e-06	1.54e-06	2.83e-06	1.62e-06	4.7e-07	0	1.86e-06	8.9e-07	1.07e-06	1.28e-06	2.37e-06	1.45e-06	1e-07	8.5e-07	-2.2e-07	1.37e-06	-5.4e-07	1.6e-06
8.77737	7.2e-07	8.4e-07	9.3e-07	-1.6e-07	1.28e-06	4.3e-07	-7e-08	1e-08	1.93e-06	1.41e-06	-8e-08	8.4e-07	1.31e-06	1.27e-06	2.46e-06	1.4e-06	8.7e-07	0	1.8e-06	1.11e-06	1.41e-06	1.5e-06	2.18e-06	1.65e-06	2e-08	5.9e-07	3.5e-07	1.15e-06	-2.8e-07	1.3e-06
8.77715	5.7e-07	7.5e-07	1.11e-06	-1e-07	1.2e-06	4.9e-07	3.5e-07	4.8e-07	2.25e-06	8.3e-07	-5.3e-07	7.2e-07	1.31e-06	1.04e-06	2e-06	8.3e-07	1.15e-06	2.2e-07	1.39e-06	1.24e-06	1.45e-06	1.62e-06	1.85e-06	1.84e-06	0	4.9e-07	9e-07	8.9e-07	1.3e-07	7.2e-07
8.77694	4.2e-07	5.9e-07	1.2e-06	7e-08	9.6e-07	7.7e-07	9.1e-07	1.16e-06	2.51e-06	1e-07	-6.9e-07	6.6e-07	1.31e-06	9e-07	1.57e-06	1.8e-07	1.23e-06	5.9e-07	8.4e-07	1.3e-06	1.25e-06	1.69e-06	1.61e-06	1.73e-06	8e-08	6e-07	1.43e-06	8.6e-07	5.6e-07	1e-07
8.77673	3.5e-07	4.4e-07	1.13e-06	2.4e-07	7.9e-07	1.15e-06	1.21e-06	1.63e-06	2.53e-06	0	-5.5e-07	7.7e-07	1.34e-06	8.9e-07	1.2e-06	0	1.12e-06	6.4e-07	4.8e-07	1.39e-06	1.04e-06	1.78e-06	1.46e-06	1.32e-06	2.4e-07	8.3e-07	2.05e-06	1.19e-06	9.5e-07	-3.5e-07
8.77651	3.6e-07	3.8e-07	8.8e-07	3.4e-07	8.3e-07	1.48e-06	1.08e-06	1.56e-06	2.19e-06	0	-2.5e-07	9.5e-07	1.39e-06	1.02e-06	8e-07	0	9e-07	4.3e-07	3.9e-07	1.59e-06	9.8e-07	1.97e-06	1.34e-06	9.1e-07	4.3e-07	1.03e-06	2.68e-06	1.72e-06	1.25e-06	-5.3e-07
8.7763	3.6e-07	3.8e-07	4.9e-07	4.1e-07	1.04e-06	1.67e-06	7.3e-07	9.6e-07	1.67e-06	0	2e-08	9.7e-07	1.37e-06	1.2e-06	2.9e-07	1.9e-07	6.6e-07	2.4e-07	3.9e-07	1.86e-06	1.04e-06	2.24e-06	1.23e-06	8.2e-07	7e-07	1.07e-06	3.01e-06	2.22e-06	1.39e-06	-4.5e-07
8.77609	3.2e-07	3.8e-07	1.4e-07	5.3e-07	1.21e-06	1.7e-06	5.6e-07	1.6e-07	1.26e-06	7e-08	1.4e-07	7.2e-07	1.22e-06	1.21e-06	0	1.4e-07	4.3e-07	2.7e-07	2.9e-07	2.09e-06	1.13e-06	2.46e-06	1.17e-06	1.09e-06	1.06e-06	9.3e-07	2.83e-06	2.51e-06	1.28e-06	-1.4e-07
8.77587	2.5e-07	3.4e-07	-1e-08	7.2e-07	1.12e-06	1.65e-06	7.5e-07	-4.8e-07	1.12e-06	1.9e-07	9e-08	3.2e-07	9.9e-07	8.7e-07	0	0	1.8e-07	5.4e-07	6e-08	2.16e-06	1.19e-06	2.54e-06	1.19e-06	1.47e-06	1.44e-06	7.1e-07	2.34e-06	2.54e-06	9e-07	3.1e-07
8.77566	1.9e-07	2.7e-07	9e-08	8.9e-07	7.5e-07	1.63e-06	1.13e-06	-8.6e-07	1.21e-06	2.6e-07	-3e-08	5e-08	8.9e-07	2.8e-07	0	0	-1.2e-07	8.9e-07	-7e-08	2.04e-06	1.24e-06	2.43e-06	1.3e-06	1.61e-06	1.73e-06	5.8e-07	1.98e-06	2.34e-06	4.3e-07	8e-07
8.77544	1.6e-07	2.2e-07	3e-07	9e-07	2.7e-07	1.64e-06	1.35e-06	-9.5e-07	1.39e-06	3e-07	-7e-08	9e-08	1.1e-06	-1.7e-07	0	0	-4.3e-07	1.23e-06	1.3e-07	1.74e-06	1.26e-06	2.14e-06	1.49e-06	1.46e-06	1.88e-06	6.4e-07	1.95e-06	1.98e-06	1.3e-07	1.14e-06
8.77523	1.7e-07	1.8e-07	4.3e-07	7.2e-07	-5e-08	1.58e-06	1.29e-06	-7.8e-07	1.55e-06	2.6e-07	6e-08	4.2e-07	1.61e-06	-2.1e-07	5.9e-07	0	-6.7e-07	1.49e-06	6.9e-07	1.27e-06	1.16e-06	1.68e-06	1.78e-06	1.18e-06	1.92e-06	8.7e-07	2e-06	1.56e-06	1.6e-07	1.29e-06
8.77502	2.6e-07	1.9e-07	3.9e-07	5e-07	-1.2e-07	1.3e-06	1.09e-06	-3.3e-07	1.64e-06	4e-08	3.1e-07	8.9e-07	2.2e-06	7e-08	1.13e-06	1.4e-07	-7.6e-07	1.65e-06	1.39e-06	6.9e-07	8.8e-07	1.11e-06	2.13e-06	9.9e-07	1.95e-06	1.14e-06	1.83e-06	1.22e-06	4.2e-07	1.33e-06
8.7748	4.5e-07	2.8e-07	2.2e-07	4.5e-07	-5e-08	8.3e-07	9.6e-07	2.6e-07	1.63e-06	0	5.6e-07	1.29e-06	2.53e-06	3.2e-07	1.47e-06	7.3e-07	-6.8e-07	1.72e-06	1.84e-06	1.8e-07	4.9e-07	6.1e-07	2.41e-06	9.5e-07	2.01e-06	1.39e-06	1.47e-06	1.02e-06	6.5e-07	1.38e-06
8.77459	6.9e-07	4.7e-07	-3e-08	6.5e-07	3e-08	3.1e-07	9.5e-07	7.5e-07	1.63e-06	0	6.5e-07	1.52e-06	2.44e-06	2.6e-07	1.59e-06	1.18e-06	-4.2e-07	1.76e-06	1.8e-06	-2e-08	2.3e-07	4e-07	2.44e-06	9.5e-07	2.1e-06	1.59e-06	1.24e-06	8.9e-07	7e-07	1.49e-06
8.77438	9.1e-07	7.1e-07	-2.8e-07	9.9e-07	8e-08	-1e-07	8.9e-07	9.4e-07	1.79e-06	0	5.6e-07	1.56e-06	2.03e-06	-1e-08	1.56e-06	1.44e-06	-6e-08	1.84e-06	1.37e-06	1.5e-07	2.9e-07	5.7e-07	2.14e-06	9e-07	2.13e-06	1.72e-06	1.37e-06	7.2e-07	6.3e-07	1.53e-06
8.77416	1.07e-06	9.3e-07	-4.2e-07	1.19e-06	1.7e-07	-3.4e-07	6.5e-07	8.8e-07	2.17e-06	0	4e-07	1.48e-06	1.6e-06	-1.7e-07	1.42e-06	1.44e-06	3.1e-07	1.9e-06	9e-07	4.6e-07	6.6e-07	8.7e-07	1.65e-06	8.5e-07	2.06e-06	1.72e-06	1.73e-06	5.1e-07	6.6e-07	1.41e-06
8.77395	1.18e-06	1.09e-06	-2.9e-07	1.08e-06	2.5e-07	-3.8e-07	2.7e-07	8e-07	2.61e-06	0	3e-07	1.39e-06	1.29e-06	4e-08	1.21e-06	1.14e-06	5.7e-07	1.82e-06	7.3e-07	5.5e-07	1.07e-06	9.7e-07	1.24e-06	8.2e-07	1.92e-06	1.55e-06	2.06e-06	3.4e-07	9e-07	1.12e-06
8.77374	1.29e-06	1.21e-06	1.7e-07	7.6e-07	1.8e-07	-1.8e-07	-1.1e-07	9e-07	2.81e-06	0	3.2e-07	1.35e-06	1e-06	5e-07	1e-06	6.9e-07	6.1e-07	1.53e-06	9.6e-07	3e-07	1.26e-06	7.2e-07	1.06e-06	8.1e-07	1.83e-06	1.22e-06	2.19e-06	3e-07	1.28e-06	8.2e-07
8.77352	1.37e-06	1.31e-06	7e-07	5.5e-07	-1.6e-07	2.1e-07	-3.3e-07	1.11e-06	2.65e-06	0	4.6e-07	1.43e-06	5.6e-07	9.5e-07	8.5e-07	3.6e-07	4.5e-07	1.15e-06	1.42e-06	-7e-08	1.23e-06	3.5e-07	1.09e-06	7.2e-07	1.96e-06	8.7e-07	2.17e-06	3.7e-07	1.62e-06	6.4e-07
8.77331	1.41e-06	1.4e-06	9.3e-07	6.5e-07	-6.2e-07	5.8e-07	-3.6e-07	1.21e-06	2.27e-06	4.5e-07	6.5e-07	1.58e-06	1e-08	1.15e-06	7.4e-07	4.1e-07	2e-07	8.3e-07	1.83e-06	-2.5e-07	1.19e-06	1.8e-07	1.17e-06	5.4e-07	2.3e-06	6.8e-07	2.07e-06	4.2e-07	1.81e-06	6.3e-07
8.77309	1.38e-06	1.43e-06	6.8e-07	1.02e-06	-8.6e-07	6.7e-07	-3e-07	1.11e-06	1.91e-06	5.4e-07	8.8e-07	1.71e-06	-3.1e-07	1.09e-06	6.4e-07	7.7e-07	-5e-08	6.4e-07	2.04e-06	-1.5e-07	1.31e-06	2.7e-07	1.18e-06	3.1e-07	2.61e-06	7.4e-07	1.84e-06	3.2e-07	1.84e-06	7.3e-07
8.77288	1.29e-06	1.4e-06	1.9e-07	1.33e-06	-7.3e-07	4e-07	-2.7e-07	9.2e-07	1.68e-06	2e-08	1.11e-06	1.68e-06	-9e-08	9.2e-07	5.2e-07	1.09e-06	-3e-07	4.6e-07	2.05e-06	1e-08	1.5e-06	4.3e-07	1.16e-06	9e-08	2.66e-06	1.02e-06	1.46e-06	1.2e-07	1.75e-06	8.5e-07
8.77267	1.18e-06	1.31e-06	-1.6e-07	1.35e-06	-4.2e-07	-1e-08	-3e-07	8.2e-07	1.46e-06	0	1.24e-06	1.52e-06	5.9e-07	7.1e-07	4.6e-07	1.06e-06	-5.9e-07	2.2e-07	1.97e-06	-1e-08	1.54e-06	4.2e-07	1.19e-06	-3e-08	2.39e-06	1.34e-06	1.03e-06	8e-08	1.6e-06	9.6e-07
8.77245	1.06e-06	1.2e-06	-1.9e-07	1.08e-06	-2.5e-07	-2.3e-07	-2.4e-07	8.4e-07	1.17e-06	0	1.22e-06	1.32e-06	1.29e-06	4.5e-07	5.8e-07	7.3e-07	-8.9e-07	0	1.89e-06	-1.8e-07	1.32e-06	2.4e-07	1.2e-06	1e-08	2.05e-06	1.51e-06	7.7e-07	4.7e-07	1.46e-06	1.07e-06
8.77224	9.6e-07	1.08e-06	-2e-08	6.9e-07	-3.5e-07	-1.5e-07	7e-08	8.6e-07	9e-07	0	1.07e-06	1.17e-06	1.58e-06	8e-08	9.1e-07	3.9e-07	-1.06e-06	0	1.85e-06	-3.1e-07	8.9e-07	1.1e-07	1.1e-06	2.4e-07	1.84e-06	1.47e-06	8e-07	1.29e-06	1.41e-06	1.17e-06
8.77203	8.8e-07	9.8e-07	9e-08	3.4e-07	-4.8e-07	9e-08	6.6e-07	7.9e-07	8.4e-07	5.5e-07	8.6e-07	1.03e-06	1.36e-06	-3.5e-07	1.36e-06	2.2e-07	-9.5e-07	2e-08	1.78e-06	-2.3e-07	4e-07	1.9e-07	8.7e-07	5.8e-07	1.75e-06	1.34e-06	1.08e-06	2.14e-06	1.47e-06	1.16e-06
8.77181	8.4e-07	9e-07	9e-08	7e-08	-3.6e-07	3.4e-07	1.29e-06	6.4e-07	1.07e-06	5.5e-07	6.4e-07	8e-07	8.4e-07	-6.9e-07	1.81e-06	8e-08	-5.3e-07	2.2e-07	1.62e-06	6e-08	-2e-08	4.8e-07	6.6e-07	8.5e-07	1.52e-06	1.28e-06	1.43e-06	2.48e-06	1.52e-06	1.01e-06
8.7716	8.7e-07	8.6e-07	9e-08	-1.4e-07	8e-08	5.8e-07	1.66e-06	5.2e-07	1.43e-06	0	4e-07	5.6e-07	3.1e-07	-7.7e-07	2.12e-06	0	5e-08	4.3e-07	1.37e-06	3.9e-07	-2.4e-07	8e-07	6.5e-07	8.9e-07	9.8e-07	1.32e-06	1.63e-06	2.11e-06	1.39e-06	7.9e-07
8.77138	9.6e-07	8.9e-07	1.9e-07	-2.3e-07	6.1e-07	8.8e-07	1.68e-06	4.6e-07	1.61e-06	0	1.4e-07	4.9e-07	-2e-08	-5.1e-07	2.27e-06	0	5.1e-07	6.5e-07	1.18e-06	5.5e-07	-1.5e-07	9.6e-07	8e-07	8.2e-07	2.4e-07	1.37e-06	1.58e-06	1.35e-06	1e-06	6.4e-07
8.77117	1.01e-06	9.8e-07	3.2e-07	-9e-08	9.9e-07	1.18e-06	1.52e-06	4.5e-07	1.4e-06	0	-9e-08	7.1e-07	-1e-08	-1e-08	2.26e-06	0	7e-07	8.8e-07	1.19e-06	4.2e-07	2.7e-07	8.4e-07	9.4e-07	9.3e-07	-3.5e-07	1.31e-06	1.37e-06	7.2e-07	4.9e-07	5.8e-07
8.77096	8.7e-07	1.03e-06	3.9e-07	3.5e-07	1.16e-06	1.21e-06	1.38e-06	4.9e-07	8.9e-07	0	-1.8e-07	1.1e-06	3.9e-07	5.4e-07	2.16e-06	0	6.2e-07	9.3e-07	1.42e-06	-2e-08	9.3e-07	4e-07	8.8e-07	1.42e-06	-5.1e-07	1.14e-06	1.18e-06	4.9e-07	1.2e-07	5.1e-07
8.77074	5.4e-07	8.9e-07	3.6e-07	9.4e-07	1.2e-06	7.9e-07	1.25e-06	5.8e-07	4e-07	0	-1.3e-07	1.43e-06	1.04e-06	9.5e-07	2.07e-06	0	4.4e-07	5.8e-07	1.68e-06	-6.6e-07	1.58e-06	-2.2e-07	6.6e-07	2.14e-06	-2.4e-07	8.9e-07	1.2e-06	5.1e-07	2e-08	3.7e-07
8.77053	1.5e-07	5.6e-07	2.9e-07	1.38e-06	1.17e-06	7e-08	9.6e-07	6.3e-07	2.9e-07	0	2e-08	1.58e-06	1.64e-06	1.18e-06	2.06e-06	2e-07	2.9e-07	0	1.8e-06	-1.26e-06	1.99e-06	-8.1e-07	4.3e-07	2.7e-06	2e-07	6.1e-07	1.47e-06	4.4e-07	5e-08	2.5e-07
8.77032	-1e-07	1.7e-07	2.1e-07	1.49e-06	1e-06	-5.3e-07	4.6e-07	5e-07	6e-07	0	2.4e-07	1.63e-06	1.96e-06	1.35e-06	2.1e-06	5.8e-07	1.9e-07	0	1.76e-06	-1.59e-06	2.01e-06	-1.14e-06	3e-07	2.8e-06	5.4e-07	2.7e-07	1.89e-06	1.8e-07	1e-08	3e-07
8.7701	-1.3e-07	0	9e-08	1.33e-06	6.3e-07	-6.3e-07	-7e-08	9e-08	1.02e-06	0	5.6e-07	1.66e-06	2.06e-06	1.62e-06	2.13e-06	6.7e-07	8e-08	0	1.74e-06	-1.54e-06	1.69e-06	-1.1e-06	2.9e-07	2.48e-06	6.7e-07	-1e-08	2.33e-06	0	-1.5e-07	5e-07
8.76989	0	0	-6e-08	1.19e-06	1e-07	-2.1e-07	-3.1e-07	-4.9e-07	1.13e-06	0	9.4e-07	1.68e-06	2.15e-06	1.96e-06	2.14e-06	6.1e-07	-6e-08	0	1.89e-06	-1.19e-06	1.22e-06	-7.6e-07	3.3e-07	1.99e-06	7.4e-07	-1e-08	2.7e-06	2e-07	-2.4e-07	6.6e-07
8.76968	1.4e-07	2e-08	-1.1e-07	1.32e-06	-3.9e-07	4e-07	-8e-08	-1e-06	8.4e-07	0	1.19e-06	1.64e-06	2.31e-06	2.19e-06	2.22e-06	6e-07	-1.3e-07	1.3e-07	2.24e-06	-6.8e-07	9e-07	-2.7e-07	4.2e-07	1.62e-06	9.3e-07	4.7e-07	2.94e-06	7.8e-07	-5e-08	6.2e-07
8.76946	2.1e-07	1.7e-07	1e-08	1.69e-06	-6.3e-07	8.5e-07	5e-07	-1.23e-06	4.9e-07	0	1.12e-06	1.57e-06	2.33e-06	2.1e-06	2.38e-06	7.4e-07	-4e-08	3.6e-07	2.64e-06	-1.7e-07	9.1e-07	2.3e-07	6.1e-07	1.47e-06	1.24e-06	1.29e-06	2.97e-06	1.36e-06	3.1e-07	4.6e-07
8.76925	2.1e-07	2.4e-07	2.1e-07	2.01e-06	-4.9e-07	1.01e-06	1.14e-06	-1.15e-06	4.4e-07	0	7e-07	1.6e-06	1.88e-06	1.67e-06	2.53e-06	9.9e-07	1.8e-07	2.2e-07	2.83e-06	2.6e-07	1.16e-06	6.6e-07	9.1e-07	1.42e-06	1.45e-06	1.96e-06	2.71e-06	1.57e-06	5.6e-07	3.4e-07
8.76903	1.9e-07	2.3e-07	2.7e-07	1.99e-06	-7e-08	1.01e-06	1.56e-06	-9.2e-07	7.2e-07	0	1.6e-07	1.73e-06	9.3e-07	1.08e-06	2.45e-06	1.17e-06	4e-07	2e-08	2.61e-06	5.9e-07	1.39e-06	9.8e-07	1.21e-06	1.32e-06	1.33e-06	1.99e-06	2.23e-06	1.37e-06	4.9e-07	3.8e-07
8.76882	2e-07	2.1e-07	8e-08	1.61e-06	3.7e-07	1.03e-06	1.59e-06	-7.7e-07	1.03e-06	1.6e-07	-1.6e-07	1.86e-06	-8e-08	5.5e-07	2.01e-06	1.15e-06	5.4e-07	6e-08	1.96e-06	8.2e-07	1.41e-06	1.21e-06	1.34e-06	1.12e-06	8.9e-07	1.26e-06	1.78e-06	1.1e-06	2e-07	5.2e-07
8.76861	2.8e-07	2.2e-07	-2e-07	1.09e-06	6e-07	1.1e-06	1.27e-06	-7.8e-07	1.13e-06	6.7e-07	-1e-07	1.85e-06	-6e-07	2.5e-07	1.36e-06	9.7e-07	7.1e-07	3e-07	1.13e-06	9.9e-07	1.22e-06	1.38e-06	1.28e-06	8.7e-07	4.4e-07	2.2e-07	1.58e-06	1.1e-06	-4e-08	6.4e-07
8.76839	3.8e-07	3e-07	-2.6e-07	6.8e-07	5.8e-07	1.14e-06	7.7e-07	-8.6e-07	1.11e-06	7.8e-07	2.5e-07	1.61e-06	-3.4e-07	2.2e-07	8e-07	8.2e-07	1.03e-06	4.9e-07	5.6e-07	1.14e-06	9.4e-07	1.52e-06	1.17e-06	7.2e-07	3e-07	-4.9e-07	1.63e-06	1.4e-06	-5e-08	7.3e-07
8.76818	3.9e-07	4.1e-07	3e-08	4.7e-07	4.9e-07	1.11e-06	2.9e-07	-7.8e-07	1.26e-06	4e-07	6.5e-07	1.24e-06	5e-07	4.4e-07	5.7e-07	7.9e-07	1.46e-06	4.4e-07	5.5e-07	1.24e-06	6.4e-07	1.63e-06	1.24e-06	6.8e-07	5.7e-07	-5.4e-07	1.66e-06	1.66e-06	1e-07	8.1e-07
8.76797	1.9e-07	4.1e-07	4.9e-07	4.5e-07	5.1e-07	1.09e-06	-7e-08	-4.6e-07	1.67e-06	0	9.2e-07	8.6e-07	1.39e-06	7.9e-07	6.9e-07	8.6e-07	1.81e-06	2.7e-07	1.02e-06	1.26e-06	2.8e-07	1.64e-06	1.58e-06	6.7e-07	1.1e-06	-1.4e-07	1.36e-06	1.64e-06	2.5e-07	8.9e-07
8.76775	-1.5e-07	2.2e-07	7.9e-07	5.7e-07	7e-07	1.21e-06	-2.6e-07	-5e-08	2.13e-06	0	1.03e-06	6.1e-07	1.95e-06	1.15e-06	9e-07	9.1e-07	1.94e-06	1.9e-07	1.62e-06	1.17e-06	-1.2e-07	1.56e-06	2.06e-06	6.1e-07	1.61e-06	2.6e-07	7.4e-07	1.38e-06	3.6e-07	9.5e-07
8.76754	-4.4e-07	0	7.6e-07	7.9e-07	9.8e-07	1.47e-06	-2.9e-07	1.4e-07	2.36e-06	0	1.07e-06	5.6e-07	2.09e-06	1.42e-06	9.5e-07	8.9e-07	1.87e-06	3.4e-07	1.97e-06	1.06e-06	-4.9e-07	1.45e-06	2.41e-06	5.1e-07	1.92e-06	4e-07	1.3e-07	1.1e-06	5.3e-07	9.9e-07
8.76733	-4.8e-07	0	4.3e-07	1.01e-06	1.22e-06	1.7e-06	-2.2e-07	-1e-08	2.33e-06	0	1.04e-06	6.8e-07	2.01e-06	1.61e-06	7.6e-07	8.7e-07	1.74e-06	6.6e-07	1.95e-06	9.9e-07	-7.3e-07	1.39e-06	2.47e-06	4.8e-07	1.95e-06	3.8e-07	-6e-08	8.7e-07	8.2e-07	9.7e-07
8.76711	-2.4e-07	0	-1e-08	1.08e-06	1.37e-06	1.72e-06	-1.3e-07	-3.9e-07	2.25e-06	6e-08	9.2e-07	9.1e-07	1.96e-06	1.77e-06	4.6e-07	8.8e-07	1.57e-06	9.8e-07	1.66e-06	9.9e-07	-8.1e-07	1.38e-06	2.22e-06	5.2e-07	1.71e-06	4.8e-07	2.6e-07	5.3e-07	1.11e-06	8.1e-07
8.7669	1.1e-07	0	-3.6e-07	9.7e-07	1.4e-06	1.53e-06	-1.1e-07	-7.6e-07	2.29e-06	4.6e-07	6.4e-07	1.15e-06	1.98e-06	1.92e-06	3.2e-07	9.2e-07	1.32e-06	1.18e-06	1.24e-06	9.7e-07	-7.1e-07	1.37e-06	1.78e-06	4.6e-07	1.32e-06	8.4e-07	7.7e-07	-6e-08	1.18e-06	4.7e-07
8.76668	4e-07	1.4e-07	-5.1e-07	7.7e-07	1.29e-06	1.29e-06	-1.5e-07	-9.2e-07	2.43e-06	6.4e-07	2.6e-07	1.36e-06	1.96e-06	1.94e-06	5.1e-07	1.06e-06	9.5e-07	1.27e-06	8.2e-07	8.9e-07	-4.1e-07	1.3e-06	1.33e-06	1.9e-07	1e-06	1.39e-06	1e-06	-6.6e-07	8.6e-07	9e-08
8.76647	5.8e-07	4.3e-07	-4.1e-07	6.2e-07	1.02e-06	1.12e-06	-2.1e-07	-8.3e-07	2.44e-06	5.3e-07	-1.2e-07	1.56e-06	1.79e-06	1.74e-06	1.04e-06	1.43e-06	5e-07	1.28e-06	4.5e-07	7.6e-07	9e-08	1.16e-06	9.8e-07	-1.7e-07	9.8e-07	1.94e-06	7.5e-07	-8.2e-07	2.3e-07	2e-08
8.76626	6.8e-07	6e-07	-1.1e-07	6.1e-07	6.5e-07	1.02e-06	-2.1e-07	-5.1e-07	2.17e-06	2.6e-07	-4e-07	1.71e-06	1.45e-06	1.35e-06	1.69e-06	2.03e-06	2e-08	1.19e-06	2e-07	5.9e-07	7e-07	1e-06	8e-07	-3.1e-07	1.3e-06	2.34e-06	2.4e-07	-3.2e-07	-4.3e-07	4.8e-07
8.76604	7.5e-07	7.1e-07	2.6e-07	6.8e-07	3.5e-07	9.3e-07	-1.5e-07	0	1.74e-06	1e-07	-5.5e-07	1.79e-06	1.07e-06	8.9e-07	2.14e-06	2.58e-06	-4.5e-07	9.7e-07	1e-07	3.7e-07	1.19e-06	7.9e-07	7.7e-07	-2e-08	1.75e-06	2.51e-06	-8e-08	5.7e-07	-8.2e-07	1.34e-06
8.76583	7.3e-07	7.7e-07	5.9e-07	7.6e-07	2.5e-07	8.5e-07	-8e-08	5.6e-07	1.34e-06	1.9e-07	-5.6e-07	1.79e-06	8.1e-07	5e-07	2.16e-06	2.62e-06	-8.8e-07	6.3e-07	1.8e-07	6e-08	1.42e-06	4.8e-07	7.7e-07	5.3e-07	1.98e-06	2.45e-06	4e-08	1.27e-06	-8.4e-07	2.17e-06
8.76562	6.3e-07	7.6e-07	7.8e-07	8.3e-07	3.7e-07	8.8e-07	-5e-08	9.9e-07	1.1e-06	3.7e-07	-4.2e-07	1.75e-06	7.5e-07	2.1e-07	1.81e-06	1.94e-06	-1.14e-06	3.5e-07	4.1e-07	-2.5e-07	1.43e-06	1.8e-07	7.1e-07	9.6e-07	1.76e-06	2.16e-06	4.8e-07	1.46e-06	-5.4e-07	2.57e-06
8.7654	5e-07	6.5e-07	7.8e-07	9e-07	6.4e-07	1.06e-06	-7e-08	1.09e-06	9.4e-07	3.8e-07	-7e-08	1.72e-06	8.6e-07	-2e-08	1.41e-06	8.1e-07	-1.14e-06	3.4e-07	7.7e-07	-3.9e-07	1.42e-06	3e-08	5.6e-07	1.1e-06	1.21e-06	1.72e-06	8.9e-07	1.23e-06	-1.2e-07	2.51e-06
8.76519	4e-07	5.2e-07	6e-07	9.4e-07	9.1e-07	1.29e-06	-1.2e-07	7.4e-07	7e-07	1.5e-07	4.5e-07	1.72e-06	1.05e-06	-2.3e-07	1.22e-06	0	-9.3e-07	6.6e-07	1.2e-06	-2.7e-07	1.55e-06	1.5e-07	4.4e-07	1.13e-06	6.4e-07	1.23e-06	1.03e-06	8.9e-07	2.7e-07	2.24e-06
8.76497	3.5e-07	4.2e-07	2.7e-07	8.9e-07	1.07e-06	1.39e-06	-1.7e-07	1e-08	3.9e-07	0	9.7e-07	1.72e-06	1.22e-06	-4.2e-07	1.25e-06	0	-6.5e-07	1.12e-06	1.62e-06	-2e-08	1.84e-06	4e-07	4.2e-07	1.37e-06	3.1e-07	8e-07	9.7e-07	6e-07	5.2e-07	1.97e-06
8.76476	2.9e-07	3.7e-07	-7e-08	6.9e-07	1.11e-06	1.25e-06	-1.8e-07	-8.3e-07	1.7e-07	0	1.24e-06	1.71e-06	1.33e-06	-5.4e-07	1.26e-06	0	-3.7e-07	1.38e-06	1.95e-06	1.6e-07	2.15e-06	5.7e-07	4.9e-07	1.81e-06	2.5e-07	5.6e-07	9.7e-07	2.9e-07	6e-07	1.75e-06
8.76455	2.1e-07	3.2e-07	-2.6e-07	4.1e-07	1.11e-06	9.5e-07	-1.4e-07	-1.41e-06	2.6e-07	2.3e-07	1.06e-06	1.76e-06	1.42e-06	-4.7e-07	1.1e-06	0	-1e-08	1.24e-06	2.15e-06	1.9e-07	2.31e-06	6e-07	5.2e-07	2.09e-06	3.3e-07	6.1e-07	1.22e-06	-9e-08	5.7e-07	1.46e-06
8.76433	1.7e-07	2.4e-07	-1.4e-07	2.3e-07	1.19e-06	6.2e-07	-7e-08	-1.46e-06	7.2e-07	5.3e-07	5.1e-07	1.92e-06	1.54e-06	-1.1e-07	9e-07	0	4.8e-07	8.1e-07	2.19e-06	1.9e-07	2.24e-06	5.9e-07	4.4e-07	1.85e-06	4.6e-07	9.2e-07	1.62e-06	-4.2e-07	5.1e-07	1.04e-06
8.76412	2.2e-07	1.9e-07	2.5e-07	3.1e-07	1.34e-06	4.2e-07	-2e-08	-9.5e-07	1.36e-06	5.5e-07	-1.1e-07	2.16e-06	1.7e-06	4.6e-07	9.5e-07	0	9.8e-07	3.8e-07	2.13e-06	3e-07	1.99e-06	7.1e-07	2.8e-07	1.12e-06	6.7e-07	1.34e-06	1.83e-06	-4.7e-07	4.4e-07	6.2e-07
8.76391	3.3e-07	2.4e-07	7.4e-07	6.7e-07	1.4e-06	3.7e-07	2e-08	-2.1e-07	1.9e-06	2.4e-07	-4.7e-07	2.35e-06	1.8e-06	9.6e-07	1.38e-06	0	1.26e-06	1.7e-07	2.07e-06	5.1e-07	1.66e-06	9.1e-07	1.3e-07	3.7e-07	9.1e-07	1.67e-06	1.56e-06	-1.6e-07	3.7e-07	3.9e-07
8.76369	4.1e-07	3.6e-07	1.05e-06	1.15e-06	1.2e-06	4e-07	9e-08	3.9e-07	2.07e-06	0	-4.1e-07	2.35e-06	1.76e-06	1.02e-06	1.94e-06	0	1.22e-06	1.5e-07	2.09e-06	6e-07	1.34e-06	1.01e-06	1e-07	4e-08	1.05e-06	1.83e-06	8.9e-07	3.9e-07	3.2e-07	4.4e-07
8.76348	3.9e-07	4.3e-07	1e-06	1.54e-06	7.5e-07	3.4e-07	1.7e-07	6.2e-07	1.83e-06	0	-6e-08	2.15e-06	1.55e-06	5.2e-07	2.19e-06	0	1.03e-06	1.6e-07	2.16e-06	4.6e-07	1.01e-06	8.7e-07	2e-07	2.1e-07	1.04e-06	1.82e-06	2.1e-07	1e-06	3.4e-07	7e-07
8.76327	3.7e-07	4.2e-07	6.3e-07	1.74e-06	2.5e-07	1.4e-07	2.1e-07	5.5e-07	1.36e-06	0	3.7e-07	1.82e-06	1.27e-06	-2.4e-07	1.93e-06	0	9.1e-07	1.7e-07	2.14e-06	1.5e-07	5.7e-07	5.6e-07	4.1e-07	6.1e-07	9.9e-07	1.67e-06	2e-08	1.52e-06	5e-07	9.6e-07
8.76305	5.1e-07	4e-07	1.7e-07	1.79e-06	-8e-08	-1e-07	1.8e-07	4.4e-07	9.3e-07	1.1e-07	7.7e-07	1.51e-06	1.11e-06	-6.6e-07	1.32e-06	3.4e-07	9.4e-07	2.6e-07	1.96e-06	-1.2e-07	0	3e-07	6.7e-07	8.6e-07	1.07e-06	1.39e-06	4.8e-07	1.93e-06	7.9e-07	1.1e-06
8.76284	8.3e-07	5.4e-07	-5e-08	1.81e-06	-1.1e-07	-1.5e-07	1.2e-07	4.7e-07	7.6e-07	6.1e-07	1.18e-06	1.32e-06	1.18e-06	-3.8e-07	7.8e-07	8.5e-07	9.8e-07	5.2e-07	1.69e-06	-1.5e-07	-5.6e-07	2.7e-07	9.5e-07	8.3e-07	1.24e-06	1.08e-06	1.32e-06	2.21e-06	1.09e-06	1.15e-06
8.76262	1.16e-06	8.6e-07	1.1e-07	1.9e-06	9e-08	1.2e-07	8e-08	5.9e-07	9e-07	8.8e-07	1.62e-06	1.31e-06	1.47e-06	4.3e-07	6.2e-07	8.7e-07	9e-07	8.3e-07	1.5e-06	1e-07	-8.7e-07	5.1e-07	1.22e-06	6.4e-07	1.29e-06	9.4e-07	2.02e-06	2.34e-06	1.24e-06	1.18e-06
8.76241	1.27e-06	1.18e-06	5.1e-07	2.06e-06	4.1e-07	6.4e-07	3e-08	5.9e-07	1.22e-06	7.6e-07	1.98e-06	1.41e-06	1.81e-06	1.16e-06	8.3e-07	3e-07	7.4e-07	9.8e-07	1.45e-06	4.8e-07	-7.5e-07	8.8e-07	1.46e-06	5.3e-07	1.09e-06	1.11e-06	2.17e-06	2.35e-06	1.19e-06	1.2e-06
8.7622	1.09e-06	1.29e-06	8.3e-07	2.2e-06	7.3e-07	1.16e-06	-7e-08	2.8e-07	1.55e-06	2.8e-07	2.09e-06	1.5e-06	2.03e-06	1.29e-06	1.18e-06	0	6.5e-07	8.5e-07	1.48e-06	7.4e-07	-2.5e-07	1.14e-06	1.62e-06	6.5e-07	8.5e-07	1.51e-06	1.74e-06	2.31e-06	1e-06	1.15e-06
8.76198	8.1e-07	1.12e-06	8.3e-07	2.22e-06	9.2e-07	1.45e-06	-1.5e-07	-2.3e-07	1.73e-06	0	1.86e-06	1.48e-06	2e-06	7.8e-07	1.43e-06	0	6.7e-07	5.1e-07	1.44e-06	7.1e-07	3.8e-07	1.11e-06	1.7e-06	9.3e-07	8.9e-07	1.83e-06	1.06e-06	2.28e-06	8.1e-07	1.08e-06
8.76177	6.9e-07	8.4e-07	5.3e-07	2.07e-06	9.3e-07	1.44e-06	-5e-08	-5.2e-07	1.73e-06	0	1.37e-06	1.4e-06	1.76e-06	1e-07	1.55e-06	0	7e-07	1.9e-07	1.24e-06	3.5e-07	8.9e-07	7.6e-07	1.71e-06	1.14e-06	1.29e-06	1.8e-06	6.1e-07	2.25e-06	7.1e-07	1.09e-06
8.76156	8.3e-07	7.1e-07	1.7e-07	1.82e-06	8.1e-07	1.23e-06	3e-07	-2.4e-07	1.62e-06	3e-08	8.2e-07	1.38e-06	1.48e-06	-2.1e-07	1.6e-06	7.9e-07	6e-07	8e-08	8.8e-07	-1e-07	1.18e-06	3.2e-07	1.67e-06	1.08e-06	1.78e-06	1.44e-06	5.9e-07	2.17e-06	7.3e-07	1.23e-06
8.76134	1.11e-06	8.5e-07	-7e-08	1.59e-06	6.9e-07	9.7e-07	7.1e-07	6.1e-07	1.54e-06	6.1e-07	4.1e-07	1.5e-06	1.37e-06	9e-08	1.7e-06	2.2e-06	3.7e-07	2.3e-07	4.4e-07	-3.4e-07	1.28e-06	8e-08	1.61e-06	7.5e-07	2.04e-06	9.8e-07	8.5e-07	1.95e-06	8.2e-07	1.33e-06
8.76113	1.28e-06	1.13e-06	-1.7e-07	1.49e-06	6.5e-07	8e-07	8.8e-07	1.6e-06	1.59e-06	1.01e-06	2.5e-07	1.65e-06	1.58e-06	8e-07	1.91e-06	3.13e-06	9e-08	5.2e-07	1.1e-07	-2.5e-07	1.27e-06	1.7e-07	1.52e-06	3.8e-07	1.97e-06	6e-07	9.8e-07	1.58e-06	8.8e-07	1.2e-06
8.76092	1.15e-06	1.3e-06	-2.4e-07	1.55e-06	6.5e-07	8.2e-07	6.7e-07	2.22e-06	1.74e-06	9.8e-07	2.9e-07	1.75e-06	2.02e-06	1.49e-06	2.19e-06	3.21e-06	-1e-07	8.2e-07	6e-08	2e-08	1.19e-06	4.3e-07	1.43e-06	2e-07	1.74e-06	3.8e-07	7.9e-07	1.12e-06	8.6e-07	8.5e-07
8.7607	7.4e-07	1.17e-06	-2.6e-07	1.64e-06	6.2e-07	1e-06	2.7e-07	2.26e-06	1.86e-06	6.6e-07	4.2e-07	1.74e-06	2.41e-06	1.85e-06	2.43e-06	2.52e-06	-1.8e-07	1.04e-06	3.4e-07	1.9e-07	1.04e-06	6e-07	1.34e-06	2.5e-07	1.55e-06	3.1e-07	4.5e-07	6.6e-07	8e-07	5.9e-07
8.76049	2.9e-07	7.7e-07	-1.3e-07	1.66e-06	5.7e-07	1.22e-06	-6e-08	1.84e-06	1.85e-06	4.3e-07	6e-07	1.72e-06	2.48e-06	1.8e-06	2.47e-06	1.43e-06	-1.9e-07	1.17e-06	7.8e-07	1.3e-07	8.5e-07	5.4e-07	1.29e-06	3.7e-07	1.52e-06	3.7e-07	3.1e-07	3.1e-07	8.1e-07	7e-07
8.76027	4e-08	3.1e-07	2e-07	1.55e-06	5.8e-07	1.33e-06	-1.8e-07	1.17e-06	1.67e-06	5.5e-07	9e-07	1.73e-06	2.13e-06	1.42e-06	2.17e-06	3.6e-07	-2.1e-07	1.2e-06	1.14e-06	-4e-08	6.2e-07	3.7e-07	1.3e-06	3.8e-07	1.63e-06	5.2e-07	5.7e-07	1.1e-07	9.5e-07	1.12e-06
8.76006	1e-07	6e-08	5.8e-07	1.43e-06	6.4e-07	1.32e-06	-1.5e-07	3.9e-07	1.41e-06	9.1e-07	1.35e-06	1.76e-06	1.53e-06	8.7e-07	1.59e-06	0	-2.7e-07	1.12e-06	1.28e-06	-1.5e-07	3.2e-07	2.6e-07	1.37e-06	2.9e-07	1.71e-06	6.8e-07	1.06e-06	1.4e-07	1.15e-06	1.52e-06
8.75985	3.6e-07	1.2e-07	7.3e-07	1.4e-06	6.3e-07	1.26e-06	-5e-08	-4.3e-07	1.15e-06	1.18e-06	1.79e-06	1.75e-06	9.8e-07	2.5e-07	9.8e-07	0	-3.2e-07	9.1e-07	1.26e-06	-1.3e-07	0	2.8e-07	1.45e-06	1.9e-07	1.52e-06	7.9e-07	1.46e-06	4.4e-07	1.27e-06	1.62e-06
8.75963	6.2e-07	3.9e-07	5.4e-07	1.5e-06	4.7e-07	1.25e-06	1.3e-07	-1.18e-06	9.4e-07	1.14e-06	1.97e-06	1.68e-06	7.6e-07	-2.9e-07	6.3e-07	1.8e-07	-2.6e-07	5.8e-07	1.28e-06	-6e-08	-1.9e-07	3.4e-07	1.45e-06	1.7e-07	9.2e-07	8.9e-07	1.59e-06	1.02e-06	1.25e-06	1.44e-06
8.75942	7.1e-07	6.5e-07	1.1e-07	1.66e-06	2.9e-07	1.31e-06	4.1e-07	-1.67e-06	7.9e-07	8.1e-07	1.73e-06	1.59e-06	9.6e-07	-5.6e-07	6.3e-07	1.12e-06	-3e-08	1.9e-07	1.44e-06	0	-2e-08	4.1e-07	1.34e-06	2e-07	4e-08	1.03e-06	1.58e-06	1.67e-06	1.19e-06	1.22e-06
8.75921	6.6e-07	7.4e-07	-3.3e-07	1.76e-06	2.8e-07	1.35e-06	7.1e-07	-1.78e-06	6.7e-07	4.4e-07	1.23e-06	1.55e-06	1.43e-06	-3.2e-07	9.3e-07	1.96e-06	3.8e-07	0	1.71e-06	1.1e-07	5.6e-07	5.1e-07	1.21e-06	2.8e-07	-7.4e-07	1.25e-06	1.63e-06	1.98e-06	1.26e-06	1.11e-06
8.75899	5.7e-07	6.8e-07	-5.7e-07	1.74e-06	5.4e-07	1.25e-06	9e-07	-1.57e-06	5.7e-07	2.5e-07	8.4e-07	1.62e-06	1.95e-06	4.8e-07	1.43e-06	2.3e-06	8.6e-07	0	1.92e-06	3.1e-07	1.3e-06	7.1e-07	1.19e-06	4.8e-07	-1.02e-06	1.49e-06	1.81e-06	1.67e-06	1.51e-06	1.14e-06
8.75878	5.8e-07	6e-07	-4.7e-07	1.62e-06	9.3e-07	9.6e-07	8.9e-07	-1.24e-06	5.2e-07	2.3e-07	8.1e-07	1.82e-06	2.27e-06	1.63e-06	2.06e-06	2.06e-06	1.28e-06	2e-08	1.94e-06	5.6e-07	1.78e-06	9.6e-07	1.29e-06	8.9e-07	-7.1e-07	1.71e-06	1.99e-06	8e-07	1.77e-06	1.19e-06
8.75857	6.5e-07	6e-07	-1.2e-07	1.44e-06	1.21e-06	5.7e-07	7.9e-07	-1.04e-06	5.3e-07	2.5e-07	1.09e-06	2.05e-06	2.27e-06	2.71e-06	2.64e-06	1.48e-06	1.53e-06	4.3e-07	1.78e-06	7e-07	1.75e-06	1.1e-06	1.4e-06	1.49e-06	4e-08	1.91e-06	1.98e-06	-1.5e-07	1.85e-06	1.2e-06
8.75835	6.8e-07	6.8e-07	2.5e-07	1.28e-06	1.24e-06	3e-07	7.5e-07	-1.04e-06	6e-07	1.9e-07	1.41e-06	2.14e-06	1.96e-06	3.32e-06	2.87e-06	8.9e-07	1.5e-06	7.7e-07	1.56e-06	6.8e-07	1.3e-06	1.07e-06	1.4e-06	2.07e-06	9.5e-07	2.08e-06	1.71e-06	-7.3e-07	1.71e-06	1.14e-06
8.75814	5.8e-07	7.1e-07	3.7e-07	1.22e-06	1.05e-06	3.5e-07	8.9e-07	-1.19e-06	7.4e-07	8e-08	1.48e-06	1.93e-06	1.49e-06	3.36e-06	2.54e-06	5.4e-07	1.21e-06	8.3e-07	1.46e-06	5.8e-07	8e-07	9.8e-07	1.31e-06	2.3e-06	1.77e-06	2.13e-06	1.36e-06	-7.8e-07	1.49e-06	1.04e-06
8.75792	3.6e-07	6e-07	1.8e-07	1.31e-06	7.5e-07	7e-07	1.13e-06	-1.29e-06	9.2e-07	5e-08	1.24e-06	1.46e-06	1.08e-06	2.95e-06	1.77e-06	5.2e-07	8.4e-07	5.4e-07	1.52e-06	5.8e-07	6e-07	9.8e-07	1.28e-06	2.03e-06	2.33e-06	1.9e-06	1.15e-06	-4.8e-07	1.3e-06	9.1e-07
8.75771	1.8e-07	3.8e-07	-9e-08	1.53e-06	4.4e-07	1.15e-06	1.29e-06	-1.16e-06	1.12e-06	1.7e-07	8.3e-07	9.6e-07	9.4e-07	2.38e-06	1e-06	7.5e-07	5.8e-07	9e-08	1.59e-06	7.2e-07	7.9e-07	1.11e-06	1.39e-06	1.32e-06	2.5e-06	1.35e-06	1.23e-06	-3e-08	1.1e-06	8.1e-07
8.7575	2.5e-07	2.1e-07	-1.3e-07	1.76e-06	1.9e-07	1.44e-06	1.25e-06	-7.7e-07	1.3e-06	3.9e-07	4.5e-07	6.9e-07	1.14e-06	1.89e-06	5.9e-07	1.01e-06	4.9e-07	0	1.57e-06	8.7e-07	1.19e-06	1.26e-06	1.56e-06	4.9e-07	2.2e-06	6.8e-07	1.51e-06	5e-07	7.9e-07	7.5e-07
8.75728	6e-07	2.7e-07	1.4e-07	1.95e-06	7e-08	1.49e-06	1.05e-06	-2.1e-07	1.4e-06	5.3e-07	2.7e-07	7.7e-07	1.59e-06	1.6e-06	5.7e-07	1.02e-06	4.4e-07	0	1.45e-06	8.7e-07	1.52e-06	1.27e-06	1.65e-06	-1.5e-07	1.55e-06	2.6e-07	1.69e-06	1.05e-06	3.8e-07	7.3e-07
8.75707	1.09e-06	6.3e-07	4.9e-07	2.05e-06	1.1e-07	1.36e-06	8.3e-07	3e-07	1.4e-06	4.8e-07	2.6e-07	1.1e-06	2e-06	1.47e-06	7.1e-07	7e-07	3.1e-07	0	1.4e-06	7.1e-07	1.61e-06	1.11e-06	1.59e-06	-4.5e-07	8.4e-07	4e-07	1.59e-06	1.42e-06	3e-08	7.8e-07
8.75686	1.44e-06	1.12e-06	6.4e-07	2.09e-06	2.6e-07	1.13e-06	7.2e-07	6.2e-07	1.33e-06	3.3e-07	3.2e-07	1.49e-06	2.17e-06	1.36e-06	8.6e-07	2.7e-07	1.6e-07	0	1.46e-06	4.7e-07	1.5e-06	8.7e-07	1.4e-06	-4.2e-07	4.4e-07	1.1e-06	1.28e-06	1.36e-06	-1.4e-07	9.3e-07
8.75664	1.43e-06	1.46e-06	5.8e-07	2.03e-06	4.7e-07	8.5e-07	7.2e-07	6.8e-07	1.31e-06	2.3e-07	3.4e-07	1.78e-06	2.07e-06	1.19e-06	1.04e-06	1.6e-07	2.5e-07	0	1.54e-06	2.6e-07	1.38e-06	6.7e-07	1.1e-06	-1.4e-07	5.7e-07	2.12e-06	1.06e-06	7.8e-07	-1.7e-07	1.21e-06
8.75643	1.1e-06	1.45e-06	4.2e-07	1.85e-06	6.6e-07	5.7e-07	7.5e-07	5.6e-07	1.46e-06	2.6e-07	3.2e-07	1.93e-06	1.84e-06	1.08e-06	1.28e-06	6.1e-07	7.5e-07	0	1.46e-06	1.2e-07	1.45e-06	5.3e-07	7.1e-07	3.3e-07	1.23e-06	3.02e-06	1.17e-06	-9e-08	-1.4e-07	1.55e-06
8.75621	6.9e-07	1.13e-06	2.8e-07	1.63e-06	8e-07	4.4e-07	7.4e-07	3.6e-07	1.8e-06	3.1e-07	2.7e-07	1.9e-06	1.66e-06	1.15e-06	1.46e-06	1.38e-06	1.5e-06	0	1.18e-06	6e-08	1.72e-06	4.7e-07	2.8e-07	8.9e-07	2.09e-06	3.45e-06	1.58e-06	-8.1e-07	-5e-08	1.81e-06
8.756	4e-07	7.1e-07	9e-08	1.49e-06	8.3e-07	6.2e-07	6.5e-07	2.1e-07	2.22e-06	2.3e-07	2.4e-07	1.72e-06	1.55e-06	1.38e-06	1.39e-06	1.94e-06	2.13e-06	0	8.3e-07	2e-08	1.99e-06	4.3e-07	0	1.34e-06	2.79e-06	3.22e-06	2.03e-06	-9.8e-07	2.4e-07	1.89e-06
8.75579	2.8e-07	4.2e-07	-2.3e-07	1.53e-06	7.3e-07	1.09e-06	5.3e-07	2.2e-07	2.52e-06	1e-08	2.2e-07	1.48e-06	1.42e-06	1.53e-06	1.06e-06	1.88e-06	2.37e-06	2.8e-07	6.2e-07	-3e-08	2e-06	3.8e-07	0	1.45e-06	3.09e-06	2.43e-06	2.32e-06	-4.7e-07	7.8e-07	1.86e-06
8.75557	2.4e-07	3.1e-07	-6.2e-07	1.7e-06	5.4e-07	1.59e-06	4.3e-07	4.1e-07	2.55e-06	0	2.5e-07	1.31e-06	1.13e-06	1.39e-06	7.2e-07	1.27e-06	2.23e-06	1.2e-06	6.2e-07	-1.2e-07	1.66e-06	2.9e-07	3.2e-07	1.14e-06	2.96e-06	1.37e-06	2.41e-06	4.9e-07	1.36e-06	1.87e-06
8.75536	2.2e-07	2.7e-07	-9.2e-07	1.85e-06	3.9e-07	1.79e-06	4.5e-07	6.4e-07	2.3e-06	0	3.6e-07	1.32e-06	6.7e-07	1.07e-06	5.9e-07	5.9e-07	1.93e-06	1.94e-06	7.5e-07	-2e-07	1.05e-06	2.2e-07	8.1e-07	6.9e-07	2.49e-06	4.8e-07	2.43e-06	1.45e-06	1.7e-06	1.98e-06
8.75515	2.9e-07	2.5e-07	-9.9e-07	1.82e-06	4.3e-07	1.57e-06	6.1e-07	6.9e-07	1.91e-06	2.5e-07	5.7e-07	1.45e-06	1.9e-07	9.5e-07	6.7e-07	2.5e-07	1.64e-06	2.17e-06	8.2e-07	-1.7e-07	4.2e-07	2.4e-07	1.19e-06	5e-07	1.82e-06	1.2e-07	2.45e-06	2.03e-06	1.62e-06	2.09e-06
8.75493	5.1e-07	3.1e-07	-8.4e-07	1.6e-06	6.4e-07	1.1e-06	8.1e-07	4.9e-07	1.6e-06	5.7e-07	8.2e-07	1.52e-06	-7e-08	1.24e-06	7.9e-07	2.9e-07	1.36e-06	1.87e-06	7.6e-07	4e-08	-4e-08	4.4e-07	1.27e-06	7.1e-07	1.14e-06	3.5e-07	2.53e-06	2.18e-06	1.28e-06	1.99e-06
8.75472	7.8e-07	5.3e-07	-5.7e-07	1.24e-06	8.8e-07	7e-07	9.6e-07	2.2e-07	1.49e-06	7.5e-07	1.07e-06	1.35e-06	1.1e-07	1.71e-06	9.2e-07	4.2e-07	1.02e-06	1.38e-06	6.4e-07	3.7e-07	-2.3e-07	7.6e-07	1.05e-06	1.06e-06	6.4e-07	9.2e-07	2.64e-06	2.15e-06	9.2e-07	1.63e-06
8.75451	8.6e-07	8e-07	-3.2e-07	8.7e-07	9.7e-07	5.4e-07	9.9e-07	1.7e-07	1.51e-06	7.9e-07	1.26e-06	9.4e-07	7.9e-07	1.9e-06	1.19e-06	3.4e-07	6.6e-07	1.08e-06	6.4e-07	6.9e-07	-1.2e-07	1.08e-06	7.1e-07	1.08e-06	4.5e-07	1.35e-06	2.73e-06	2.25e-06	7.5e-07	1.13e-06
8.75429	6.3e-07	8.9e-07	-1.4e-07	6.4e-07	8.6e-07	5.3e-07	9.1e-07	4.2e-07	1.5e-06	7.8e-07	1.4e-06	5e-07	1.79e-06	1.57e-06	1.65e-06	6e-08	4.7e-07	1.09e-06	8.3e-07	9e-07	2.1e-07	1.28e-06	4.5e-07	6.4e-07	5.3e-07	1.35e-06	2.69e-06	2.47e-06	8.3e-07	7.7e-07
8.75408	2.3e-07	6.5e-07	-5e-08	7e-07	6.7e-07	4.9e-07	7.7e-07	6.5e-07	1.37e-06	7.8e-07	1.48e-06	2.9e-07	2.76e-06	9.2e-07	2.04e-06	0	5.7e-07	1.27e-06	1.09e-06	1.02e-06	6.2e-07	1.41e-06	4e-07	3e-08	6.9e-07	1e-06	2.33e-06	2.63e-06	1.14e-06	7.1e-07
8.75386	-2e-08	2.5e-07	0	1.07e-06	5.9e-07	3.3e-07	5.1e-07	4.3e-07	1.13e-06	7.7e-07	1.45e-06	4.3e-07	3.33e-06	4.7e-07	1.94e-06	0	8.9e-07	1.44e-06	1.21e-06	1.14e-06	9.4e-07	1.53e-06	4.7e-07	-2.9e-07	7.4e-07	6.3e-07	1.64e-06	2.53e-06	1.56e-06	9.1e-07
8.75365	1e-07	0	1.1e-07	1.58e-06	7.3e-07	1.5e-07	1.4e-07	-3.4e-07	9e-07	6.6e-07	1.29e-06	8.5e-07	3.29e-06	6e-07	1.21e-06	4e-07	1.13e-06	1.54e-06	1.07e-06	1.25e-06	1.1e-06	1.63e-06	5.2e-07	-1.4e-07	6.3e-07	4.9e-07	8.5e-07	2.2e-06	1.95e-06	1.2e-06
8.75344	5.3e-07	1.3e-07	3e-07	1.9e-06	1.01e-06	1.4e-07	-2.7e-07	-1.29e-06	7.2e-07	4.6e-07	1.07e-06	1.28e-06	2.77e-06	1.3e-06	2.1e-07	1.09e-06	1.12e-06	1.64e-06	7.3e-07	1.22e-06	1.15e-06	1.61e-06	4.3e-07	2.4e-07	4.9e-07	5.7e-07	3.4e-07	1.79e-06	2.2e-06	1.46e-06
8.75322	9.5e-07	5.6e-07	4.6e-07	1.82e-06	1.24e-06	3.1e-07	-5.2e-07	-1.9e-06	6.7e-07	2.2e-07	8.5e-07	1.51e-06	2.08e-06	2.21e-06	0	1.65e-06	9.6e-07	1.8e-06	3.2e-07	9.8e-07	1.18e-06	1.37e-06	2.8e-07	5e-07	5.3e-07	6.8e-07	3.5e-07	1.43e-06	2.24e-06	1.65e-06
8.75301	1.14e-06	9.8e-07	4e-07	1.38e-06	1.22e-06	5.4e-07	-4.5e-07	-1.97e-06	8.2e-07	8e-08	6.6e-07	1.45e-06	1.54e-06	2.88e-06	0	1.79e-06	9.3e-07	1.99e-06	-2e-08	5.9e-07	1.28e-06	9.9e-07	2.1e-07	4.5e-07	8.5e-07	7e-07	8e-07	1.15e-06	2.14e-06	1.78e-06
8.7528	1.06e-06	1.16e-06	2e-08	9.1e-07	9.1e-07	6.9e-07	-1.5e-07	-1.76e-06	1.22e-06	1.1e-07	4.7e-07	1.22e-06	1.27e-06	3.01e-06	1.6e-07	1.42e-06	1.15e-06	2.11e-06	-1.9e-07	2.3e-07	1.41e-06	6.4e-07	2.6e-07	2.3e-07	1.38e-06	7.4e-07	1.39e-06	9.2e-07	1.96e-06	1.84e-06
8.75258	8.6e-07	1.09e-06	-4.9e-07	7.1e-07	4.7e-07	7.8e-07	9e-08	-1.68e-06	1.8e-06	2.8e-07	2.9e-07	9.9e-07	1.22e-06	2.56e-06	9.5e-07	7.3e-07	1.49e-06	2.08e-06	-9e-08	3e-08	1.49e-06	4.4e-07	3.5e-07	5e-08	1.9e-06	8.9e-07	1.85e-06	8e-07	1.71e-06	1.81e-06
8.75237	6.4e-07	8.8e-07	-8.3e-07	8.7e-07	1.5e-07	9.5e-07	4e-08	-1.83e-06	2.31e-06	5.3e-07	1.8e-07	8.5e-07	1.32e-06	1.77e-06	1.56e-06	5e-08	1.68e-06	1.9e-06	3e-07	-3e-08	1.5e-06	3.8e-07	4e-07	8e-08	2.19e-06	1.14e-06	2.08e-06	8.5e-07	1.36e-06	1.72e-06
8.75216	4e-07	6.6e-07	-8.3e-07	1.25e-06	1.4e-07	1.23e-06	-3e-07	-1.92e-06	2.48e-06	8e-07	2.6e-07	8e-07	1.52e-06	9.5e-07	1.83e-06	0	1.59e-06	1.59e-06	8.7e-07	-6e-08	1.46e-06	3.5e-07	4.6e-07	2.9e-07	2.16e-06	1.38e-06	2.08e-06	1.04e-06	9.6e-07	1.67e-06
8.75194	1.1e-07	4.2e-07	-6.1e-07	1.64e-06	4.5e-07	1.49e-06	-6.3e-07	-1.59e-06	2.2e-06	1.05e-06	5e-07	7.9e-07	1.77e-06	3.9e-07	1.72e-06	0	1.34e-06	1.2e-06	1.41e-06	-9e-08	1.4e-06	3.2e-07	6.5e-07	5.6e-07	1.91e-06	1.54e-06	1.91e-06	1.25e-06	6e-07	1.76e-06
8.75173	-1.4e-07	1.4e-07	-4.9e-07	1.93e-06	9.2e-07	1.54e-06	-6.6e-07	-7.8e-07	1.56e-06	1.23e-06	7.9e-07	7.7e-07	1.94e-06	2.1e-07	1.28e-06	0	1.15e-06	7.5e-07	1.79e-06	-7e-08	1.3e-06	3.3e-07	9.6e-07	7.8e-07	1.61e-06	1.59e-06	1.62e-06	1.3e-06	3e-07	1.96e-06
8.75151	-1.8e-07	0	-6.3e-07	2.15e-06	1.32e-06	1.36e-06	-2.7e-07	2e-07	8.2e-07	1.31e-06	1.01e-06	7.7e-07	1.87e-06	4e-07	7.4e-07	0	1.15e-06	2.8e-07	1.99e-06	1e-07	1.1e-06	4.9e-07	1.18e-06	9.5e-07	1.36e-06	1.49e-06	1.27e-06	1.11e-06	3e-08	2.09e-06
8.7513	5e-08	0	-8.9e-07	2.34e-06	1.49e-06	1.04e-06	3.6e-07	8.8e-07	2.5e-07	1.33e-06	1.12e-06	8.1e-07	1.54e-06	8e-07	3.6e-07	0	1.3e-06	0	2.04e-06	4.3e-07	7.7e-07	8.2e-07	1.12e-06	1.12e-06	1.23e-06	1.2e-06	9.1e-07	7.6e-07	-2.6e-07	1.93e-06
8.75109	4.5e-07	8e-08	-9.7e-07	2.51e-06	1.39e-06	7.8e-07	1.01e-06	1e-06	1e-08	1.4e-06	1.18e-06	8.6e-07	1.06e-06	1.15e-06	2.9e-07	0	1.41e-06	0	1.89e-06	8.7e-07	3.6e-07	1.25e-06	8.2e-07	1.31e-06	1.28e-06	7.8e-07	6e-07	3.7e-07	-4.3e-07	1.46e-06
8.75087	7.7e-07	4.8e-07	-7.5e-07	2.56e-06	1.08e-06	6.6e-07	1.48e-06	6.8e-07	1.1e-07	1.57e-06	1.24e-06	8.6e-07	5.9e-07	1.22e-06	4.3e-07	0	1.29e-06	0	1.49e-06	1.26e-06	4e-08	1.64e-06	5.2e-07	1.51e-06	1.51e-06	4.1e-07	4.7e-07	4e-08	-2.7e-07	9.3e-07
8.75066	8.8e-07	8e-07	-4e-07	2.36e-06	7.1e-07	6.7e-07	1.69e-06	2.2e-07	3.4e-07	1.72e-06	1.27e-06	7.2e-07	2.7e-07	9.5e-07	5.5e-07	2.5e-07	9.1e-07	0	8.7e-07	1.46e-06	3e-08	1.84e-06	4.5e-07	1.62e-06	1.81e-06	3.2e-07	7e-07	-2.2e-07	3e-07	7e-07
8.75045	7.9e-07	9e-07	-2e-07	1.89e-06	4e-07	7e-07	1.62e-06	-5e-08	4.4e-07	1.63e-06	1.23e-06	4.5e-07	1.9e-07	5.5e-07	5.3e-07	3.8e-07	4.8e-07	0	1.4e-07	1.41e-06	4.2e-07	1.79e-06	6.1e-07	1.53e-06	2.02e-06	5.2e-07	1.3e-06	-3.7e-07	1.05e-06	9.1e-07
8.75023	6.8e-07	8.2e-07	-2.3e-07	1.31e-06	2.2e-07	6.6e-07	1.29e-06	-5e-08	3.2e-07	1.14e-06	1.15e-06	1.1e-07	4.2e-07	3.5e-07	4.9e-07	3.2e-07	2.5e-07	0	-5e-07	1.16e-06	1.06e-06	1.55e-06	7.7e-07	1.25e-06	2.03e-06	8.6e-07	1.99e-06	-3.1e-07	1.56e-06	1.36e-06
8.75002	6.4e-07	7e-07	-3.4e-07	8.7e-07	9e-08	5.6e-07	8.4e-07	1.8e-07	6e-08	3.4e-07	1.13e-06	-1.8e-07	8.8e-07	5.1e-07	6.7e-07	1.8e-07	3e-07	6.5e-07	-8.2e-07	8.6e-07	1.62e-06	1.26e-06	7.8e-07	8.9e-07	1.85e-06	1.12e-06	2.25e-06	0	1.57e-06	1.66e-06
8.74981	7.2e-07	6.7e-07	-3e-07	7.8e-07	-6e-08	5.1e-07	5e-07	5.3e-07	-1e-07	0	1.23e-06	-3.2e-07	1.35e-06	9.4e-07	1.17e-06	1.1e-07	5.1e-07	1.48e-06	-6.6e-07	6.6e-07	1.87e-06	1.06e-06	6.6e-07	6.3e-07	1.61e-06	1.23e-06	1.79e-06	4.3e-07	1.21e-06	1.58e-06
8.74959	8.9e-07	7.5e-07	-8e-08	1.02e-06	-2.8e-07	6.2e-07	4.1e-07	8.9e-07	-1e-08	0	1.36e-06	-2.8e-07	1.48e-06	1.36e-06	1.91e-06	2.5e-07	7.4e-07	2.12e-06	-2e-08	6.2e-07	1.78e-06	1.01e-06	6e-07	6.1e-07	1.45e-06	1.19e-06	8.7e-07	7.4e-07	8.5e-07	1.15e-06
8.74938	1.09e-06	9.2e-07	1.3e-07	1.42e-06	-5.3e-07	8.6e-07	5.4e-07	1.21e-06	3.2e-07	0	1.42e-06	-9e-08	1.06e-06	1.64e-06	2.67e-06	7e-07	9.3e-07	2.48e-06	8.3e-07	7.1e-07	1.44e-06	1.11e-06	7.5e-07	7.7e-07	1.44e-06	1.06e-06	1.2e-07	8.7e-07	7.6e-07	6e-07
8.74916	1.22e-06	1.12e-06	1.6e-07	1.75e-06	-7.1e-07	1.05e-06	7.2e-07	1.37e-06	7.7e-07	0	1.33e-06	2.1e-07	2.1e-07	1.81e-06	3.2e-06	1.35e-06	1.16e-06	2.62e-06	1.45e-06	9e-07	9.7e-07	1.29e-06	1.16e-06	9e-07	1.55e-06	8.8e-07	-3e-08	9.8e-07	9.1e-07	1.1e-07
8.74895	1.16e-06	1.24e-06	5e-08	1.91e-06	-7.7e-07	1.06e-06	7.9e-07	1.37e-06	1.15e-06	0	1.17e-06	5.8e-07	-6.6e-07	1.97e-06	3.29e-06	1.99e-06	1.4e-06	2.62e-06	1.49e-06	1.11e-06	4.8e-07	1.49e-06	1.75e-06	8.4e-07	1.71e-06	7.8e-07	3.1e-07	1.2e-06	1.12e-06	-2.5e-07
8.74874	9e-07	1.18e-06	-3e-08	1.89e-06	-6.6e-07	9.6e-07	7.3e-07	1.29e-06	1.3e-06	4.3e-07	1.07e-06	9.6e-07	-1.16e-06	2.11e-06	2.92e-06	2.36e-06	1.5e-06	2.44e-06	9.1e-07	1.23e-06	8e-08	1.62e-06	2.32e-06	6e-07	1.8e-06	8.6e-07	6.8e-07	1.5e-06	1.27e-06	-4.7e-07
8.74852	5.7e-07	9.3e-07	3e-08	1.75e-06	-3.9e-07	9.6e-07	6.2e-07	1.36e-06	1.2e-06	7.8e-07	1.08e-06	1.28e-06	-1.15e-06	2.14e-06	2.3e-06	2.38e-06	1.3e-06	1.95e-06	7e-08	1.18e-06	-1.1e-07	1.57e-06	2.61e-06	3.4e-07	1.75e-06	1.13e-06	8.4e-07	1.63e-06	1.37e-06	-4.9e-07
8.74831	3.3e-07	6e-07	1.3e-07	1.54e-06	0	1.08e-06	5.3e-07	1.63e-06	9e-07	9.7e-07	1.13e-06	1.46e-06	-7.9e-07	2.02e-06	1.78e-06	2.16e-06	8e-07	1.1e-06	-5.1e-07	9.2e-07	-4e-08	1.32e-06	2.44e-06	2.4e-07	1.57e-06	1.38e-06	8.2e-07	1.48e-06	1.41e-06	-2.4e-07
8.7481	2.4e-07	3.6e-07	1.1e-07	1.33e-06	4e-07	1.12e-06	5e-07	1.94e-06	6e-07	9e-07	1.08e-06	1.48e-06	-3e-07	1.81e-06	1.57e-06	1.88e-06	2.5e-07	1.3e-07	-5e-07	5.9e-07	2e-07	9.9e-07	1.89e-06	3.9e-07	1.31e-06	1.29e-06	7.3e-07	1.22e-06	1.27e-06	2.6e-07
8.74788	2.5e-07	2.6e-07	-5e-08	1.28e-06	7.1e-07	8.7e-07	4.9e-07	1.97e-06	4.5e-07	5.3e-07	8.3e-07	1.34e-06	2e-07	1.6e-06	1.57e-06	1.69e-06	-7e-08	0	5e-08	3.4e-07	4.4e-07	7.5e-07	1.26e-06	7.6e-07	1.09e-06	7.5e-07	5.1e-07	1.21e-06	9.3e-07	8.3e-07
8.74767	3.3e-07	2.8e-07	-1.7e-07	1.46e-06	9.4e-07	4.3e-07	4.1e-07	1.62e-06	5.1e-07	0	4.2e-07	1.06e-06	6.7e-07	1.44e-06	1.57e-06	1.62e-06	-2e-08	0	6.8e-07	3.1e-07	6e-07	7.2e-07	8.8e-07	1.24e-06	1.06e-06	4e-08	1.5e-07	1.62e-06	6e-07	1.23e-06
8.74745	5.1e-07	3.6e-07	-9e-08	1.8e-06	1.17e-06	1.9e-07	1.6e-07	1.12e-06	6.7e-07	0	4e-08	7.2e-07	1.04e-06	1.4e-06	1.45e-06	1.6e-06	3e-07	0	9.1e-07	4.5e-07	6.3e-07	8.5e-07	8.9e-07	1.65e-06	1.24e-06	-3.9e-07	-1.2e-07	2.34e-06	6.2e-07	1.36e-06
8.74724	8.1e-07	5.4e-07	1e-07	2.04e-06	1.45e-06	4.8e-07	-1.7e-07	8.4e-07	7.8e-07	0	-1.4e-07	4.6e-07	1.17e-06	1.53e-06	1.26e-06	1.48e-06	6.9e-07	0	6.1e-07	6.1e-07	5.3e-07	1e-06	1.1e-06	1.86e-06	1.45e-06	-2.8e-07	-2e-08	3e-06	1.06e-06	1.32e-06
8.74703	1.17e-06	8.3e-07	1.4e-07	1.95e-06	1.69e-06	1.18e-06	-4e-07	9.3e-07	8.3e-07	0	-4e-08	4.3e-07	1.11e-06	1.8e-06	1.12e-06	1.19e-06	9.1e-07	0	9e-08	6.6e-07	3.6e-07	1.06e-06	1.24e-06	1.79e-06	1.4e-06	1.2e-07	4.6e-07	3.31e-06	1.62e-06	1.28e-06
8.74681	1.47e-06	1.2e-06	-1.7e-07	1.55e-06	1.71e-06	1.83e-06	-3.4e-07	1.17e-06	1.02e-06	0	2.4e-07	6.8e-07	1.1e-06	2.01e-06	1.02e-06	8.1e-07	8.7e-07	0	-1.6e-07	6e-07	2.4e-07	1e-06	1.1e-06	1.48e-06	9.5e-07	3.1e-07	9.1e-07	3.2e-06	1.85e-06	1.3e-06
8.7466	1.59e-06	1.5e-06	-7.8e-07	1.07e-06	1.49e-06	1.98e-06	1e-08	1.27e-06	1.57e-06	0	5e-07	1.08e-06	1.39e-06	1.89e-06	9.5e-07	6e-07	6e-07	0	7e-08	4.8e-07	3.1e-07	8.8e-07	6.9e-07	1.02e-06	3.3e-07	-5e-08	1e-06	2.85e-06	1.58e-06	1.22e-06
8.74639	1.48e-06	1.62e-06	-1.41e-06	7.5e-07	1.18e-06	1.59e-06	4.4e-07	1.17e-06	2.42e-06	1e-07	6.2e-07	1.37e-06	1.86e-06	1.37e-06	9.5e-07	7.8e-07	2.8e-07	3e-08	6.1e-07	3.6e-07	5.7e-07	7.6e-07	1.6e-07	5e-07	-1e-07	-7.9e-07	7.9e-07	2.48e-06	1.1e-06	8.5e-07
8.74617	1.19e-06	1.51e-06	-1.82e-06	6.3e-07	9.3e-07	1e-06	7.6e-07	1.04e-06	3.22e-06	3e-07	5.9e-07	1.38e-06	2.09e-06	7e-07	1.12e-06	1.3e-06	1.1e-07	3.1e-07	1.18e-06	2.8e-07	8.7e-07	6.8e-07	0	5e-08	-1.3e-07	-1.38e-06	6.3e-07	2.23e-06	8.6e-07	2.1e-07
8.74596	8.2e-07	1.22e-06	-1.94e-06	6.4e-07	7.9e-07	6e-07	9.4e-07	1.08e-06	3.56e-06	3.6e-07	5.4e-07	1.14e-06	1.82e-06	2.7e-07	1.41e-06	1.8e-06	1.8e-07	5.4e-07	1.65e-06	2.9e-07	1.08e-06	6.9e-07	0	-2.1e-07	7e-08	-1.37e-06	7.6e-07	2.13e-06	1.05e-06	-3.8e-07
8.74575	4.9e-07	8.4e-07	-1.83e-06	6.9e-07	6.8e-07	5.6e-07	1.04e-06	1.3e-06	3.28e-06	2e-07	5.6e-07	8.7e-07	1.24e-06	2.9e-07	1.65e-06	1.88e-06	3.9e-07	6.8e-07	2.05e-06	4.5e-07	1.22e-06	8.5e-07	0	-1.8e-07	1.9e-07	-7.4e-07	1.12e-06	2.16e-06	1.45e-06	-6.1e-07
8.74553	3.1e-07	5.1e-07	-1.65e-06	7.9e-07	5.4e-07	7.4e-07	1.13e-06	1.5e-06	2.57e-06	0	6.3e-07	7.2e-07	8.1e-07	6.8e-07	1.71e-06	1.45e-06	5.4e-07	7.1e-07	2.41e-06	7.3e-07	1.42e-06	1.12e-06	6.1e-07	1e-07	1.5e-07	1.2e-07	1.52e-06	2.31e-06	1.61e-06	-3.4e-07
8.74532	3.2e-07	3.3e-07	-1.48e-06	9.5e-07	4.1e-07	8.9e-07	1.19e-06	1.48e-06	1.77e-06	0	7.1e-07	7.4e-07	8.3e-07	1.18e-06	1.64e-06	7.8e-07	5.9e-07	6.2e-07	2.62e-06	9.9e-07	1.62e-06	1.38e-06	1.28e-06	4.8e-07	1.1e-07	7.6e-07	1.85e-06	2.5e-06	1.31e-06	2.7e-07
8.7451	5e-07	3.5e-07	-1.33e-06	1.1e-06	3.6e-07	8.6e-07	1.25e-06	1.25e-06	1.12e-06	0	8.2e-07	8.6e-07	1.1e-06	1.63e-06	1.55e-06	3.2e-07	6.9e-07	4.6e-07	2.51e-06	1.09e-06	1.59e-06	1.48e-06	1.71e-06	8.1e-07	2.9e-07	9.3e-07	2.12e-06	2.61e-06	7.7e-07	9.3e-07
8.74489	7.4e-07	5.3e-07	-1.13e-06	1.17e-06	4e-07	7.5e-07	1.36e-06	9.7e-07	7e-07	0	1e-06	1.04e-06	1.23e-06	1.9e-06	1.49e-06	3.4e-07	1e-06	3.6e-07	2.11e-06	9.8e-07	1.15e-06	1.37e-06	1.72e-06	1.09e-06	6.9e-07	6.3e-07	2.34e-06	2.5e-06	4.2e-07	1.43e-06
8.74468	9.1e-07	7.6e-07	-8e-07	1.12e-06	4.5e-07	7.3e-07	1.49e-06	7.8e-07	5.4e-07	0	1.2e-06	1.25e-06	1.05e-06	1.91e-06	1.38e-06	7.5e-07	1.38e-06	4.6e-07	1.6e-06	7.9e-07	4.9e-07	1.19e-06	1.37e-06	1.35e-06	1.12e-06	8e-08	2.49e-06	2.19e-06	5.7e-07	1.64e-06
8.74446	9.5e-07	9.4e-07	-3.4e-07	1.05e-06	4.9e-07	9e-07	1.5e-06	7.1e-07	6.3e-07	0	1.2e-06	1.45e-06	7.5e-07	1.64e-06	1.21e-06	1.27e-06	1.48e-06	7.6e-07	1.19e-06	6.6e-07	1e-07	1.06e-06	8.8e-07	1.57e-06	1.35e-06	-3.8e-07	2.57e-06	1.79e-06	1.07e-06	1.54e-06
8.74425	8.5e-07	9.7e-07	1.4e-07	1.05e-06	4.8e-07	1.17e-06	1.27e-06	6.9e-07	8.6e-07	0	8.2e-07	1.52e-06	6.6e-07	1.21e-06	1.09e-06	1.58e-06	1.11e-06	1.09e-06	9.7e-07	6.5e-07	3.1e-07	1.05e-06	4.7e-07	1.63e-06	1.35e-06	-4.3e-07	2.51e-06	1.42e-06	1.54e-06	1.22e-06
8.74404	7.3e-07	8.7e-07	5.2e-07	1.18e-06	4e-07	1.33e-06	8.6e-07	6.7e-07	1.02e-06	0	1.7e-07	1.36e-06	9.3e-07	9e-07	1.14e-06	1.52e-06	4.4e-07	1.22e-06	8.2e-07	7.2e-07	9.2e-07	1.11e-06	2.7e-07	1.47e-06	1.28e-06	1.1e-07	2.23e-06	1.1e-06	1.66e-06	8.9e-07
8.74382	7.2e-07	7.5e-07	7.3e-07	1.37e-06	2.7e-07	1.24e-06	5e-07	6.8e-07	9.4e-07	3e-08	-3.3e-07	1.05e-06	1.42e-06	9.4e-07	1.25e-06	1.12e-06	-1e-07	1.04e-06	5.8e-07	8.2e-07	1.29e-06	1.21e-06	2.8e-07	1.19e-06	1.35e-06	1.02e-06	1.68e-06	8.4e-07	1.46e-06	8e-07
8.74361	8.5e-07	7.5e-07	8.1e-07	1.48e-06	1.5e-07	9.5e-07	3.3e-07	7.6e-07	6.1e-07	3e-07	-3.1e-07	8.4e-07	1.85e-06	1.29e-06	1.19e-06	6.1e-07	-3.1e-07	6.7e-07	1.9e-07	9.6e-07	9.7e-07	1.35e-06	4.8e-07	9.6e-07	1.57e-06	1.88e-06	1.09e-06	6.7e-07	1.12e-06	1.02e-06
8.7434	9.6e-07	8.8e-07	8.2e-07	1.45e-06	1.7e-07	6.5e-07	2.8e-07	8.8e-07	2.3e-07	3e-07	2.5e-07	9.1e-07	2.04e-06	1.57e-06	8.7e-07	2.6e-07	-3.6e-07	3.4e-07	-1.6e-07	1.09e-06	1e-07	1.48e-06	8.4e-07	8.7e-07	1.77e-06	2.27e-06	8e-07	6.1e-07	8.3e-07	1.4e-06
8.74318	8.4e-07	9.9e-07	8e-07	1.36e-06	3.8e-07	4.5e-07	1.5e-07	9.6e-07	7e-08	2e-08	9.8e-07	1.24e-06	2.01e-06	1.4e-06	4.6e-07	2e-07	-5e-07	2.7e-07	-2.3e-07	1.1e-06	-7.5e-07	1.49e-06	1.29e-06	8.4e-07	1.77e-06	2.13e-06	9.6e-07	5.5e-07	6.5e-07	1.72e-06
8.74297	4.5e-07	8.7e-07	7e-07	1.39e-06	7e-07	3.3e-07	-1e-07	8.9e-07	2.3e-07	0	1.46e-06	1.56e-06	1.9e-06	7.4e-07	2.1e-07	2.7e-07	-7.2e-07	5.4e-07	1.3e-07	8.9e-07	-1.09e-06	1.29e-06	1.62e-06	7.6e-07	1.58e-06	1.67e-06	1.29e-06	4.2e-07	6.2e-07	1.85e-06
8.74275	1e-08	4.8e-07	4.4e-07	1.62e-06	9.7e-07	2.1e-07	-2.9e-07	6.5e-07	5.9e-07	0	1.55e-06	1.66e-06	1.83e-06	1e-08	2e-07	2.3e-07	-7.7e-07	1.02e-06	7e-07	4.9e-07	-9.3e-07	9e-07	1.63e-06	6.6e-07	1.41e-06	1.17e-06	1.43e-06	2.1e-07	7.5e-07	1.75e-06
8.74254	-2.1e-07	3e-08	5e-08	1.93e-06	1.07e-06	9e-08	-2.2e-07	3.1e-07	9.4e-07	0	1.41e-06	1.51e-06	1.77e-06	-2.7e-07	2.5e-07	2e-08	-5.1e-07	1.48e-06	1.09e-06	1.1e-07	-6.3e-07	5.2e-07	1.31e-06	6.5e-07	1.44e-06	7.9e-07	1.38e-06	1.4e-07	9.6e-07	1.43e-06
8.74233	-8e-08	0	-3.1e-07	2.06e-06	1.02e-06	-1e-08	1.1e-07	2e-08	1.18e-06	5e-08	1.3e-06	1.29e-06	1.59e-06	8e-08	2.1e-07	0	-1e-07	1.73e-06	1.01e-06	-6e-08	-4.1e-07	3.5e-07	8.7e-07	8e-07	1.67e-06	6e-07	1.49e-06	4.1e-07	1.07e-06	9.2e-07
8.74211	3.2e-07	0	-3.8e-07	1.88e-06	9.3e-07	-9e-08	5.4e-07	-1.4e-07	1.36e-06	3.2e-07	1.31e-06	1.16e-06	1.22e-06	7.8e-07	1.4e-07	0	2.5e-07	1.7e-06	5.6e-07	7e-08	-1.8e-07	4.8e-07	5.8e-07	1.08e-06	1.97e-06	7.1e-07	1.96e-06	1e-06	9.6e-07	3.2e-07
8.7419	8.1e-07	3.5e-07	-6e-08	1.52e-06	9.4e-07	-1.7e-07	9.1e-07	-1.8e-07	1.55e-06	6e-07	1.38e-06	1.12e-06	7.6e-07	1.39e-06	2.7e-07	1.9e-07	5.2e-07	1.45e-06	1.4e-07	3.9e-07	2.8e-07	7.8e-07	5.8e-07	1.32e-06	2.22e-06	1.1e-06	2.47e-06	1.62e-06	6.9e-07	-1.1e-07
8.74169	1.22e-06	8.4e-07	4.5e-07	1.21e-06	1.08e-06	-2.3e-07	1.19e-06	-1.9e-07	1.69e-06	9.3e-07	1.37e-06	1.11e-06	4.2e-07	1.71e-06	6.9e-07	5.1e-07	8.6e-07	1.1e-06	1.1e-07	6.7e-07	9.8e-07	1.06e-06	8.2e-07	1.41e-06	2.41e-06	1.55e-06	2.4e-06	1.92e-06	4.7e-07	-1.6e-07
8.74147	1.43e-06	1.25e-06	7.8e-07	1.06e-06	1.23e-06	-1.8e-07	1.31e-06	-2.1e-07	1.7e-06	1.28e-06	1.27e-06	1.12e-06	3.8e-07	1.83e-06	1.28e-06	7.4e-07	1.31e-06	8.1e-07	4.6e-07	7.2e-07	1.61e-06	1.11e-06	1.14e-06	1.36e-06	2.6e-06	1.73e-06	1.48e-06	1.76e-06	4.8e-07	2.1e-07
8.74126	1.34e-06	1.46e-06	6.9e-07	9.7e-07	1.22e-06	3e-08	1.12e-06	-2e-07	1.56e-06	1.5e-06	1.17e-06	1.18e-06	6.2e-07	1.87e-06	1.81e-06	8.7e-07	1.66e-06	6.7e-07	9.1e-07	5.5e-07	1.87e-06	9.4e-07	1.39e-06	1.25e-06	2.8e-06	1.5e-06	1.1e-07	1.32e-06	7.8e-07	8e-07
8.74105	9.2e-07	1.36e-06	2.6e-07	8.1e-07	9.2e-07	3.4e-07	5.8e-07	-9e-08	1.36e-06	1.45e-06	1.18e-06	1.26e-06	9.7e-07	1.86e-06	2.11e-06	1e-06	1.68e-06	6.6e-07	1.16e-06	3.4e-07	1.77e-06	7.4e-07	1.48e-06	1.12e-06	2.98e-06	1.06e-06	-9.8e-07	9.6e-07	1.26e-06	1.32e-06
8.74083	3.2e-07	9.4e-07	-2.5e-07	6.4e-07	4.8e-07	6.4e-07	-1.1e-07	1.4e-07	1.13e-06	1.13e-06	1.34e-06	1.25e-06	1.26e-06	1.77e-06	2.16e-06	1.19e-06	1.36e-06	6.4e-07	1.08e-06	3.6e-07	1.6e-06	7.6e-07	1.36e-06	9.8e-07	3.05e-06	7e-07	-1.31e-06	8.6e-07	1.77e-06	1.56e-06
8.74062	-1.9e-07	3.4e-07	-5.7e-07	6.4e-07	1.5e-07	8.5e-07	-5.9e-07	3.7e-07	8.6e-07	7.3e-07	1.51e-06	1.09e-06	1.41e-06	1.66e-06	1.97e-06	1.42e-06	9.6e-07	5e-07	7.7e-07	7.3e-07	1.58e-06	1.11e-06	1.16e-06	7.9e-07	2.97e-06	5.4e-07	-9.3e-07	9.3e-07	2.13e-06	1.47e-06
8.7404	-3.5e-07	0	-6.6e-07	8.9e-07	1.3e-07	9.7e-07	-6.6e-07	4.4e-07	6e-07	5.2e-07	1.48e-06	8.5e-07	1.4e-06	1.64e-06	1.53e-06	1.54e-06	6.9e-07	3.2e-07	4.2e-07	1.27e-06	1.68e-06	1.64e-06	1.05e-06	6.1e-07	2.77e-06	4e-07	-2.1e-07	9.2e-07	2.19e-06	1.14e-06
8.74019	-9e-08	0	-6e-07	1.27e-06	3.2e-07	1.01e-06	-5.1e-07	3.7e-07	4.7e-07	5.8e-07	1.18e-06	6.8e-07	1.24e-06	1.69e-06	9.2e-07	1.39e-06	5.8e-07	2.7e-07	2.5e-07	1.67e-06	1.66e-06	2.04e-06	1.08e-06	5.2e-07	2.56e-06	1e-07	5e-07	7.3e-07	1.95e-06	8e-07
8.73998	4.2e-07	0	-5.2e-07	1.56e-06	4.4e-07	9.3e-07	-4.3e-07	2.8e-07	5.4e-07	7.4e-07	7.5e-07	6.4e-07	1.02e-06	1.63e-06	3.9e-07	8.8e-07	4.7e-07	3.8e-07	4.3e-07	1.71e-06	1.39e-06	2.09e-06	1.09e-06	5.5e-07	2.44e-06	-2.3e-07	1.01e-06	4.2e-07	1.55e-06	7.2e-07
8.73976	9.1e-07	4.5e-07	-5.2e-07	1.69e-06	3.4e-07	7e-07	-4.6e-07	2.5e-07	6.7e-07	7.2e-07	5.2e-07	7.1e-07	8.3e-07	1.36e-06	2.4e-07	1.3e-07	3.1e-07	4.7e-07	9.7e-07	1.44e-06	9.1e-07	1.83e-06	8.8e-07	6.1e-07	2.42e-06	-3e-07	1.3e-06	1.2e-07	1.2e-06	1e-06
8.73955	1.1e-06	9.4e-07	-6.2e-07	1.72e-06	1.2e-07	3.8e-07	-3.8e-07	1.5e-07	6.7e-07	4.4e-07	6.7e-07	8.4e-07	7.8e-07	9.9e-07	6.1e-07	0	1.8e-07	3.4e-07	1.64e-06	1.09e-06	4.1e-07	1.48e-06	4.7e-07	6.2e-07	2.38e-06	-1e-08	1.39e-06	-7e-08	9.2e-07	1.42e-06
8.73934	9.5e-07	1.13e-06	-6.9e-07	1.75e-06	0	1.2e-07	3e-08	-1.7e-07	5.6e-07	1.1e-07	1.08e-06	1.07e-06	8.8e-07	8e-07	1.27e-06	0	2e-07	0	2.16e-06	8.8e-07	6e-08	1.27e-06	1.3e-07	5.5e-07	2.18e-06	4.4e-07	1.34e-06	-1.1e-07	6.3e-07	1.63e-06
8.73912	6.3e-07	9.8e-07	-5.3e-07	1.78e-06	1.1e-07	9e-08	5.9e-07	-6.9e-07	6e-07	5e-08	1.43e-06	1.37e-06	1.02e-06	9.3e-07	1.78e-06	0	4e-07	0	2.35e-06	8.7e-07	-1.2e-07	1.26e-06	6e-08	4.3e-07	1.74e-06	7e-07	1.24e-06	3e-08	2.7e-07	1.42e-06
8.73891	4.3e-07	6.5e-07	-9e-08	1.68e-06	4.4e-07	3.7e-07	9.3e-07	-1.15e-06	1.04e-06	3.5e-07	1.45e-06	1.64e-06	1.13e-06	1.21e-06	1.81e-06	0	6.7e-07	0	2.28e-06	9.5e-07	-1.7e-07	1.34e-06	2.7e-07	3.7e-07	1.08e-06	7e-07	1.11e-06	2.8e-07	-4e-08	9.6e-07
8.73869	5.4e-07	4.6e-07	4.6e-07	1.37e-06	8.7e-07	9.1e-07	8.6e-07	-1.37e-06	1.76e-06	7.6e-07	1.17e-06	1.73e-06	1.22e-06	1.38e-06	1.4e-06	2.5e-07	8.6e-07	2.7e-07	2.15e-06	9.4e-07	-9e-08	1.33e-06	5.9e-07	4.3e-07	4.2e-07	6.8e-07	9.6e-07	4.3e-07	-1.4e-07	6.1e-07
8.73848	9e-07	5.7e-07	8.2e-07	8.2e-07	1.27e-06	1.52e-06	5.7e-07	-1.42e-06	2.35e-06	8.9e-07	8.4e-07	1.64e-06	1.29e-06	1.32e-06	8.7e-07	4.5e-07	8.7e-07	6.8e-07	2.13e-06	7.3e-07	1.4e-07	1.13e-06	9.5e-07	6.5e-07	3e-08	9e-07	7.5e-07	2.8e-07	1e-08	5.5e-07
8.73827	1.28e-06	9.3e-07	7.7e-07	1.3e-07	1.48e-06	1.93e-06	4.3e-07	-1.57e-06	2.48e-06	4.9e-07	6.8e-07	1.49e-06	1.27e-06	1.07e-06	5.1e-07	6e-07	6.9e-07	8.8e-07	2.22e-06	3.7e-07	5.3e-07	7.8e-07	1.32e-06	9.5e-07	1.5e-07	1.3e-06	4.4e-07	-1.1e-07	2.9e-07	6.2e-07
8.73805	1.44e-06	1.31e-06	2.9e-07	-5.6e-07	1.36e-06	1.93e-06	5.5e-07	-1.9e-06	2.16e-06	0	7.4e-07	1.37e-06	1.07e-06	7.9e-07	4.1e-07	9.4e-07	4.3e-07	9.4e-07	2.34e-06	6e-08	9.6e-07	4.7e-07	1.6e-06	1.15e-06	7.2e-07	1.57e-06	9e-08	-4.8e-07	5.4e-07	5.3e-07
8.73784	1.34e-06	1.47e-06	-3.8e-07	-1.02e-06	9.2e-07	1.46e-06	7.7e-07	-2.17e-06	1.67e-06	0	9.1e-07	1.22e-06	7.4e-07	5.5e-07	4.3e-07	1.63e-06	1.9e-07	1.07e-06	2.37e-06	-3e-08	1.22e-06	3.8e-07	1.61e-06	1.03e-06	1.43e-06	1.43e-06	-2.2e-07	-5.3e-07	7.2e-07	2.7e-07
8.73763	1.1e-06	1.37e-06	-9.6e-07	-1.06e-06	3.7e-07	6.8e-07	8.4e-07	-2.07e-06	1.28e-06	0	1.05e-06	9.4e-07	4.9e-07	4.1e-07	4.8e-07	2.47e-06	6e-08	1.36e-06	2.21e-06	1.8e-07	1.22e-06	5.9e-07	1.32e-06	5.4e-07	1.9e-06	9.6e-07	-4.2e-07	-2e-07	8.2e-07	7e-08
8.73741	9e-07	1.12e-06	-1.25e-06	-6.2e-07	0	-1.3e-07	7.2e-07	-1.49e-06	1.12e-06	0	1.11e-06	5.4e-07	5.4e-07	4.3e-07	5.9e-07	3.1e-06	2e-08	1.66e-06	1.85e-06	5.8e-07	1.03e-06	9.8e-07	9.9e-07	-1e-07	2e-06	4.9e-07	-4.9e-07	3.3e-07	8.2e-07	1.9e-07
8.7372	8.4e-07	9.3e-07	-1.28e-06	1.2e-07	0	-6.6e-07	5.6e-07	-6.2e-07	1.2e-06	0	1.06e-06	1.3e-07	8.5e-07	6.4e-07	9.4e-07	3.23e-06	1e-08	1.77e-06	1.32e-06	9.2e-07	8.7e-07	1.31e-06	9.6e-07	-5.7e-07	1.81e-06	3.2e-07	-5e-07	8.1e-07	6.9e-07	6.1e-07
8.73699	9e-07	8.7e-07	-1.22e-06	8.7e-07	3.3e-07	-7.1e-07	4.8e-07	2.3e-07	1.4e-06	0	9.6e-07	-1.3e-07	1.2e-06	9.4e-07	1.59e-06	2.89e-06	-4e-08	1.6e-06	7.8e-07	9.8e-07	8.7e-07	1.38e-06	1.24e-06	-7e-07	1.48e-06	5.4e-07	-4.8e-07	1.12e-06	4.6e-07	1.06e-06
8.73677	1.02e-06	9.3e-07	-1.22e-06	1.4e-06	7.4e-07	-2.8e-07	4.1e-07	7.6e-07	1.6e-06	0	8.7e-07	-1.8e-07	1.37e-06	1.12e-06	2.36e-06	2.32e-06	-9e-08	1.23e-06	4.2e-07	6.8e-07	9.9e-07	1.09e-06	1.58e-06	-5.9e-07	1.12e-06	1e-06	-4.5e-07	1.24e-06	2.6e-07	1.25e-06
8.73656	1.18e-06	1.05e-06	-1.19e-06	1.68e-06	9.8e-07	4.3e-07	2.2e-07	8.1e-07	1.67e-06	0	8.9e-07	-5e-08	1.31e-06	1.05e-06	2.86e-06	1.73e-06	-4e-08	8.2e-07	4.1e-07	1.6e-07	1.15e-06	5.8e-07	1.68e-06	-4.2e-07	8.2e-07	1.5e-06	-3.9e-07	1.28e-06	2.5e-07	1.12e-06
8.73634	1.39e-06	1.21e-06	-9.5e-07	1.77e-06	9.6e-07	1.11e-06	-4e-08	4e-07	1.61e-06	0	1.06e-06	2.1e-07	1.12e-06	8.2e-07	2.84e-06	1.11e-06	2e-07	5.4e-07	7.7e-07	-3.1e-07	1.35e-06	1.1e-07	1.57e-06	-2.6e-07	6.7e-07	1.79e-06	-2.9e-07	1.32e-06	4.5e-07	7.8e-07
8.73613	1.61e-06	1.42e-06	-4.4e-07	1.77e-06	7.7e-07	1.45e-06	-1.6e-07	-2.5e-07	1.56e-06	0	1.34e-06	4.9e-07	9.9e-07	6.7e-07	2.36e-06	4.3e-07	5.4e-07	5.2e-07	1.38e-06	-5.1e-07	1.65e-06	-1e-07	1.55e-06	-1e-08	7.3e-07	1.69e-06	-1.7e-07	1.37e-06	7.7e-07	4.9e-07
8.73592	1.68e-06	1.63e-06	1.3e-07	1.75e-06	6.5e-07	1.34e-06	2e-08	-7.6e-07	1.59e-06	0	1.57e-06	6.1e-07	1.05e-06	7.8e-07	1.76e-06	0	8.3e-07	7.1e-07	1.92e-06	-4e-07	2.02e-06	1e-08	1.78e-06	3.7e-07	9.8e-07	1.13e-06	4e-08	1.4e-06	9.9e-07	4.6e-07
8.7357	1.47e-06	1.71e-06	4.9e-07	1.79e-06	7.4e-07	9.6e-07	3.7e-07	-9.1e-07	1.68e-06	0	1.63e-06	4.8e-07	1.28e-06	1.12e-06	1.29e-06	0	9.1e-07	9e-07	2.13e-06	-9e-08	2.22e-06	3.1e-07	2.16e-06	7.6e-07	1.28e-06	2.9e-07	4.5e-07	1.38e-06	9.7e-07	7.7e-07
8.73549	9.8e-07	1.49e-06	6.1e-07	1.87e-06	1.03e-06	6.6e-07	5.8e-07	-7.6e-07	1.66e-06	0	1.44e-06	1.7e-07	1.52e-06	1.5e-06	1.02e-06	0	7.8e-07	8.8e-07	1.93e-06	2.2e-07	1.98e-06	6.2e-07	2.41e-06	9.1e-07	1.56e-06	-4e-07	1.02e-06	1.4e-06	6.9e-07	1.29e-06
8.73528	4.3e-07	1e-06	6.5e-07	1.91e-06	1.33e-06	7e-07	4.7e-07	-5.8e-07	1.42e-06	0	1.05e-06	-3e-08	1.54e-06	1.77e-06	9.4e-07	0	5.7e-07	6.2e-07	1.5e-06	4.2e-07	1.25e-06	8.2e-07	2.35e-06	7.4e-07	1.72e-06	-5.6e-07	1.59e-06	1.52e-06	3e-07	1.75e-06
8.73506	9e-08	4.5e-07	7.6e-07	1.79e-06	1.43e-06	1.02e-06	1.4e-07	-5.4e-07	1e-06	0	6.1e-07	8e-08	1.28e-06	1.87e-06	1.05e-06	1.7e-07	4.1e-07	3.1e-07	1.13e-06	5e-07	4e-07	8.9e-07	1.97e-06	3.9e-07	1.7e-06	-1e-07	1.88e-06	1.67e-06	1.2e-07	1.89e-06
8.73485	6e-08	1.2e-07	8e-07	1.52e-06	1.27e-06	1.33e-06	-1.3e-07	-5.5e-07	6.1e-07	0	2.6e-07	4.5e-07	8.9e-07	1.78e-06	1.38e-06	3.1e-07	4.2e-07	1.7e-07	1.01e-06	5.2e-07	-4e-08	9.2e-07	1.39e-06	1e-07	1.46e-06	6.6e-07	1.74e-06	1.67e-06	3.5e-07	1.69e-06
8.73464	2.4e-07	9e-08	5.8e-07	1.24e-06	9.9e-07	1.37e-06	-1.2e-07	-4.6e-07	4e-07	0	1.2e-07	8.2e-07	6.6e-07	1.55e-06	1.72e-06	3.7e-07	6.1e-07	2.4e-07	1.1e-06	5.7e-07	2.5e-07	9.6e-07	7.7e-07	-4e-08	1.12e-06	1.19e-06	1.19e-06	1.48e-06	9.5e-07	1.35e-06
8.73442	4.7e-07	2.6e-07	1.3e-07	1.04e-06	7.8e-07	1.16e-06	2.1e-07	-2.6e-07	4.1e-07	0	1.7e-07	9.8e-07	7.5e-07	1.32e-06	1.79e-06	4.7e-07	9e-07	4.2e-07	1.18e-06	6.7e-07	1.03e-06	1.06e-06	3.5e-07	-5e-08	8.6e-07	1.17e-06	4.7e-07	1.31e-06	1.6e-06	1.11e-06
8.73421	7.2e-07	5e-07	-2.5e-07	9.1e-07	7.1e-07	9.5e-07	7e-07	-5e-08	5e-07	0	3.4e-07	9.3e-07	9.9e-07	1.27e-06	1.47e-06	5.6e-07	1.11e-06	5.5e-07	1.04e-06	7.8e-07	1.7e-06	1.17e-06	3e-07	-3e-08	7.7e-07	6.8e-07	-1.1e-07	1.4e-06	1.95e-06	1.06e-06
8.73399	1e-06	7.5e-07	-2.7e-07	7.6e-07	6.6e-07	9e-07	1.15e-06	1.3e-07	5.2e-07	0	5.2e-07	8.3e-07	1.12e-06	1.39e-06	1.04e-06	4.7e-07	1.1e-06	5.7e-07	6.5e-07	8.6e-07	1.81e-06	1.24e-06	6.4e-07	3e-08	8e-07	8e-08	-2.7e-07	1.66e-06	1.89e-06	1.15e-06
8.73378	1.25e-06	1.03e-06	7e-08	6.2e-07	5.3e-07	9.6e-07	1.36e-06	3.4e-07	4.6e-07	0	6.9e-07	7.8e-07	1e-06	1.48e-06	9e-07	1.8e-07	8.5e-07	4.9e-07	2.1e-07	8.6e-07	1.32e-06	1.25e-06	1.13e-06	1.3e-07	9e-07	-2.6e-07	3e-08	1.73e-06	1.63e-06	1.25e-06
8.73357	1.29e-06	1.28e-06	4.7e-07	5.9e-07	3.5e-07	9.9e-07	1.22e-06	6.3e-07	3.6e-07	0	8.4e-07	7.5e-07	7.3e-07	1.31e-06	1.17e-06	0	4.9e-07	4e-07	3e-08	8.3e-07	5.9e-07	1.22e-06	1.47e-06	3.1e-07	1.15e-06	-1.8e-07	6e-07	1.33e-06	1.42e-06	1.32e-06
8.73335	1e-06	1.32e-06	5.9e-07	7.2e-07	3.1e-07	9.6e-07	8e-07	9.3e-07	3.1e-07	0	9.4e-07	6.5e-07	5e-07	9.8e-07	1.55e-06	8e-08	1.3e-07	4.3e-07	3e-07	8.1e-07	-8e-08	1.2e-06	1.53e-06	5.4e-07	1.58e-06	2.3e-07	1.21e-06	6e-07	1.37e-06	1.34e-06
8.73314	4.8e-07	1.02e-06	3.1e-07	8.7e-07	4.9e-07	9.4e-07	2.6e-07	1.1e-06	3.4e-07	0	9.3e-07	5.1e-07	4.3e-07	7.9e-07	1.7e-06	6.1e-07	-1.5e-07	6.5e-07	8.6e-07	8.6e-07	-5.6e-07	1.24e-06	1.46e-06	8.2e-07	2.03e-06	7.4e-07	1.72e-06	-4e-08	1.32e-06	1.3e-06
8.73293	1e-08	5e-07	-2e-07	8.4e-07	7.8e-07	9.7e-07	-1.7e-07	1.08e-06	4.9e-07	0	7.8e-07	4.8e-07	5e-07	9.2e-07	1.57e-06	1.13e-06	-2.8e-07	1e-06	1.36e-06	9.3e-07	-8.4e-07	1.32e-06	1.42e-06	1.1e-06	2.16e-06	1.15e-06	2.04e-06	-3.1e-07	1.14e-06	1.25e-06
8.73271	-1.2e-07	4e-08	-7.2e-07	5.8e-07	8.9e-07	9.7e-07	-3.4e-07	9.1e-07	8e-07	0	5.3e-07	6.8e-07	6.9e-07	1.14e-06	1.38e-06	1.25e-06	-2.3e-07	1.28e-06	1.53e-06	1e-06	-8.2e-07	1.38e-06	1.37e-06	1.19e-06	1.79e-06	1.35e-06	2.08e-06	-3e-07	8.9e-07	1.2e-06
8.7325	1.2e-07	0	-1.11e-06	2.7e-07	7.1e-07	8.7e-07	-2.4e-07	6.8e-07	1.24e-06	3e-08	2.8e-07	1.05e-06	9.6e-07	1.12e-06	1.31e-06	8.9e-07	1e-08	1.29e-06	1.36e-06	1.03e-06	-5e-07	1.41e-06	1.21e-06	9.5e-07	1.14e-06	1.36e-06	1.79e-06	-1.6e-07	7.8e-07	1.17e-06
8.73229	6.1e-07	1.5e-07	-1.39e-06	1.8e-07	3.6e-07	6.8e-07	-6e-08	4.7e-07	1.64e-06	1.4e-07	1.5e-07	1.38e-06	1.26e-06	8.7e-07	1.27e-06	3.9e-07	3.7e-07	1e-06	1.07e-06	1.02e-06	-1e-08	1.41e-06	9.9e-07	4.6e-07	6.3e-07	1.22e-06	1.31e-06	7e-08	9.1e-07	1.1e-06
8.73207	1.11e-06	6.4e-07	-1.6e-06	4.4e-07	1.1e-07	4.4e-07	2e-08	4.1e-07	1.83e-06	1.7e-07	1.4e-07	1.5e-06	1.47e-06	7.9e-07	1.07e-06	1.1e-07	6.8e-07	5.9e-07	8.6e-07	9.7e-07	3.9e-07	1.36e-06	9.4e-07	7e-08	5.2e-07	9.5e-07	1.03e-06	4.7e-07	1.14e-06	9.8e-07
8.73186	1.48e-06	1.14e-06	-1.77e-06	9.4e-07	8e-08	2.1e-07	-7e-08	5.6e-07	1.84e-06	1.3e-07	1.7e-07	1.39e-06	1.52e-06	1.21e-06	6.8e-07	1.7e-07	8.2e-07	3.3e-07	8.4e-07	8.1e-07	5.7e-07	1.21e-06	1.21e-06	1.3e-07	7.2e-07	5.9e-07	1.28e-06	9.7e-07	1.24e-06	8.8e-07
8.73164	1.61e-06	1.5e-06	-1.85e-06	1.43e-06	2e-07	5e-08	-1.9e-07	8.2e-07	1.85e-06	9e-08	1.3e-07	1.17e-06	1.5e-06	1.98e-06	3e-07	4.5e-07	7.5e-07	3.5e-07	1.01e-06	5.1e-07	6.5e-07	9.2e-07	1.63e-06	6.2e-07	9.8e-07	2.3e-07	1.94e-06	1.33e-06	1.11e-06	9.2e-07
8.73143	1.53e-06	1.64e-06	-1.8e-06	1.64e-06	3.3e-07	3e-08	-1.8e-07	9.1e-07	1.96e-06	1.6e-07	0	1.01e-06	1.57e-06	2.59e-06	1.9e-07	8e-07	5.6e-07	5.5e-07	1.28e-06	1.5e-07	7.8e-07	5.6e-07	1.85e-06	1.12e-06	1.09e-06	3e-08	2.56e-06	1.33e-06	9e-07	1.13e-06
8.73122	1.29e-06	1.55e-06	-1.58e-06	1.47e-06	4.4e-07	2.4e-07	-2e-08	6.8e-07	2.1e-06	2.7e-07	-1.1e-07	1.04e-06	1.75e-06	2.57e-06	4.2e-07	1.15e-06	3.7e-07	7e-07	1.47e-06	-1.3e-07	1.01e-06	2.9e-07	1.77e-06	1.25e-06	1.07e-06	1e-07	2.77e-06	1.07e-06	8e-07	1.43e-06
8.731	1.03e-06	1.32e-06	-1.15e-06	1.03e-06	5.7e-07	6.3e-07	1.7e-07	2.4e-07	2.05e-06	2.4e-07	-8e-08	1.3e-06	1.84e-06	1.93e-06	8.5e-07	1.4e-06	2e-07	5.7e-07	1.41e-06	-1.6e-07	1.21e-06	2.6e-07	1.6e-06	9.5e-07	9.9e-07	4.4e-07	2.65e-06	8.2e-07	8.3e-07	1.63e-06
8.73079	8.8e-07	1.06e-06	-5.9e-07	6e-07	7.6e-07	1.04e-06	2e-07	-7e-08	1.77e-06	0	6e-08	1.7e-06	1.65e-06	9.9e-07	1.26e-06	1.46e-06	4e-08	1.9e-07	1.11e-06	6e-08	1.27e-06	4.7e-07	1.61e-06	4.9e-07	8.9e-07	9.5e-07	2.51e-06	8e-07	8.6e-07	1.62e-06
8.73058	9e-07	9e-07	-4e-08	4.5e-07	9.5e-07	1.3e-06	6e-08	-7e-08	1.36e-06	0	1.7e-07	2.03e-06	1.17e-06	1.3e-07	1.49e-06	1.35e-06	-1.7e-07	0	8.1e-07	3.5e-07	1.14e-06	7.5e-07	1.8e-06	1.5e-07	7.5e-07	1.53e-06	2.51e-06	9.4e-07	7.9e-07	1.44e-06
8.73036	1.07e-06	9.2e-07	2.9e-07	6.2e-07	1.03e-06	1.38e-06	-1.3e-07	1.2e-07	9.6e-07	0	1.6e-07	2.03e-06	6.3e-07	-3.6e-07	1.55e-06	1.21e-06	-4.2e-07	0	7.7e-07	4.5e-07	8.7e-07	8.5e-07	1.93e-06	4e-08	5.1e-07	2.01e-06	2.52e-06	1e-06	7.4e-07	1.24e-06
8.73015	1.29e-06	1.09e-06	3.5e-07	9.7e-07	1.01e-06	1.34e-06	-1.8e-07	2.5e-07	5.8e-07	0	1.1e-07	1.66e-06	2.1e-07	-3.6e-07	1.57e-06	1.09e-06	-6.2e-07	0	1.01e-06	2.4e-07	5.1e-07	6.4e-07	1.85e-06	1.3e-07	2.6e-07	2.19e-06	2.41e-06	8.8e-07	8.6e-07	1.14e-06
8.72993	1.49e-06	1.32e-06	2.1e-07	1.3e-06	9.5e-07	1.22e-06	5e-08	2.6e-07	1.9e-07	0	1.8e-07	1.18e-06	-1e-08	2e-08	1.63e-06	8.5e-07	-6.4e-07	2.3e-07	1.31e-06	-2.6e-07	1.6e-07	1.6e-07	1.66e-06	3.8e-07	1.8e-07	1.85e-06	2.21e-06	6.7e-07	1.21e-06	1.11e-06
8.72972	1.62e-06	1.51e-06	3e-08	1.55e-06	9.5e-07	9.9e-07	5.1e-07	3.2e-07	-1.1e-07	0	4.8e-07	9.2e-07	-1.2e-07	4.9e-07	1.64e-06	4.3e-07	-4.4e-07	4.9e-07	1.42e-06	-8.2e-07	-7e-08	-4e-07	1.58e-06	7.1e-07	4.1e-07	9.8e-07	2.01e-06	5.5e-07	1.62e-06	1.04e-06
8.72951	1.66e-06	1.65e-06	-1.1e-07	1.75e-06	1.01e-06	6.5e-07	9.4e-07	6e-07	-1.4e-07	1.5e-07	8.9e-07	1.01e-06	-1.7e-07	6.8e-07	1.37e-06	6e-08	-7e-08	5e-07	1.33e-06	-1.19e-06	-1.1e-07	-7.7e-07	1.7e-06	9e-07	8.3e-07	-1.3e-07	1.78e-06	5.9e-07	1.78e-06	8.9e-07
8.72929	1.56e-06	1.69e-06	-2.6e-07	1.89e-06	1.06e-06	3.5e-07	1.05e-06	1.03e-06	1.8e-07	5.5e-07	1.18e-06	1.3e-06	-1.6e-07	5e-07	7.2e-07	1.4e-07	3.3e-07	2.9e-07	1.21e-06	-1.17e-06	5e-08	-7.6e-07	1.88e-06	7.8e-07	1.09e-06	-1.02e-06	1.45e-06	6.9e-07	1.47e-06	7.1e-07
8.72908	1.31e-06	1.59e-06	-4.6e-07	1.94e-06	1.04e-06	2.7e-07	7.4e-07	1.35e-06	7e-07	8.1e-07	1.16e-06	1.51e-06	-7e-08	2.4e-07	0	7.2e-07	6.5e-07	7e-08	1.2e-06	-7.5e-07	3.5e-07	-3.5e-07	1.9e-06	3.8e-07	1.02e-06	-1.36e-06	1.05e-06	7.6e-07	7.5e-07	6.4e-07
8.72887	9.7e-07	1.33e-06	-7e-07	1.83e-06	9.6e-07	4.4e-07	2.3e-07	1.37e-06	1.16e-06	8.8e-07	8.5e-07	1.54e-06	7e-08	3e-07	0	1.4e-06	9.2e-07	0	1.28e-06	-9e-08	7.2e-07	3e-07	1.65e-06	-8e-08	7.9e-07	-1.12e-06	7.4e-07	7.8e-07	-9e-08	7e-07
8.72865	6.9e-07	9.9e-07	-9.2e-07	1.61e-06	9.1e-07	6.6e-07	-1.8e-07	1.14e-06	1.37e-06	8.3e-07	4.2e-07	1.49e-06	2e-07	7.9e-07	0	1.61e-06	1.19e-06	1.4e-07	1.29e-06	5.4e-07	1.04e-06	9.2e-07	1.21e-06	-3.6e-07	7.9e-07	-5.6e-07	6.2e-07	8.5e-07	-6.9e-07	7.8e-07
8.72844	5.2e-07	7.1e-07	-9.9e-07	1.37e-06	9.7e-07	7.3e-07	-3.3e-07	8.5e-07	1.32e-06	7.3e-07	1.5e-07	1.48e-06	2.5e-07	1.42e-06	5.1e-07	1.18e-06	1.47e-06	3.4e-07	1.12e-06	9.2e-07	1.14e-06	1.29e-06	7.8e-07	-3.8e-07	1.22e-06	0	5.7e-07	9.9e-07	-8.2e-07	7.6e-07
8.72823	4.2e-07	5.5e-07	-8.2e-07	1.17e-06	1.09e-06	6e-07	-2.9e-07	6.7e-07	1.12e-06	6.3e-07	2e-07	1.49e-06	2.3e-07	1.74e-06	1.35e-06	4.5e-07	1.68e-06	3.6e-07	8.4e-07	9.7e-07	9.1e-07	1.35e-06	5.4e-07	-1.6e-07	1.82e-06	2.6e-07	4e-07	1.12e-06	-4.8e-07	6.5e-07
8.72801	2.9e-07	4.4e-07	-3.8e-07	9.6e-07	1.16e-06	3.6e-07	-1.5e-07	5.6e-07	8.9e-07	4.7e-07	5.2e-07	1.39e-06	1.6e-07	1.61e-06	1.86e-06	0	1.71e-06	1.1e-07	6e-07	8.1e-07	4e-07	1.19e-06	5.2e-07	2.7e-07	2.16e-06	8e-08	1.2e-07	1.08e-06	1.7e-07	5.7e-07
8.7278	1.1e-07	3.1e-07	1.9e-07	7e-07	1.09e-06	1.5e-07	1e-07	3.9e-07	8e-07	1.9e-07	8.6e-07	1.08e-06	1e-07	1.21e-06	1.83e-06	0	1.52e-06	0	4.8e-07	6.1e-07	-1.2e-07	1e-06	7e-07	8.4e-07	2e-06	-4.3e-07	-1e-08	7.9e-07	9.4e-07	6.3e-07
8.72758	0	1.4e-07	6.8e-07	4.6e-07	9.8e-07	-1e-08	5.1e-07	8e-08	9.5e-07	0	9.8e-07	6.1e-07	1.4e-07	9e-07	1.33e-06	0	1.23e-06	0	3.6e-07	5.5e-07	-3.6e-07	9.3e-07	9.9e-07	1.41e-06	1.5e-06	-9.4e-07	2.3e-07	3.7e-07	1.68e-06	8.5e-07
8.72737	-1e-08	2e-08	9.3e-07	3.4e-07	1e-06	-3e-08	9.4e-07	-2.2e-07	1.31e-06	0	8.7e-07	1.7e-07	3e-07	8.3e-07	6.9e-07	5e-08	1e-06	0	1.2e-07	7.1e-07	-2.4e-07	1.09e-06	1.28e-06	1.7e-06	1.08e-06	-1.08e-06	7.7e-07	6e-08	2.21e-06	1.09e-06
8.72716	4e-08	2e-08	9.2e-07	3.8e-07	1.25e-06	2e-07	1.15e-06	-2.9e-07	1.68e-06	0	7.7e-07	-4e-08	5.7e-07	9.1e-07	3.3e-07	2.3e-07	9.2e-07	0	-1.4e-07	1.1e-06	1.1e-07	1.47e-06	1.49e-06	1.57e-06	1.01e-06	-7.7e-07	1.28e-06	8e-08	2.39e-06	1.22e-06
8.72694	3e-08	6e-08	7.8e-07	5.5e-07	1.59e-06	7.3e-07	1e-06	-8e-08	1.85e-06	0	8.8e-07	6e-08	8.4e-07	9.4e-07	5.1e-07	2.2e-07	9.8e-07	0	-1.9e-07	1.63e-06	5e-07	1.99e-06	1.55e-06	1.17e-06	1.28e-06	-2.5e-07	1.52e-06	4.8e-07	2.19e-06	1.22e-06
8.72673	-1e-08	6e-08	6.2e-07	7.5e-07	1.81e-06	1.33e-06	6.1e-07	2.6e-07	1.8e-06	0	1.15e-06	3.4e-07	1.02e-06	8.5e-07	1.19e-06	4e-08	1.07e-06	6e-08	9e-08	2.07e-06	8.6e-07	2.42e-06	1.43e-06	8.2e-07	1.67e-06	1.6e-07	1.59e-06	1.01e-06	1.8e-06	1.12e-06
8.72652	7e-08	2e-08	4.9e-07	9.4e-07	1.79e-06	1.61e-06	2.1e-07	5e-07	1.68e-06	0	1.35e-06	6.4e-07	1.06e-06	7.6e-07	1.96e-06	0	1.13e-06	6e-08	5.4e-07	2.18e-06	1.18e-06	2.54e-06	1.15e-06	7.6e-07	2e-06	3.7e-07	1.82e-06	1.39e-06	1.51e-06	9.9e-07
8.7263	4.4e-07	1e-07	4e-07	1.18e-06	1.63e-06	1.37e-06	-7e-08	5.7e-07	1.69e-06	0	1.28e-06	8.7e-07	9.7e-07	8.2e-07	2.36e-06	0	1.13e-06	0	8.3e-07	1.88e-06	1.44e-06	2.26e-06	8.5e-07	9.6e-07	2.22e-06	5.9e-07	2.38e-06	1.46e-06	1.48e-06	8.2e-07
8.72609	1.05e-06	4.7e-07	3.4e-07	1.52e-06	1.46e-06	7.7e-07	-2.9e-07	5.8e-07	1.84e-06	0	1.01e-06	1.1e-06	7.5e-07	1.01e-06	2.24e-06	0	1.13e-06	0	8.7e-07	1.31e-06	1.55e-06	1.69e-06	7e-07	1.26e-06	2.37e-06	1.01e-06	3.1e-06	1.35e-06	1.67e-06	5.8e-07
8.72588	1.68e-06	1.08e-06	2.9e-07	1.9e-06	1.33e-06	3e-07	-4.4e-07	6.3e-07	2e-06	0	7.6e-07	1.42e-06	3.7e-07	1.17e-06	1.73e-06	0	1.12e-06	0	8.8e-07	7.2e-07	1.48e-06	1.12e-06	8e-07	1.56e-06	2.39e-06	1.59e-06	3.54e-06	1.26e-06	1.87e-06	3.6e-07
8.72566	2e-06	1.71e-06	1.7e-07	2.09e-06	1.15e-06	3.3e-07	-4.3e-07	6.9e-07	2.01e-06	6e-08	6.6e-07	1.83e-06	-1.7e-07	1.16e-06	1.14e-06	0	1.01e-06	2.8e-07	1.08e-06	3.5e-07	1.27e-06	7.5e-07	1.01e-06	1.85e-06	2.22e-06	1.98e-06	3.4e-06	1.2e-06	1.91e-06	2.7e-07
8.72545	1.83e-06	2.02e-06	-5e-08	1.9e-06	9.1e-07	8.7e-07	-1.8e-07	6.6e-07	1.83e-06	5.3e-07	6.9e-07	2.16e-06	-7.1e-07	1.03e-06	7e-07	1.3e-07	7e-07	6.3e-07	1.45e-06	2.6e-07	9.5e-07	6.6e-07	1.08e-06	2.04e-06	1.87e-06	1.91e-06	2.66e-06	1.06e-06	1.77e-06	4e-07
8.72523	1.28e-06	1.86e-06	-2.4e-07	1.37e-06	6.8e-07	1.57e-06	1.9e-07	5.8e-07	1.55e-06	8.9e-07	7.5e-07	2.29e-06	-1.02e-06	9.3e-07	5.4e-07	3.7e-07	2.4e-07	6.4e-07	1.74e-06	4.4e-07	5.6e-07	8.3e-07	8.8e-07	1.96e-06	1.48e-06	1.42e-06	1.54e-06	7.8e-07	1.54e-06	7e-07
8.72502	6.8e-07	1.3e-06	-1.6e-07	8.3e-07	5.9e-07	1.98e-06	4.6e-07	6.1e-07	1.31e-06	9.5e-07	8e-07	2.25e-06	-9.4e-07	9.9e-07	6.9e-07	5.4e-07	-1.5e-07	2.2e-07	1.78e-06	8.2e-07	1.1e-07	1.2e-06	5.8e-07	1.55e-06	1.25e-06	8.6e-07	2.9e-07	4.6e-07	1.34e-06	1.05e-06
8.72481	4.2e-07	7e-07	3.3e-07	6e-07	7.1e-07	1.88e-06	4.6e-07	8.8e-07	1.27e-06	7.1e-07	8.8e-07	2.21e-06	-5.4e-07	1.14e-06	1.08e-06	6.7e-07	-1.9e-07	0	1.62e-06	1.26e-06	-2.5e-07	1.63e-06	5e-07	9.6e-07	1.3e-06	6e-07	-9.2e-07	2.5e-07	1.22e-06	1.33e-06
8.72459	6.6e-07	4.4e-07	1.09e-06	7.3e-07	9.9e-07	1.42e-06	2.6e-07	1.32e-06	1.5e-06	3.6e-07	9.5e-07	2.26e-06	-5e-08	1.25e-06	1.52e-06	9.4e-07	2.1e-07	0	1.45e-06	1.6e-06	-3.4e-07	1.97e-06	8e-07	5.7e-07	1.56e-06	7.8e-07	-1.88e-06	1.2e-07	1.12e-06	1.48e-06
8.72438	1.18e-06	6.9e-07	1.78e-06	9.6e-07	1.27e-06	9.6e-07	1.1e-07	1.73e-06	1.97e-06	1.6e-07	9.5e-07	2.34e-06	3.1e-07	1.3e-06	1.74e-06	1.54e-06	8e-07	0	1.37e-06	1.72e-06	-1.1e-07	2.09e-06	1.27e-06	5.8e-07	1.91e-06	1.25e-06	-2.38e-06	-4e-08	9.2e-07	1.49e-06
8.72417	1.52e-06	1.2e-06	2.12e-06	1.03e-06	1.4e-06	7.7e-07	2.1e-07	1.87e-06	2.53e-06	2.6e-07	8.6e-07	2.29e-06	5e-07	1.4e-06	1.61e-06	2.27e-06	1.13e-06	0	1.33e-06	1.68e-06	2.9e-07	2.05e-06	1.57e-06	9.3e-07	2.22e-06	1.65e-06	-2.28e-06	-2.3e-07	5.7e-07	1.36e-06
8.72395	1.38e-06	1.54e-06	2.04e-06	9.3e-07	1.32e-06	8.5e-07	4.9e-07	1.65e-06	2.95e-06	5.7e-07	7e-07	2.04e-06	5.5e-07	1.69e-06	1.24e-06	2.62e-06	9.7e-07	2.9e-07	1.26e-06	1.63e-06	6.2e-07	2e-06	1.53e-06	1.35e-06	2.41e-06	1.75e-06	-1.57e-06	-2.6e-07	1.6e-07	1.16e-06
8.72374	8.2e-07	1.4e-06	1.65e-06	8.8e-07	1.16e-06	1e-06	6.7e-07	1.14e-06	3.08e-06	8.4e-07	5.3e-07	1.64e-06	5.6e-07	2.19e-06	8.8e-07	2.15e-06	4.8e-07	8.4e-07	1.14e-06	1.69e-06	7.5e-07	2.06e-06	1.33e-06	1.61e-06	2.41e-06	1.54e-06	-4.7e-07	6e-08	-9e-08	9.7e-07
8.72353	2.1e-07	8.4e-07	1.11e-06	1.02e-06	1.05e-06	1.08e-06	5.2e-07	5.3e-07	2.92e-06	8.3e-07	3.6e-07	1.22e-06	5.8e-07	2.78e-06	7.5e-07	9.6e-07	6e-08	1.23e-06	1.08e-06	1.79e-06	7.3e-07	2.16e-06	1.27e-06	1.63e-06	2.21e-06	1.27e-06	6e-07	6.1e-07	-4e-08	8.7e-07
8.72331	-9e-08	2.4e-07	6e-07	1.26e-06	1.01e-06	1.06e-06	9e-08	9e-08	2.59e-06	5.1e-07	1.8e-07	8.7e-07	7.3e-07	3.21e-06	8.6e-07	0	1e-08	1.49e-06	1.16e-06	1.78e-06	7.3e-07	2.16e-06	1.5e-06	1.42e-06	1.89e-06	1.22e-06	1.25e-06	1.07e-06	2.7e-07	8.7e-07
8.7231	-3e-08	0	2.8e-07	1.39e-06	9.2e-07	1.02e-06	-2.6e-07	-2e-08	2.18e-06	4e-08	-2e-08	5.9e-07	1.06e-06	3.29e-06	1.03e-06	0	3.4e-07	1.73e-06	1.4e-06	1.62e-06	8.9e-07	2e-06	1.87e-06	1.06e-06	1.61e-06	1.41e-06	1.29e-06	1.18e-06	6.3e-07	9.5e-07
8.72288	2e-07	0	1.9e-07	1.29e-06	6.9e-07	1.03e-06	-1.2e-07	1.8e-07	1.83e-06	0	-1.8e-07	3.7e-07	1.51e-06	3e-06	1.04e-06	0	8.2e-07	1.99e-06	1.71e-06	1.36e-06	1.2e-06	1.75e-06	2.14e-06	6.9e-07	1.47e-06	1.59e-06	9e-07	1.02e-06	8.7e-07	1.03e-06
8.72267	3.3e-07	2.2e-07	2.3e-07	1.04e-06	4.1e-07	1.13e-06	5.9e-07	5.2e-07	1.66e-06	0	-2e-07	2.4e-07	1.85e-06	2.45e-06	8.2e-07	1.5e-07	1.22e-06	2.21e-06	1.94e-06	1.07e-06	1.53e-06	1.46e-06	2.1e-06	4.6e-07	1.41e-06	1.52e-06	4.6e-07	8.2e-07	1.01e-06	1.03e-06
8.72246	2.9e-07	3.6e-07	1.5e-07	8.6e-07	2.8e-07	1.35e-06	1.54e-06	7.7e-07	1.78e-06	0	-2e-08	2.8e-07	1.87e-06	1.82e-06	5e-07	1.06e-06	1.4e-06	2.24e-06	1.96e-06	7.6e-07	1.7e-06	1.15e-06	1.78e-06	4.6e-07	1.31e-06	1.26e-06	2.5e-07	7.4e-07	1.13e-06	8.9e-07
8.72224	1.6e-07	3.1e-07	-1.9e-07	8.3e-07	4.5e-07	1.63e-06	2.18e-06	8e-07	2.12e-06	1.1e-07	3.5e-07	5.4e-07	1.59e-06	1.2e-06	3.2e-07	1.56e-06	1.33e-06	1.98e-06	1.75e-06	4.8e-07	1.62e-06	8.8e-07	1.33e-06	6.5e-07	1.07e-06	1.08e-06	2.7e-07	7.6e-07	1.29e-06	6.7e-07
8.72203	1.3e-07	1.9e-07	-7e-07	8.6e-07	8.4e-07	1.88e-06	2.21e-06	6.2e-07	2.46e-06	4.7e-07	7.7e-07	1.01e-06	1.21e-06	6.3e-07	4.2e-07	1.61e-06	1.15e-06	1.43e-06	1.38e-06	3.9e-07	1.43e-06	7.8e-07	9.2e-07	8.6e-07	7.5e-07	1.19e-06	3.3e-07	7.9e-07	1.46e-06	5.6e-07
8.72182	3e-07	1.6e-07	-1.13e-06	8.5e-07	1.25e-06	1.97e-06	1.72e-06	3.6e-07	2.52e-06	7.4e-07	1.09e-06	1.56e-06	9.3e-07	2.2e-07	7.5e-07	1.46e-06	1.08e-06	7.3e-07	1e-06	5.8e-07	1.41e-06	9.7e-07	7.2e-07	9.6e-07	4.6e-07	1.47e-06	3.3e-07	8.2e-07	1.58e-06	7.4e-07
8.7216	6.2e-07	3.2e-07	-1.3e-06	8e-07	1.54e-06	1.9e-06	1.11e-06	1.1e-07	2.27e-06	9.4e-07	1.26e-06	2.01e-06	8.2e-07	1.1e-07	1.07e-06	1.32e-06	1.25e-06	7e-08	7.7e-07	1e-06	1.73e-06	1.38e-06	8.1e-07	9.4e-07	2.4e-07	1.64e-06	4e-07	8.7e-07	1.64e-06	1.16e-06
8.72139	9.7e-07	6.4e-07	-1.22e-06	8.3e-07	1.67e-06	1.72e-06	7.3e-07	-8e-08	1.94e-06	1.08e-06	1.32e-06	2.18e-06	8.7e-07	3.4e-07	1.22e-06	1.21e-06	1.56e-06	0	8e-07	1.42e-06	2.26e-06	1.79e-06	1.19e-06	8.8e-07	8e-08	1.56e-06	6.7e-07	8.8e-07	1.66e-06	1.55e-06
8.72117	1.21e-06	1e-06	-1.1e-06	1.04e-06	1.63e-06	1.52e-06	6.5e-07	-2.3e-07	1.79e-06	1.18e-06	1.37e-06	2.01e-06	1.04e-06	7.4e-07	1.23e-06	1.08e-06	1.75e-06	0	1.06e-06	1.66e-06	2.66e-06	2.03e-06	1.66e-06	8.1e-07	2e-08	1.35e-06	1e-06	7.9e-07	1.66e-06	1.68e-06
8.72096	1.25e-06	1.24e-06	-1.04e-06	1.35e-06	1.49e-06	1.34e-06	7e-07	-4.1e-07	1.81e-06	1.2e-06	1.44e-06	1.62e-06	1.27e-06	1.03e-06	1.28e-06	9.9e-07	1.66e-06	0	1.39e-06	1.73e-06	2.71e-06	2.1e-06	1.93e-06	7e-07	1.7e-07	1.22e-06	1.08e-06	6.6e-07	1.64e-06	1.58e-06
8.72075	1.11e-06	1.28e-06	-1.02e-06	1.57e-06	1.35e-06	1.22e-06	6.7e-07	-5.6e-07	1.77e-06	1.14e-06	1.53e-06	1.23e-06	1.49e-06	1.02e-06	1.49e-06	1.05e-06	1.37e-06	0	1.62e-06	1.77e-06	2.47e-06	2.14e-06	1.82e-06	5.3e-07	5.7e-07	1.22e-06	7.5e-07	7.2e-07	1.57e-06	1.47e-06
8.72053	9.5e-07	1.14e-06	-9.2e-07	1.59e-06	1.31e-06	1.17e-06	4.7e-07	-5.4e-07	1.5e-06	1.06e-06	1.64e-06	1.07e-06	1.68e-06	7.3e-07	1.78e-06	1.27e-06	1.08e-06	0	1.72e-06	1.8e-06	2.15e-06	2.17e-06	1.43e-06	3.2e-07	1.05e-06	1.24e-06	2.9e-07	1.09e-06	1.42e-06	1.44e-06
8.72032	9.7e-07	9.7e-07	-6.6e-07	1.49e-06	1.42e-06	1.2e-06	1.4e-07	-2.3e-07	1.1e-06	1.08e-06	1.75e-06	1.19e-06	1.92e-06	3.5e-07	2.02e-06	1.51e-06	8.8e-07	0	1.78e-06	1.76e-06	1.86e-06	2.14e-06	1.03e-06	1.7e-07	1.4e-06	1.19e-06	2.1e-07	1.6e-06	1.15e-06	1.37e-06
8.72011	1.3e-06	1e-06	-3.2e-07	1.42e-06	1.55e-06	1.28e-06	-1.8e-07	3.6e-07	8.3e-07	1.21e-06	1.78e-06	1.42e-06	2.26e-06	7e-08	2.13e-06	1.6e-06	7.2e-07	0	1.87e-06	1.59e-06	1.58e-06	1.97e-06	8.6e-07	1.6e-07	1.5e-06	1.06e-06	7.3e-07	1.9e-06	8.1e-07	1.17e-06
8.71989	1.78e-06	1.33e-06	-6e-08	1.45e-06	1.52e-06	1.35e-06	-3.7e-07	9.8e-07	8.2e-07	1.34e-06	1.61e-06	1.52e-06	2.65e-06	-3e-08	2.19e-06	1.46e-06	6e-07	0	1.92e-06	1.38e-06	1.26e-06	1.76e-06	9.2e-07	3.5e-07	1.52e-06	9e-07	1.52e-06	1.77e-06	5.1e-07	9.5e-07
8.71968	2.04e-06	1.81e-06	-2e-08	1.5e-06	1.3e-06	1.37e-06	-3.9e-07	1.36e-06	9.4e-07	1.3e-06	1.22e-06	1.39e-06	2.95e-06	2e-08	2.25e-06	1.19e-06	6.3e-07	9e-08	1.76e-06	1.29e-06	9.8e-07	1.67e-06	1.01e-06	7e-07	1.66e-06	7.4e-07	1.98e-06	1.34e-06	3.9e-07	9.4e-07
8.71947	1.81e-06	2.07e-06	-2e-07	1.46e-06	1.07e-06	1.36e-06	-2.7e-07	1.3e-06	1.04e-06	1.08e-06	7.7e-07	1.19e-06	3.02e-06	1.6e-07	2.26e-06	9.2e-07	9e-07	5.6e-07	1.32e-06	1.37e-06	9.1e-07	1.75e-06	1.02e-06	1.06e-06	1.99e-06	6.4e-07	1.78e-06	9.3e-07	4.9e-07	1.23e-06
8.71925	1.11e-06	1.83e-06	-4.4e-07	1.31e-06	1.03e-06	1.32e-06	-5e-08	7.9e-07	1.05e-06	8.1e-07	4.7e-07	1.1e-06	2.79e-06	2.8e-07	2.05e-06	7.5e-07	1.27e-06	1.08e-06	7.6e-07	1.48e-06	1.11e-06	1.86e-06	9.4e-07	1.3e-06	2.38e-06	6.3e-07	1.17e-06	7.8e-07	7e-07	1.6e-06
8.71904	3e-07	1.13e-06	-5.4e-07	1.13e-06	1.24e-06	1.24e-06	2.5e-07	-6e-08	1.01e-06	7.1e-07	4.3e-07	1.19e-06	2.33e-06	3.8e-07	1.61e-06	7.3e-07	1.42e-06	1.43e-06	4.3e-07	1.45e-06	1.5e-06	1.84e-06	8.5e-07	1.3e-06	2.64e-06	7.1e-07	6.2e-07	8.4e-07	8.7e-07	1.74e-06
8.71882	-2.2e-07	3.3e-07	-4.1e-07	1.04e-06	1.51e-06	1.04e-06	5.9e-07	-9.9e-07	8.9e-07	7.8e-07	5.4e-07	1.32e-06	1.79e-06	5.3e-07	1.09e-06	8.3e-07	1.13e-06	1.44e-06	5.8e-07	1.25e-06	1.81e-06	1.64e-06	7.8e-07	1.14e-06	2.68e-06	7.7e-07	4e-07	8.9e-07	9.1e-07	1.57e-06
8.71861	-2.7e-07	0	-1.6e-07	1.08e-06	1.62e-06	6.8e-07	8.9e-07	-1.65e-06	6e-07	8.5e-07	6.5e-07	1.29e-06	1.31e-06	7.7e-07	7.4e-07	9.7e-07	5.1e-07	1.1e-06	1.12e-06	9.8e-07	1.87e-06	1.38e-06	7.5e-07	9.7e-07	2.53e-06	6.7e-07	5e-07	7.1e-07	8.5e-07	1.27e-06
8.7184	4e-08	0	-2e-08	1.17e-06	1.45e-06	2.6e-07	9.7e-07	-1.75e-06	1.5e-07	7.6e-07	6.8e-07	1.07e-06	9.7e-07	1.01e-06	6.4e-07	1.04e-06	-9e-08	6.1e-07	1.62e-06	8.1e-07	1.63e-06	1.2e-06	7.6e-07	9e-07	2.3e-06	4.4e-07	7.8e-07	2.7e-07	8.1e-07	1.09e-06
8.71818	4.9e-07	7e-08	-9e-08	1.17e-06	1.08e-06	-6e-08	7e-07	-1.32e-06	-2.1e-07	5.8e-07	6.3e-07	7.7e-07	7.3e-07	1.09e-06	7e-07	9.2e-07	-3.4e-07	3.1e-07	1.69e-06	7.7e-07	1.25e-06	1.16e-06	8.4e-07	9.1e-07	2.1e-06	2.4e-07	1.12e-06	-2.5e-07	8.6e-07	1.09e-06
8.71797	8.9e-07	5.2e-07	-2.2e-07	9.5e-07	6.6e-07	-1.8e-07	1.8e-07	-7.2e-07	-1.7e-07	5.4e-07	5.6e-07	6.1e-07	4.3e-07	9.6e-07	7.9e-07	6.1e-07	-1.2e-07	4.1e-07	1.26e-06	8.5e-07	9.2e-07	1.24e-06	9.3e-07	9.7e-07	1.91e-06	2.7e-07	1.4e-06	-5.7e-07	9.3e-07	1.19e-06
8.71776	1.15e-06	9.2e-07	-2e-07	5.5e-07	3.5e-07	-1.2e-07	-3e-07	-4.3e-07	3.1e-07	7.5e-07	4.8e-07	6.7e-07	7e-08	6.9e-07	8.8e-07	2.1e-07	4.1e-07	9e-07	7e-07	1e-06	7.2e-07	1.39e-06	9.2e-07	1.08e-06	1.64e-06	5.7e-07	1.43e-06	-4.6e-07	9.8e-07	1.28e-06
8.71754	1.26e-06	1.18e-06	3e-08	1.7e-07	2.4e-07	-4e-08	-4.8e-07	-6.1e-07	9.9e-07	1.06e-06	3.9e-07	8.6e-07	-1.9e-07	4.5e-07	1.02e-06	0	9.2e-07	1.49e-06	4.9e-07	1.22e-06	5.8e-07	1.6e-06	7.3e-07	1.34e-06	1.21e-06	1.02e-06	1.15e-06	8e-08	9.7e-07	1.3e-06
8.71733	1.24e-06	1.28e-06	2.9e-07	6e-08	3.1e-07	-2e-08	-3.5e-07	-1.07e-06	1.42e-06	1.18e-06	3e-07	9.8e-07	-1.8e-07	3.1e-07	1.2e-06	0	1.19e-06	1.8e-06	8e-07	1.47e-06	3.9e-07	1.85e-06	4.2e-07	1.7e-06	7.1e-07	1.45e-06	7.5e-07	8.8e-07	9.6e-07	1.25e-06
8.71712	1.16e-06	1.27e-06	3.6e-07	2.9e-07	4.6e-07	2e-08	-1.4e-07	-1.39e-06	1.33e-06	9.6e-07	2.7e-07	9.3e-07	4e-08	2.4e-07	1.31e-06	2.2e-07	1.19e-06	1.59e-06	1.42e-06	1.66e-06	2.1e-07	2.04e-06	1.8e-07	1.94e-06	3.5e-07	1.79e-06	5.7e-07	1.61e-06	9.6e-07	1.18e-06
8.7169	1.07e-06	1.19e-06	2.4e-07	7e-07	5.5e-07	2.1e-07	-7e-08	-1.31e-06	7.4e-07	5.6e-07	3.4e-07	7.5e-07	2.8e-07	2.9e-07	1.24e-06	5.8e-07	1.07e-06	9.4e-07	1.96e-06	1.69e-06	2.1e-07	2.07e-06	2.1e-07	1.83e-06	2.7e-07	2.01e-06	8.2e-07	2.01e-06	8.7e-07	1.16e-06
8.71669	1.02e-06	1.1e-06	1e-07	1.04e-06	5.4e-07	5.5e-07	-1.7e-07	-8.3e-07	1e-08	2.3e-07	5.2e-07	6e-07	4.5e-07	5.5e-07	9.8e-07	8.8e-07	1.04e-06	2.2e-07	2.2e-06	1.51e-06	5e-07	1.9e-06	5.7e-07	1.33e-06	4e-07	2.1e-06	1.37e-06	1.94e-06	6.4e-07	1.33e-06
8.71647	1.01e-06	1.05e-06	3e-08	1.14e-06	5.2e-07	8.8e-07	-2.5e-07	-1.6e-07	-4.1e-07	1e-07	8.4e-07	5.1e-07	6.9e-07	1.02e-06	6.5e-07	1.14e-06	1.17e-06	0	2.17e-06	1.16e-06	9.4e-07	1.55e-06	1.09e-06	6.8e-07	5.5e-07	2.11e-06	1.87e-06	1.51e-06	3.9e-07	1.7e-06
8.71626	1.06e-06	1.04e-06	-1.1e-07	1.09e-06	5.9e-07	1.01e-06	-1.7e-07	4.8e-07	-2.5e-07	6e-08	1.21e-06	4.7e-07	1.09e-06	1.53e-06	4.4e-07	1.39e-06	1.34e-06	3e-08	2e-06	7.8e-07	1.2e-06	1.18e-06	1.45e-06	1.4e-07	6.2e-07	2.13e-06	2.04e-06	1.03e-06	3.8e-07	2.09e-06
8.71605	1.15e-06	1.09e-06	-4.7e-07	1.07e-06	7.5e-07	9.3e-07	1.1e-07	8.9e-07	4.1e-07	3e-08	1.47e-06	4.6e-07	1.46e-06	1.8e-06	5.2e-07	1.56e-06	1.42e-06	5.3e-07	1.76e-06	5.7e-07	1.07e-06	9.7e-07	1.36e-06	-1.4e-07	6.9e-07	2.25e-06	1.81e-06	7.7e-07	7.2e-07	2.24e-06
8.71583	1.22e-06	1.17e-06	-9.7e-07	1.15e-06	9.2e-07	7.9e-07	4.7e-07	1.02e-06	1.16e-06	1e-07	1.5e-06	6e-07	1.53e-06	1.73e-06	8.9e-07	1.47e-06	1.36e-06	9.5e-07	1.39e-06	6.1e-07	7e-07	1.01e-06	8.1e-07	-2.4e-07	8.4e-07	2.36e-06	1.42e-06	7.6e-07	1.26e-06	2e-06
8.71562	1.22e-06	1.25e-06	-1.25e-06	1.25e-06	1.07e-06	6.8e-07	7.4e-07	8.9e-07	1.57e-06	3.9e-07	1.28e-06	9.5e-07	1.3e-06	1.39e-06	1.37e-06	9.8e-07	1.15e-06	1.02e-06	8.6e-07	8.2e-07	4.9e-07	1.21e-06	1.1e-07	-2.2e-07	1e-06	2.25e-06	1.19e-06	7.6e-07	1.63e-06	1.52e-06
8.71541	1.16e-06	1.25e-06	-1.14e-06	1.25e-06	1.22e-06	6.2e-07	7.7e-07	6.1e-07	1.52e-06	8.4e-07	9.7e-07	1.35e-06	1.05e-06	9.2e-07	1.71e-06	2.9e-07	8.6e-07	7.7e-07	2.9e-07	9.8e-07	7.3e-07	1.38e-06	0	-1.1e-07	1.1e-06	1.83e-06	1.25e-06	5.5e-07	1.62e-06	1.09e-06
8.71519	1.11e-06	1.19e-06	-7.8e-07	1.13e-06	1.43e-06	5.6e-07	5.1e-07	2.4e-07	1.21e-06	1.19e-06	8.1e-07	1.57e-06	9.7e-07	4e-07	1.72e-06	0	5.6e-07	4e-07	-9e-08	9.5e-07	1.4e-06	1.35e-06	0	1.3e-07	1.12e-06	1.28e-06	1.47e-06	2.8e-07	1.36e-06	9.3e-07
8.71498	1.11e-06	1.13e-06	-4.8e-07	1.08e-06	1.66e-06	5.5e-07	1.1e-07	-1.3e-07	1.04e-06	1.24e-06	9.1e-07	1.56e-06	9.5e-07	-9e-08	1.49e-06	0	3.7e-07	9e-08	-6e-08	7.5e-07	2.23e-06	1.15e-06	3.8e-07	5.1e-07	1.2e-06	8.9e-07	1.6e-06	2e-07	1.09e-06	9.6e-07
8.71477	1.12e-06	1.14e-06	-3.6e-07	1.25e-06	1.79e-06	6.4e-07	-1.7e-07	-3.9e-07	1.18e-06	1.04e-06	1.21e-06	1.54e-06	7.9e-07	-3.6e-07	1.31e-06	0	3.9e-07	0	3.7e-07	4.8e-07	2.96e-06	8.9e-07	1.09e-06	9.6e-07	1.39e-06	8.8e-07	1.52e-06	4e-07	9.6e-07	9.6e-07
8.71455	9.8e-07	1.14e-06	-3.4e-07	1.62e-06	1.71e-06	8.7e-07	-6e-08	-3.8e-07	1.54e-06	8e-07	1.52e-06	1.71e-06	6e-07	-1.9e-07	1.46e-06	0	6e-07	0	9.3e-07	2e-07	3.45e-06	6.2e-07	1.61e-06	1.35e-06	1.65e-06	1.14e-06	1.38e-06	6.1e-07	8.9e-07	8.1e-07
8.71434	6.2e-07	1.01e-06	-2.9e-07	1.97e-06	1.46e-06	1.14e-06	4.7e-07	0	1.83e-06	5.6e-07	1.66e-06	1.96e-06	7.2e-07	4.1e-07	1.97e-06	9e-08	8.1e-07	2.2e-07	1.3e-06	-1.2e-07	3.71e-06	3e-07	1.81e-06	1.58e-06	1.89e-06	1.47e-06	1.36e-06	5.9e-07	7.9e-07	6.4e-07
8.71412	1.6e-07	6.4e-07	-2.2e-07	2.03e-06	1.22e-06	1.37e-06	1.12e-06	6.3e-07	1.89e-06	2.7e-07	1.55e-06	1.92e-06	1.32e-06	1.09e-06	2.52e-06	2.9e-07	8.1e-07	6.2e-07	1.31e-06	-4.6e-07	3.71e-06	-4e-08	1.79e-06	1.63e-06	2.08e-06	1.7e-06	1.39e-06	4e-07	7.2e-07	7e-07
8.71391	-1e-07	1.9e-07	-1.7e-07	1.75e-06	1.1e-06	1.5e-06	1.49e-06	1.18e-06	1.84e-06	0	1.26e-06	1.41e-06	2.03e-06	1.4e-06	2.78e-06	7.2e-07	5.8e-07	1.05e-06	1.04e-06	-6.5e-07	3.44e-06	-2.3e-07	1.72e-06	1.61e-06	2.16e-06	1.85e-06	1.24e-06	3.2e-07	8.5e-07	1.09e-06
8.7137	5e-08	0	-1.1e-07	1.32e-06	1.1e-06	1.54e-06	1.4e-06	1.36e-06	1.88e-06	0	9.1e-07	6.8e-07	2.31e-06	1.15e-06	2.64e-06	1.3e-06	2.8e-07	1.29e-06	7.4e-07	-4.9e-07	3e-06	-8e-08	1.67e-06	1.69e-06	2.06e-06	1.99e-06	8.1e-07	3.9e-07	1.23e-06	1.67e-06
8.71348	5.3e-07	7e-08	2e-08	1e-06	1.06e-06	1.47e-06	9.8e-07	1.05e-06	2.06e-06	0	5.8e-07	1.5e-07	1.92e-06	5.5e-07	2.28e-06	1.77e-06	8e-08	1.2e-06	6.6e-07	-1e-08	2.57e-06	3.9e-07	1.59e-06	1.93e-06	1.68e-06	2.19e-06	2.8e-07	4e-07	1.63e-06	2.1e-06
8.71327	1.07e-06	5.6e-07	2e-07	8.5e-07	8.2e-07	1.29e-06	6.1e-07	4.6e-07	2.15e-06	1.5e-07	3.2e-07	4e-08	1.19e-06	9e-08	1.95e-06	1.89e-06	5e-08	8e-07	9.6e-07	5.5e-07	2.28e-06	9.3e-07	1.41e-06	2.25e-06	1.06e-06	2.37e-06	0	1.6e-07	1.76e-06	2.07e-06
8.71306	1.39e-06	1.1e-06	3.3e-07	7.9e-07	3.8e-07	1.03e-06	5.3e-07	-1.1e-07	1.9e-06	4.3e-07	2e-07	2.3e-07	7.4e-07	7e-08	1.75e-06	1.73e-06	1e-07	2.7e-07	1.55e-06	9e-07	2.09e-06	1.29e-06	1.15e-06	2.45e-06	3.9e-07	2.4e-06	1.5e-07	-1.6e-07	1.43e-06	1.55e-06
8.71284	1.42e-06	1.41e-06	3.6e-07	7.3e-07	-1.1e-07	7.6e-07	6.9e-07	-3.8e-07	1.29e-06	5.5e-07	3e-07	4.6e-07	9.2e-07	4.6e-07	1.69e-06	1.56e-06	1.5e-07	0	2.12e-06	9.5e-07	1.85e-06	1.34e-06	9e-07	2.42e-06	-1.1e-07	2.15e-06	6.1e-07	-2.7e-07	7.9e-07	8e-07
8.71263	1.33e-06	1.45e-06	3.3e-07	7.6e-07	-4.2e-07	5.9e-07	8.4e-07	-3.6e-07	5.9e-07	6.4e-07	6.5e-07	6.5e-07	1.56e-06	9.1e-07	1.79e-06	1.53e-06	1.8e-07	0	2.32e-06	7.6e-07	1.48e-06	1.15e-06	7.5e-07	2.16e-06	-3.5e-07	1.67e-06	1.09e-06	-6e-08	1.8e-07	2.2e-07
8.71241	1.33e-06	1.36e-06	2.7e-07	1.05e-06	-4.4e-07	6.2e-07	8.3e-07	-2.1e-07	9e-08	9.2e-07	1.14e-06	8e-07	2.22e-06	1.02e-06	2.09e-06	1.51e-06	2.5e-07	9e-08	2.07e-06	4.7e-07	1.09e-06	8.7e-07	7.1e-07	1.82e-06	-3.2e-07	1.24e-06	1.38e-06	2.4e-07	-4e-08	5e-08
8.7122	1.52e-06	1.36e-06	1.5e-07	1.61e-06	-2.2e-07	7.9e-07	7.5e-07	-7e-08	-8e-08	1.4e-06	1.56e-06	9.1e-07	2.56e-06	6.6e-07	2.5e-06	1.34e-06	4e-07	4.3e-07	1.61e-06	1.9e-07	8.6e-07	5.9e-07	7.6e-07	1.57e-06	-1e-07	1.09e-06	1.45e-06	4.4e-07	2.5e-07	2.3e-07
8.71199	1.79e-06	1.55e-06	-6e-08	2.18e-06	1.2e-07	9.6e-07	7.4e-07	6e-08	1.1e-07	1.84e-06	1.79e-06	9.2e-07	2.55e-06	1e-08	2.77e-06	1.01e-06	5.7e-07	6.6e-07	1.25e-06	6e-08	9.2e-07	4.6e-07	8.6e-07	1.47e-06	1.7e-07	1.21e-06	1.45e-06	6.6e-07	8.9e-07	5.6e-07
8.71177	1.92e-06	1.81e-06	-3.3e-07	2.45e-06	4.8e-07	9.8e-07	8e-07	2.4e-07	6.1e-07	1.94e-06	1.82e-06	8.4e-07	2.41e-06	-5.3e-07	2.72e-06	7.8e-07	7e-07	7.3e-07	1.16e-06	1.9e-07	1.19e-06	5.9e-07	9.3e-07	1.46e-06	3.7e-07	1.24e-06	1.5e-06	1.1e-06	1.49e-06	8.9e-07
8.71156	1.81e-06	1.95e-06	-6.2e-07	2.32e-06	8.1e-07	8.7e-07	7e-07	4.9e-07	1.29e-06	1.6e-06	1.77e-06	7.6e-07	2.3e-06	-6e-07	2.48e-06	8.6e-07	7.2e-07	7.6e-07	1.26e-06	5.9e-07	1.55e-06	9.7e-07	9.3e-07	1.51e-06	4.1e-07	8.5e-07	1.56e-06	1.74e-06	1.74e-06	1.25e-06
8.71135	1.56e-06	1.84e-06	-9.3e-07	1.98e-06	1.09e-06	8e-07	3.2e-07	6.9e-07	1.92e-06	9.7e-07	1.74e-06	8.5e-07	2.29e-06	-1e-07	2.38e-06	1.23e-06	6.4e-07	8.4e-07	1.44e-06	1.12e-06	1.85e-06	1.49e-06	8.3e-07	1.66e-06	3.3e-07	1.3e-07	1.46e-06	2.17e-06	1.54e-06	1.71e-06
8.71113	1.36e-06	1.58e-06	-1.18e-06	1.71e-06	1.31e-06	8.6e-07	-2.3e-07	6.8e-07	2.25e-06	3.2e-07	1.77e-06	1.17e-06	2.3e-06	7.7e-07	2.55e-06	1.67e-06	4.2e-07	9.5e-07	1.56e-06	1.56e-06	2.04e-06	1.93e-06	6.3e-07	2.03e-06	1.9e-07	-4.5e-07	1.12e-06	2.03e-06	1.11e-06	2.16e-06
8.71092	1.35e-06	1.38e-06	-1.19e-06	1.65e-06	1.47e-06	9.9e-07	-6e-07	4.5e-07	2.24e-06	0	1.79e-06	1.66e-06	2.27e-06	1.6e-06	2.75e-06	1.92e-06	1e-07	1.06e-06	1.5e-06	1.76e-06	2.06e-06	2.13e-06	3.9e-07	2.54e-06	9e-08	-4.3e-07	6.5e-07	1.4e-06	7e-07	2.31e-06
8.71071	1.43e-06	1.38e-06	-7.8e-07	1.72e-06	1.64e-06	1.02e-06	-5.6e-07	1e-07	2.08e-06	0	1.69e-06	2.13e-06	2.19e-06	2.03e-06	2.56e-06	1.88e-06	-1.7e-07	1.15e-06	1.13e-06	1.68e-06	1.88e-06	2.06e-06	2.3e-07	2.91e-06	7e-08	1.8e-07	3.3e-07	7.9e-07	4.5e-07	1.97e-06
8.71049	1.39e-06	1.46e-06	3e-08	1.77e-06	1.85e-06	9e-07	-1.2e-07	-2.1e-07	1.97e-06	0	1.43e-06	2.4e-06	2.07e-06	1.97e-06	1.88e-06	1.63e-06	-1.9e-07	1.19e-06	4.9e-07	1.31e-06	1.57e-06	1.7e-06	2.4e-07	2.85e-06	1.8e-07	9.7e-07	3.1e-07	7.4e-07	3.2e-07	1.29e-06
8.71028	1.1e-06	1.41e-06	9.3e-07	1.71e-06	2.01e-06	7.4e-07	4.8e-07	-3.4e-07	1.92e-06	3.3e-07	1.08e-06	2.37e-06	1.94e-06	1.64e-06	1.08e-06	1.26e-06	1.5e-07	1.08e-06	-1.3e-07	7.2e-07	1.34e-06	1.13e-06	4e-07	2.39e-06	5e-07	1.48e-06	4.7e-07	1.25e-06	2.7e-07	6.6e-07
8.71006	6.7e-07	1.13e-06	1.56e-06	1.56e-06	1.99e-06	6.8e-07	9.7e-07	-3e-07	1.91e-06	6e-07	7.8e-07	2.05e-06	1.82e-06	1.31e-06	6.6e-07	9.4e-07	7.3e-07	7.7e-07	-4.1e-07	4e-08	1.37e-06	4.6e-07	5.2e-07	1.9e-06	9.9e-07	1.56e-06	5.8e-07	1.87e-06	3.7e-07	4.2e-07
8.70985	2.8e-07	6.9e-07	1.7e-06	1.41e-06	1.79e-06	7.4e-07	1.19e-06	-1.8e-07	1.94e-06	7.2e-07	6.8e-07	1.57e-06	1.68e-06	1.08e-06	7.9e-07	8.2e-07	1.3e-06	3.5e-07	-3.3e-07	-5.2e-07	1.63e-06	-1e-07	4.5e-07	1.64e-06	1.41e-06	1.36e-06	5.5e-07	2.07e-06	6.4e-07	6.4e-07
8.70964	6e-08	3e-07	1.39e-06	1.27e-06	1.55e-06	8.5e-07	1.17e-06	-1.1e-07	2.07e-06	6.5e-07	7.5e-07	1.09e-06	1.56e-06	8.9e-07	1.17e-06	9.5e-07	1.63e-06	5e-08	-2e-07	-7.4e-07	1.83e-06	-3.2e-07	2.2e-07	1.53e-06	1.45e-06	1.07e-06	5.4e-07	1.79e-06	9.7e-07	1.11e-06
8.70942	1e-08	9e-08	7.7e-07	1.12e-06	1.44e-06	9.9e-07	1.02e-06	-1.5e-07	2.2e-06	5e-07	8.5e-07	6.9e-07	1.51e-06	7.3e-07	1.27e-06	1.2e-06	1.67e-06	0	-3.2e-07	-5.6e-07	1.69e-06	-1.5e-07	2e-08	1.28e-06	1.02e-06	8.7e-07	7.4e-07	1.31e-06	1.14e-06	1.54e-06
8.70921	9e-08	4e-08	3e-08	9.8e-07	1.47e-06	1.1e-06	9e-07	-2.6e-07	2.11e-06	3.5e-07	9.1e-07	3.4e-07	1.59e-06	6.8e-07	8.7e-07	1.26e-06	1.42e-06	7e-08	-6e-07	-1.6e-07	1.23e-06	2.4e-07	0	8.2e-07	3.3e-07	8.3e-07	1.14e-06	9.4e-07	1.08e-06	1.76e-06
8.709	2.8e-07	1.2e-07	-7.1e-07	9.4e-07	1.49e-06	1.09e-06	8.6e-07	-2.7e-07	1.68e-06	2.8e-07	9.5e-07	7e-08	1.76e-06	8.2e-07	1.3e-07	9.5e-07	9.5e-07	7e-08	-6.5e-07	2.1e-07	7.5e-07	6e-07	1.5e-07	4.1e-07	-2e-07	9.6e-07	1.53e-06	6.8e-07	8.9e-07	1.73e-06
8.70878	5.7e-07	3.1e-07	-1.31e-06	1.06e-06	1.38e-06	9.1e-07	8.4e-07	-4e-08	1.11e-06	3.2e-07	1.01e-06	-2e-08	1.92e-06	1.02e-06	0	4.2e-07	3.7e-07	0	-2.1e-07	3.7e-07	5.6e-07	7.6e-07	3.4e-07	3.6e-07	-2.9e-07	1.15e-06	1.76e-06	3.5e-07	7.2e-07	1.51e-06
8.70857	8.4e-07	6e-07	-1.61e-06	1.27e-06	1.16e-06	6.3e-07	8.2e-07	4.2e-07	7.5e-07	4.3e-07	1.11e-06	2.1e-07	1.98e-06	1e-06	0	8e-08	-1.6e-07	0	4.9e-07	3.3e-07	7e-07	7.3e-07	4.8e-07	6.8e-07	3e-08	1.29e-06	1.83e-06	-8e-08	5.5e-07	1.2e-06
8.70836	9.3e-07	8.7e-07	-1.47e-06	1.38e-06	9.4e-07	4.7e-07	7.7e-07	9.4e-07	7.2e-07	5.8e-07	1.16e-06	7.1e-07	1.99e-06	6e-07	0	1.8e-07	-5e-07	0	9.6e-07	2.4e-07	8.9e-07	6.4e-07	5.8e-07	1.03e-06	5.2e-07	1.36e-06	1.8e-06	-4.4e-07	3.3e-07	9.2e-07
8.70814	7.7e-07	9.6e-07	-8.8e-07	1.26e-06	7.7e-07	5.2e-07	6.8e-07	1.26e-06	7.7e-07	6.9e-07	1.13e-06	1.21e-06	2.05e-06	-3e-08	0	6.3e-07	-6.3e-07	1.3e-07	9.1e-07	2.6e-07	9.1e-07	6.5e-07	6.6e-07	1.09e-06	9.7e-07	1.43e-06	1.7e-06	-4.8e-07	1.4e-07	7.9e-07
8.70793	4.8e-07	8e-07	-9e-08	9.1e-07	6.1e-07	6.7e-07	5.1e-07	1.2e-06	5.8e-07	7e-07	1.08e-06	1.44e-06	2.21e-06	-5.5e-07	6.6e-07	1.03e-06	-6e-07	5.2e-07	5.3e-07	4.8e-07	7.4e-07	8.6e-07	7.1e-07	7.6e-07	1.25e-06	1.54e-06	1.46e-06	-1.3e-07	2.2e-07	8.4e-07
8.70771	2.8e-07	5e-07	5.4e-07	4.9e-07	4.6e-07	7.7e-07	2.4e-07	8e-07	1.4e-07	6.3e-07	1.06e-06	1.41e-06	2.37e-06	-7.6e-07	1.36e-06	1.11e-06	-4.1e-07	7.7e-07	2.4e-07	9e-07	5.9e-07	1.28e-06	6.7e-07	1.4e-07	1.31e-06	1.58e-06	1.12e-06	4.7e-07	6.4e-07	1.03e-06
8.7075	3.4e-07	3.1e-07	7.3e-07	1.3e-07	3.8e-07	7.8e-07	0	3.2e-07	-2.8e-07	5.5e-07	1.1e-06	1.39e-06	2.36e-06	-7.1e-07	1.61e-06	9.5e-07	3e-08	7.1e-07	2.9e-07	1.39e-06	6.3e-07	1.76e-06	5.9e-07	-5.4e-07	1.16e-06	1.4e-06	8.2e-07	1.04e-06	1.14e-06	1.26e-06
8.70729	6.1e-07	3.6e-07	5.5e-07	-1e-07	3.8e-07	8.3e-07	-3e-08	1e-08	-4.2e-07	5.5e-07	1.17e-06	1.56e-06	2.11e-06	-5.4e-07	1.27e-06	8.4e-07	6.2e-07	3.3e-07	5.9e-07	1.73e-06	7.9e-07	2.09e-06	5.2e-07	-1.06e-06	9.6e-07	9.7e-07	7.3e-07	1.3e-06	1.34e-06	1.46e-06
8.70707	9.2e-07	6.4e-07	3e-07	-2e-07	3.9e-07	9.7e-07	2.1e-07	-5e-08	-3.3e-07	6.6e-07	1.21e-06	1.79e-06	1.74e-06	-3e-07	5.4e-07	9.3e-07	1.1e-06	0	8.9e-07	1.7e-06	8.8e-07	2.08e-06	4.6e-07	-1.2e-06	8.6e-07	4.9e-07	8.9e-07	1.12e-06	1.09e-06	1.6e-06
8.70686	1.06e-06	9.5e-07	1.9e-07	-1.8e-07	2.6e-07	1.1e-06	5.9e-07	-1e-08	-2.3e-07	8.2e-07	1.23e-06	1.82e-06	1.44e-06	4e-08	0	1.13e-06	1.28e-06	0	1.01e-06	1.31e-06	7.8e-07	1.69e-06	3.3e-07	-9e-07	9.5e-07	2.8e-07	1.24e-06	6.6e-07	6.3e-07	1.64e-06
8.70665	9.9e-07	1.09e-06	2.1e-07	-6e-08	-3e-08	1.04e-06	9.1e-07	-3e-08	-2.8e-07	9.4e-07	1.28e-06	1.55e-06	1.34e-06	4.7e-07	0	1.24e-06	1.25e-06	0	9.3e-07	7.2e-07	5.1e-07	1.12e-06	8e-08	-3.6e-07	1.13e-06	4.8e-07	1.62e-06	2.9e-07	4.1e-07	1.58e-06
8.70643	8.1e-07	1.02e-06	2.3e-07	1.3e-07	-3e-07	7.8e-07	1.05e-06	-9e-08	-3.7e-07	1.02e-06	1.38e-06	1.21e-06	1.4e-06	8.4e-07	2e-08	1.2e-06	1.29e-06	2.2e-07	6.8e-07	1.9e-07	2.5e-07	5.9e-07	0	1.1e-07	1.24e-06	9.6e-07	1.86e-06	3.4e-07	6.5e-07	1.47e-06
8.70622	6.9e-07	8.4e-07	1.8e-07	3.6e-07	-3e-07	4.7e-07	1.05e-06	-4e-08	-2.5e-07	1.17e-06	1.52e-06	1.12e-06	1.45e-06	1e-06	6.9e-07	1.15e-06	1.55e-06	6.5e-07	3.7e-07	-9e-08	1e-07	3.2e-07	0	3.7e-07	1.2e-06	1.4e-06	1.87e-06	8e-07	1.23e-06	1.39e-06
8.70601	7.8e-07	7.2e-07	7e-08	6e-07	0	3e-07	9.6e-07	2.2e-07	2e-07	1.41e-06	1.59e-06	1.35e-06	1.32e-06	9.6e-07	1.31e-06	1.32e-06	1.8e-06	7.1e-07	1.3e-07	1e-08	1.2e-07	4.1e-07	0	4.9e-07	1.04e-06	1.52e-06	1.7e-06	1.3e-06	1.77e-06	1.37e-06
8.70579	1.05e-06	8e-07	-1e-07	8e-07	4.1e-07	3.1e-07	8.1e-07	5.9e-07	9.1e-07	1.59e-06	1.51e-06	1.65e-06	9.3e-07	9.1e-07	1.68e-06	1.77e-06	1.75e-06	3.8e-07	1.2e-07	4.9e-07	2.6e-07	8.7e-07	0	6.4e-07	8.4e-07	1.32e-06	1.56e-06	1.46e-06	1.98e-06	1.38e-06
8.70558	1.36e-06	1.08e-06	-3e-07	8.9e-07	6.4e-07	4.4e-07	6.3e-07	8.2e-07	1.61e-06	1.49e-06	1.29e-06	1.69e-06	3.4e-07	1.03e-06	1.83e-06	2.3e-06	1.38e-06	0	2.9e-07	1.16e-06	4.7e-07	1.53e-06	0	8.3e-07	7e-07	1e-06	1.66e-06	1.18e-06	1.81e-06	1.32e-06
8.70536	1.48e-06	1.39e-06	-3.9e-07	8.7e-07	5.7e-07	5.6e-07	4.9e-07	8.1e-07	2.04e-06	1e-06	1.01e-06	1.37e-06	-2.4e-07	1.3e-06	2.06e-06	2.56e-06	9.5e-07	0	4.8e-07	1.73e-06	7e-07	2.09e-06	2.9e-07	9.4e-07	7.3e-07	7.9e-07	2.01e-06	7.4e-07	1.47e-06	1.14e-06
8.70515	1.29e-06	1.51e-06	-2.3e-07	8.3e-07	3.2e-07	5.7e-07	4.9e-07	6.7e-07	2.09e-06	3.4e-07	7.8e-07	9.1e-07	-6.2e-07	1.51e-06	2.57e-06	2.26e-06	7.3e-07	0	5.9e-07	1.92e-06	8.8e-07	2.28e-06	6e-07	9.3e-07	1.05e-06	7.4e-07	2.39e-06	5.3e-07	1.26e-06	8.7e-07
8.70494	9.1e-07	1.32e-06	1.7e-07	8.7e-07	1.1e-07	4e-07	6.2e-07	6.4e-07	1.82e-06	0	6.2e-07	6.4e-07	-6.9e-07	1.47e-06	3.25e-06	1.35e-06	7.9e-07	0	6.6e-07	1.72e-06	9.6e-07	2.09e-06	6.2e-07	8.8e-07	1.59e-06	7.1e-07	2.55e-06	6.8e-07	1.32e-06	5.5e-07
8.70472	5.8e-07	9.4e-07	5.5e-07	1.01e-06	8e-08	7e-08	7.9e-07	7.9e-07	1.38e-06	0	4.4e-07	7.3e-07	-5.5e-07	1.18e-06	3.7e-06	1e-07	1e-06	3e-07	7.8e-07	1.35e-06	9.6e-07	1.73e-06	3.8e-07	8.8e-07	2.08e-06	6.2e-07	2.4e-06	9.8e-07	1.55e-06	2.2e-07
8.70451	4.9e-07	6.1e-07	6.6e-07	1.12e-06	2.1e-07	-2.5e-07	9e-07	9.8e-07	9.4e-07	0	2e-07	1.06e-06	-4e-07	8.2e-07	3.49e-06	0	1.26e-06	6e-07	8.9e-07	1.05e-06	9.8e-07	1.44e-06	7e-08	9.4e-07	2.18e-06	5.6e-07	2.11e-06	1.1e-06	1.7e-06	-7e-08
8.7043	6e-07	5.1e-07	4.7e-07	1.1e-06	3.6e-07	-3.9e-07	9.4e-07	1.01e-06	6.1e-07	1e-07	-6e-08	1.39e-06	-3.3e-07	6.4e-07	2.61e-06	0	1.47e-06	7.1e-07	8e-07	8.6e-07	1.09e-06	1.25e-06	0	9.5e-07	1.83e-06	6.5e-07	1.94e-06	9.2e-07	1.61e-06	-2.1e-07
8.70408	7.7e-07	6.3e-07	2.1e-07	9.5e-07	3.7e-07	-2.3e-07	9.3e-07	7.4e-07	4.9e-07	0	-2.2e-07	1.54e-06	-2.2e-07	7.6e-07	1.42e-06	0	1.48e-06	6.5e-07	4.4e-07	7.5e-07	1.31e-06	1.14e-06	1e-07	8.4e-07	1.22e-06	8.5e-07	1.95e-06	5.5e-07	1.34e-06	-9e-08
8.70387	8.7e-07	8e-07	7e-08	8.1e-07	2.2e-07	1.8e-07	9.3e-07	2.5e-07	5.8e-07	0	-2.2e-07	1.48e-06	1.2e-07	1.09e-06	4.2e-07	0	1.14e-06	6.2e-07	-6e-08	7.3e-07	1.51e-06	1.12e-06	4.6e-07	6e-07	7.1e-07	1.01e-06	1.99e-06	2.8e-07	1.05e-06	2.7e-07
8.70365	8.9e-07	9e-07	5e-08	7.6e-07	1e-08	6.8e-07	9.1e-07	-2.9e-07	7.2e-07	0	-6e-08	1.31e-06	7.3e-07	1.41e-06	0	0	5e-07	7.9e-07	-4.5e-07	8.3e-07	1.56e-06	1.21e-06	8.2e-07	3.5e-07	5e-07	9.7e-07	1.83e-06	2.4e-07	9e-07	7.1e-07
8.70344	8.5e-07	9.2e-07	4e-08	7.8e-07	-1.2e-07	1.05e-06	8.9e-07	-7.1e-07	7.1e-07	0	1.3e-07	1.08e-06	1.34e-06	1.51e-06	2e-08	4.8e-07	-1.4e-07	1.17e-06	-5.9e-07	9.6e-07	1.45e-06	1.34e-06	1.03e-06	2.2e-07	5.7e-07	8.1e-07	1.46e-06	4e-07	8.7e-07	1.04e-06
8.70323	7.4e-07	8.8e-07	2e-08	8e-07	-8e-08	1.24e-06	8.8e-07	-8.4e-07	5e-07	1e-07	2.6e-07	8.5e-07	1.64e-06	1.34e-06	5.3e-07	1.45e-06	-4.2e-07	1.56e-06	-5.4e-07	9.5e-07	1.32e-06	1.34e-06	1.05e-06	3.7e-07	8e-07	7.4e-07	1.16e-06	5.9e-07	8.5e-07	1.19e-06
8.70301	5.8e-07	7.6e-07	2e-08	7.7e-07	5e-08	1.3e-06	8.7e-07	-6.2e-07	2.9e-07	4e-07	3.4e-07	7.3e-07	1.55e-06	1.02e-06	1.26e-06	2.02e-06	-2.7e-07	1.75e-06	-3.8e-07	7.5e-07	1.36e-06	1.14e-06	9.1e-07	7.6e-07	1.06e-06	9.2e-07	1.18e-06	6.3e-07	7.8e-07	1.24e-06
8.7028	5e-07	6.1e-07	2e-08	7.4e-07	1.3e-07	1.34e-06	7.3e-07	-7e-08	3.9e-07	6.2e-07	4.7e-07	8.4e-07	1.33e-06	7.1e-07	1.99e-06	1.92e-06	5e-08	1.64e-06	-1.3e-07	4.9e-07	1.65e-06	8.9e-07	6.8e-07	1.17e-06	1.3e-06	1.29e-06	1.5e-06	5.3e-07	6.7e-07	1.25e-06
8.70259	6.4e-07	5.3e-07	-1.1e-07	7.7e-07	1e-07	1.42e-06	3.6e-07	6.6e-07	9.5e-07	7.4e-07	7.6e-07	1.14e-06	1.32e-06	4.9e-07	2.52e-06	1.17e-06	2.3e-07	1.39e-06	2e-07	4e-07	2.07e-06	8e-07	4.4e-07	1.37e-06	1.5e-06	1.67e-06	1.82e-06	4.5e-07	5.8e-07	1.24e-06
8.70237	9.9e-07	6.6e-07	-4.1e-07	8.6e-07	3e-08	1.45e-06	-2e-07	1.31e-06	1.79e-06	7.2e-07	1.13e-06	1.41e-06	1.6e-06	3.4e-07	2.75e-06	1.9e-07	2e-07	1.2e-06	5.4e-07	5.6e-07	2.44e-06	9.5e-07	3.2e-07	1.3e-06	1.63e-06	1.84e-06	1.87e-06	6.2e-07	5e-07	1.16e-06
8.70216	1.39e-06	1.02e-06	-7.5e-07	9.9e-07	1e-08	1.31e-06	-7e-07	1.63e-06	2.56e-06	5.4e-07	1.34e-06	1.4e-06	1.91e-06	1.7e-07	2.7e-06	0	1.8e-07	1.14e-06	7.8e-07	8.5e-07	2.62e-06	1.23e-06	3.8e-07	1.13e-06	1.59e-06	1.67e-06	1.68e-06	1.09e-06	4.1e-07	1.02e-06
8.70195	1.6e-06	1.42e-06	-8.6e-07	1.11e-06	6e-08	1e-06	-9e-07	1.45e-06	2.93e-06	2.4e-07	1.22e-06	1.09e-06	1.89e-06	-3e-08	2.51e-06	0	3.6e-07	1.17e-06	8.7e-07	1.11e-06	2.64e-06	1.49e-06	6.2e-07	1.09e-06	1.35e-06	1.18e-06	1.45e-06	1.55e-06	2.9e-07	9e-07
8.70173	1.53e-06	1.62e-06	-6.8e-07	1.15e-06	9e-08	6.7e-07	-8.3e-07	8.4e-07	2.78e-06	1e-08	8.1e-07	6.9e-07	1.39e-06	-2e-07	2.28e-06	5e-08	7.3e-07	1.18e-06	9.2e-07	1.22e-06	2.58e-06	1.6e-06	9e-07	1.15e-06	9.9e-07	5.6e-07	1.38e-06	1.67e-06	2.5e-07	8.6e-07
8.70152	1.28e-06	1.55e-06	-4.3e-07	1.07e-06	1.4e-07	5.2e-07	-7.1e-07	5e-08	2.24e-06	4e-08	4.1e-07	4e-07	6.3e-07	-2.2e-07	2.14e-06	7.5e-07	1.08e-06	1.19e-06	1.07e-06	1.1e-06	2.51e-06	1.48e-06	1.11e-06	1.14e-06	7.2e-07	7e-08	1.48e-06	1.42e-06	3.8e-07	9.9e-07
8.7013	1.05e-06	1.31e-06	-3.1e-07	8.4e-07	3.1e-07	5.9e-07	-6.8e-07	-5.9e-07	1.62e-06	2.9e-07	2.8e-07	2.9e-07	0	0	2.12e-06	1.36e-06	1.31e-06	1.26e-06	1.36e-06	7.5e-07	2.41e-06	1.15e-06	1.15e-06	9.3e-07	7.2e-07	-9e-08	1.67e-06	1.2e-06	6.6e-07	1.3e-06
8.70109	9.3e-07	1.07e-06	-3.4e-07	5.6e-07	6.7e-07	7.5e-07	-7.1e-07	-8.6e-07	1.18e-06	5.4e-07	4.2e-07	3.4e-07	-2.1e-07	4.6e-07	2.14e-06	1.81e-06	1.45e-06	1.35e-06	1.65e-06	3.3e-07	2.28e-06	7.3e-07	1.05e-06	6.2e-07	9.9e-07	5e-08	1.87e-06	1.36e-06	9.2e-07	1.72e-06
8.70088	9e-07	9.5e-07	-3.1e-07	3.9e-07	1.03e-06	7.9e-07	-6.4e-07	-7.7e-07	1.08e-06	6e-07	6.2e-07	5.2e-07	2e-08	1.02e-06	2.03e-06	2.14e-06	1.61e-06	1.29e-06	1.7e-06	4e-08	2.1e-06	4.5e-07	8.9e-07	4.2e-07	1.34e-06	3.2e-07	1.92e-06	1.8e-06	9.6e-07	2.06e-06
8.70066	8.6e-07	9.2e-07	-1.5e-07	5.4e-07	1.05e-06	6.5e-07	-3.6e-07	-5e-07	1.24e-06	4.9e-07	7.1e-07	7.9e-07	5e-07	1.47e-06	1.71e-06	2.33e-06	1.7e-06	9.6e-07	1.4e-06	1e-08	1.86e-06	4.1e-07	8e-07	4.5e-07	1.58e-06	5.3e-07	1.71e-06	2.08e-06	7.1e-07	2.15e-06
8.70045	7.6e-07	8.9e-07	1e-08	1.02e-06	5.3e-07	3.9e-07	6e-08	-2.6e-07	1.47e-06	4.1e-07	7e-07	1.06e-06	9.8e-07	1.63e-06	1.3e-06	2.29e-06	1.58e-06	5e-07	9.1e-07	1.3e-07	1.51e-06	5.3e-07	8.7e-07	6.7e-07	1.62e-06	6.3e-07	1.24e-06	1.88e-06	3.3e-07	1.9e-06
8.70024	5.8e-07	7.8e-07	-7e-08	1.67e-06	-3.2e-07	1.8e-07	5.1e-07	-1.9e-07	1.57e-06	5.5e-07	7e-07	1.19e-06	1.27e-06	1.46e-06	1.09e-06	1.95e-06	1.23e-06	2.5e-07	5.3e-07	1.8e-07	1.01e-06	5.8e-07	1.03e-06	9.7e-07	1.51e-06	6.9e-07	7.5e-07	1.42e-06	7e-08	1.42e-06
8.70002	3.6e-07	6e-07	-3.7e-07	2.2e-06	-1.1e-06	1.2e-07	8.6e-07	-3e-07	1.45e-06	8.9e-07	8e-07	1.14e-06	1.36e-06	1.12e-06	1.23e-06	1.4e-06	8e-07	4.4e-07	4.2e-07	6e-08	4.7e-07	4.6e-07	1.15e-06	1.18e-06	1.31e-06	7.5e-07	6.1e-07	1.16e-06	5e-08	9.4e-07
8.69981	1.5e-07	3.8e-07	-6.4e-07	2.41e-06	-1.49e-06	2.2e-07	1e-06	-5e-07	1.15e-06	1.2e-06	9.8e-07	9.9e-07	1.3e-06	8.5e-07	1.59e-06	8.1e-07	5e-07	1e-06	5.7e-07	-8e-08	1.2e-07	3.2e-07	1.09e-06	1.15e-06	1.09e-06	7.7e-07	9.4e-07	1.31e-06	1.9e-07	6.2e-07
8.6996	-2e-08	1.8e-07	-5.8e-07	2.3e-06	-1.48e-06	4.4e-07	8.7e-07	-7.1e-07	7.6e-07	1.23e-06	1.19e-06	8.6e-07	1.2e-06	8.4e-07	1.82e-06	4.2e-07	3.7e-07	1.58e-06	8.2e-07	0	1.9e-07	3.9e-07	8.8e-07	8.1e-07	9.4e-07	6.5e-07	1.46e-06	1.59e-06	2.8e-07	4.8e-07
8.69938	-1.1e-07	1e-08	-1.8e-07	2.04e-06	-1.25e-06	7.1e-07	5e-07	-8.6e-07	4.2e-07	8.9e-07	1.43e-06	8.1e-07	1.12e-06	1.15e-06	1.72e-06	3.2e-07	3.3e-07	1.88e-06	1.08e-06	3.8e-07	7.3e-07	7.7e-07	6e-07	2.4e-07	8.9e-07	4e-07	1.64e-06	1.64e-06	1.6e-07	5e-07
8.69917	-5e-08	0	3.2e-07	1.83e-06	-9.5e-07	9.9e-07	8e-08	-9.2e-07	2.7e-07	3e-07	1.65e-06	8.2e-07	1.06e-06	1.63e-06	1.37e-06	5.1e-07	3.3e-07	1.8e-06	1.37e-06	9e-07	1.47e-06	1.27e-06	3.7e-07	-3.2e-07	8.7e-07	1.3e-07	1.15e-06	1.45e-06	-5e-08	6.5e-07
8.69895	2.1e-07	0	5.6e-07	1.77e-06	-6.1e-07	1.22e-06	-2.4e-07	-8.8e-07	3.8e-07	0	1.76e-06	8.2e-07	9.9e-07	2.1e-06	1.01e-06	8.8e-07	4e-07	1.37e-06	1.66e-06	1.26e-06	1.99e-06	1.63e-06	2e-07	-6.5e-07	7.6e-07	0	1.8e-07	1.31e-06	-6e-08	8.9e-07
8.69874	6.3e-07	2.4e-07	3.3e-07	1.79e-06	-1.8e-07	1.31e-06	-3.9e-07	-7.2e-07	7.5e-07	0	1.66e-06	7.6e-07	8.6e-07	2.4e-06	7.9e-07	1.31e-06	5.4e-07	7.2e-07	1.77e-06	1.29e-06	2.01e-06	1.67e-06	9e-08	-7.1e-07	5e-07	1.3e-07	-6.9e-07	1.44e-06	3.5e-07	1.09e-06
8.69853	1.06e-06	6.6e-07	-3.3e-07	1.78e-06	3.3e-07	1.14e-06	-4.2e-07	-4.7e-07	1.26e-06	0	1.38e-06	5.9e-07	7.2e-07	2.48e-06	6.6e-07	1.67e-06	5.9e-07	7e-08	1.53e-06	1e-06	1.58e-06	1.39e-06	1.1e-07	-6.2e-07	1.8e-07	4.5e-07	-9.5e-07	1.71e-06	1.14e-06	1.17e-06
8.69831	1.33e-06	1.09e-06	-1.1e-06	1.61e-06	8.2e-07	7.1e-07	-3.8e-07	-2.4e-07	1.71e-06	0	1.06e-06	3.9e-07	7e-07	2.31e-06	5.6e-07	1.81e-06	4.4e-07	0	9.6e-07	5.5e-07	1.03e-06	9.5e-07	3.3e-07	-4.5e-07	-1e-08	7.5e-07	-4.8e-07	1.92e-06	1.94e-06	1.21e-06
8.6981	1.38e-06	1.36e-06	-1.58e-06	1.27e-06	1.16e-06	2e-07	-2.6e-07	-1.2e-07	1.93e-06	0	8.6e-07	3e-07	9.5e-07	1.84e-06	5.9e-07	1.68e-06	1.6e-07	0	3.7e-07	1.4e-07	6.8e-07	5.5e-07	6.9e-07	-2.1e-07	7e-08	8.4e-07	3.7e-07	2.04e-06	2.35e-06	1.39e-06
8.69789	1.31e-06	1.41e-06	-1.55e-06	9e-07	1.28e-06	-9e-08	-4e-08	-1.1e-07	1.9e-06	0	7.3e-07	3.8e-07	1.49e-06	1.13e-06	8.6e-07	1.32e-06	-2e-08	3.8e-07	1.2e-07	-7e-08	6.5e-07	3.4e-07	9.9e-07	1.6e-07	4e-07	6.9e-07	1.14e-06	2.22e-06	2.16e-06	1.81e-06
8.69767	1.24e-06	1.34e-06	-1.11e-06	7e-07	1.17e-06	1e-08	2.1e-07	-1.2e-07	1.69e-06	0	5.1e-07	5.7e-07	2.13e-06	4.1e-07	1.36e-06	8.7e-07	5e-08	1.01e-06	2.8e-07	-7e-08	7.9e-07	3.3e-07	9.7e-07	6.1e-07	8.4e-07	4.5e-07	1.6e-06	2.45e-06	1.48e-06	2.29e-06
8.69746	1.17e-06	1.27e-06	-5.9e-07	7.7e-07	9.3e-07	3.6e-07	4.1e-07	-7e-08	1.48e-06	0	1.5e-07	6.7e-07	2.58e-06	4e-08	1.86e-06	4.8e-07	2.5e-07	1.3e-06	6.1e-07	8e-08	8.7e-07	4.7e-07	6.1e-07	1.01e-06	1.18e-06	2.9e-07	1.84e-06	2.38e-06	6.2e-07	2.52e-06
8.69725	9.7e-07	1.19e-06	-3.1e-07	1.06e-06	7.1e-07	6.6e-07	4.9e-07	-4e-08	1.37e-06	0	-1.3e-07	6.1e-07	2.7e-06	2.2e-07	2.1e-06	1.7e-07	3.2e-07	1.09e-06	7.8e-07	2.6e-07	7.9e-07	6.6e-07	1.8e-07	1.23e-06	1.25e-06	2.1e-07	1.99e-06	1.69e-06	-5e-08	2.37e-06
8.69703	6e-07	1e-06	-3.1e-07	1.36e-06	5.9e-07	6.7e-07	4.4e-07	-1.9e-07	1.38e-06	0	-6e-08	4.9e-07	2.57e-06	8e-07	2.02e-06	0	1.6e-07	5.7e-07	7.5e-07	4.6e-07	6.2e-07	8.5e-07	6e-08	1.26e-06	1.05e-06	6e-08	2.02e-06	5.4e-07	-3.1e-07	1.98e-06
8.69682	2e-07	6.3e-07	-4.3e-07	1.56e-06	5.6e-07	4.5e-07	3e-07	-5.3e-07	1.5e-06	0	4.8e-07	4.7e-07	2.4e-06	1.46e-06	1.8e-06	0	-1.3e-07	1.1e-07	6.6e-07	6.6e-07	5e-07	1.05e-06	4.4e-07	1.21e-06	7.1e-07	-1.9e-07	1.75e-06	-4.5e-07	-1.3e-07	1.53e-06
8.6966	1e-08	2.2e-07	-5.2e-07	1.67e-06	5e-07	2.4e-07	1.3e-07	-9e-07	1.64e-06	0	1.25e-06	6.1e-07	2.24e-06	1.93e-06	1.65e-06	0	-3.5e-07	1e-08	6.8e-07	8.4e-07	4.8e-07	1.22e-06	1.11e-06	1.15e-06	4.1e-07	-4.3e-07	1.16e-06	-7.9e-07	3.2e-07	1.13e-06
8.69639	1.8e-07	4e-08	-5.4e-07	1.74e-06	3.2e-07	2.4e-07	1e-08	-1.03e-06	1.66e-06	9e-08	1.83e-06	7.9e-07	2e-06	2.18e-06	1.63e-06	3.8e-07	-4.1e-07	2.4e-07	7.5e-07	9e-07	5.2e-07	1.29e-06	1.67e-06	1.08e-06	2.6e-07	-4.8e-07	4.9e-07	-5.6e-07	7.8e-07	8.2e-07
8.69618	5.5e-07	2.1e-07	-5.5e-07	1.73e-06	5e-08	4.9e-07	1e-08	-8.1e-07	1.37e-06	3.4e-07	1.94e-06	8.9e-07	1.54e-06	2.24e-06	1.67e-06	9.7e-07	-3e-07	5.8e-07	7.3e-07	7.6e-07	5.1e-07	1.15e-06	1.84e-06	9.6e-07	2.7e-07	-3.4e-07	1e-07	-2e-07	1.07e-06	7e-07
8.69596	7.9e-07	5.8e-07	-5.4e-07	1.56e-06	-1.8e-07	8.7e-07	1.7e-07	-3.9e-07	8.2e-07	6e-07	1.6e-06	8.1e-07	9.7e-07	2.08e-06	1.71e-06	1.43e-06	-2e-08	7.4e-07	5.6e-07	4.5e-07	4.7e-07	8.4e-07	1.61e-06	8e-07	3.8e-07	-2.1e-07	2e-07	1e-08	1.15e-06	9e-07
8.69575	7e-07	8.2e-07	-4.9e-07	1.25e-06	-2.7e-07	1.2e-06	4e-07	-5e-08	3.3e-07	7.9e-07	1.06e-06	5.8e-07	5.5e-07	1.68e-06	1.78e-06	1.45e-06	4.2e-07	7e-07	3.9e-07	1.1e-07	4.3e-07	5.1e-07	1.25e-06	7e-07	4.6e-07	-2.2e-07	6.6e-07	2.1e-07	1.09e-06	1.42e-06
8.69554	3.8e-07	7.3e-07	-3.7e-07	1e-06	-2.5e-07	1.28e-06	5.6e-07	-3e-08	2.8e-07	8.6e-07	6.3e-07	2.7e-07	4.5e-07	1.21e-06	1.92e-06	9.5e-07	9.1e-07	6.1e-07	3.2e-07	-8e-08	4.3e-07	3.2e-07	1.05e-06	7.4e-07	4e-07	-3.1e-07	1.14e-06	5.9e-07	9.6e-07	1.98e-06
8.69532	1.5e-07	4.1e-07	-2.7e-07	9.9e-07	-2.1e-07	1.04e-06	5.6e-07	-2.9e-07	8.1e-07	7.5e-07	4.4e-07	7e-08	5.4e-07	9.4e-07	2.02e-06	1.8e-07	1.22e-06	6.3e-07	3.2e-07	-7e-08	4.6e-07	3.2e-07	1.12e-06	8.4e-07	1.9e-07	-3.1e-07	1.38e-06	1.03e-06	8.4e-07	2.29e-06
8.69511	2.3e-07	1.8e-07	-3e-07	1.29e-06	-2e-07	6.1e-07	4.4e-07	-5.5e-07	1.64e-06	4.1e-07	4.2e-07	1e-07	5.4e-07	9.6e-07	1.93e-06	0	1.19e-06	6.6e-07	2.8e-07	3e-08	5.1e-07	4.3e-07	1.35e-06	8.1e-07	1e-07	-1.6e-07	1.36e-06	1.17e-06	7.7e-07	2.24e-06
8.69489	5.3e-07	2.6e-07	-5.1e-07	1.75e-06	-2e-07	2.7e-07	3.5e-07	-4.6e-07	2.25e-06	0	4.7e-07	3.8e-07	2.5e-07	1.08e-06	1.58e-06	0	9e-07	4.4e-07	2.2e-07	1.6e-07	5.9e-07	5.5e-07	1.48e-06	5.3e-07	4.3e-07	-2e-08	1.25e-06	9.3e-07	7.9e-07	1.96e-06
8.69468	7.7e-07	5.6e-07	-8.3e-07	2.11e-06	-1.7e-07	2.9e-07	3.7e-07	1.3e-07	2.27e-06	0	5.1e-07	7.5e-07	-2.1e-07	1.02e-06	1.13e-06	0	5.6e-07	0	2.3e-07	3.3e-07	7.5e-07	7.2e-07	1.31e-06	1.6e-07	1.19e-06	-6e-08	1.26e-06	6.1e-07	8.2e-07	1.62e-06
8.69447	7.5e-07	8e-07	-1.05e-06	2.18e-06	-1e-07	7.1e-07	4.4e-07	9.4e-07	1.66e-06	0	5.9e-07	1.01e-06	-5.5e-07	7.4e-07	9.1e-07	0	3.4e-07	0	4.5e-07	6.2e-07	9.7e-07	1e-06	8e-07	3e-08	1.97e-06	-2.5e-07	1.51e-06	6.3e-07	7.3e-07	1.33e-06
8.69425	5e-07	7.8e-07	-1.04e-06	1.95e-06	6e-08	1.29e-06	4.5e-07	1.47e-06	7.3e-07	7e-08	7.8e-07	1.1e-06	-5.7e-07	4.5e-07	1.14e-06	0	2.1e-07	0	9e-07	9.8e-07	1.13e-06	1.35e-06	1.5e-07	3e-07	2.2e-06	-3e-07	1.94e-06	1.03e-06	4.2e-07	1.14e-06
8.69404	2.7e-07	5.3e-07	-8.3e-07	1.63e-06	3.5e-07	1.7e-06	3.2e-07	1.37e-06	-1.3e-07	7.3e-07	1.07e-06	1.11e-06	-3.1e-07	3.4e-07	1.7e-06	0	7e-08	0	1.48e-06	1.24e-06	1.08e-06	1.61e-06	0	7.6e-07	1.78e-06	5e-08	2.34e-06	1.46e-06	2e-08	1.14e-06
8.69383	2.7e-07	3e-07	-6.1e-07	1.43e-06	7.6e-07	1.71e-06	1.1e-07	7.4e-07	-5.7e-07	1.2e-06	1.42e-06	1.16e-06	5e-08	4.6e-07	2.2e-06	0	-7e-08	0	2.01e-06	1.26e-06	7.5e-07	1.63e-06	0	1e-06	1.15e-06	7.4e-07	2.49e-06	1.56e-06	-2.5e-07	1.3e-06
8.69361	5.3e-07	3e-07	-4.9e-07	1.38e-06	1.15e-06	1.31e-06	-1e-07	-2e-08	-4.8e-07	1.22e-06	1.75e-06	1.25e-06	3.9e-07	6.9e-07	2.26e-06	0	-1e-08	0	2.22e-06	1.08e-06	2.3e-07	1.46e-06	0	8.2e-07	8.4e-07	1.39e-06	2.25e-06	1.33e-06	-2e-07	1.44e-06
8.6934	9e-07	5.6e-07	-4.4e-07	1.38e-06	1.28e-06	7.2e-07	-3.3e-07	-5.3e-07	-1e-08	8.6e-07	1.94e-06	1.29e-06	7.3e-07	9.5e-07	1.8e-06	0	3.8e-07	0	1.97e-06	9.1e-07	-2.5e-07	1.29e-06	1.5e-07	4.1e-07	9.9e-07	1.66e-06	1.78e-06	1.11e-06	1.2e-07	1.35e-06
8.69319	1.19e-06	9.3e-07	-3.7e-07	1.31e-06	1.06e-06	1.9e-07	-6.2e-07	-7.4e-07	5.5e-07	4.6e-07	1.96e-06	1.21e-06	1.15e-06	1.22e-06	1.08e-06	1.1e-07	9.6e-07	0	1.39e-06	9.5e-07	-4.9e-07	1.32e-06	7.4e-07	9e-08	1.28e-06	1.52e-06	1.36e-06	1.17e-06	4.7e-07	1.05e-06
8.69297	1.28e-06	1.22e-06	-2.7e-07	1.24e-06	6.2e-07	-1.6e-07	-9.1e-07	-8e-07	9.1e-07	3.7e-07	1.79e-06	1.1e-06	1.62e-06	1.43e-06	4.6e-07	1.5e-07	1.3e-06	1.9e-07	8.1e-07	1.18e-06	-4.7e-07	1.55e-06	1.19e-06	5e-08	1.33e-06	1.35e-06	1.21e-06	1.48e-06	6.6e-07	8e-07
8.69276	1.18e-06	1.3e-06	-2.5e-07	1.33e-06	2.1e-07	-3.6e-07	-1e-06	-8e-07	9.9e-07	6.1e-07	1.52e-06	1.1e-06	2.02e-06	1.45e-06	1.3e-07	2.4e-07	9.5e-07	4.1e-07	4.9e-07	1.45e-06	-3.2e-07	1.82e-06	1.3e-06	2.3e-07	1.12e-06	1.49e-06	1.38e-06	1.75e-06	6.2e-07	8.6e-07
8.69254	1.02e-06	1.21e-06	-3.4e-07	1.55e-06	5e-08	-5.6e-07	-8.2e-07	-6e-07	8.9e-07	8.9e-07	1.26e-06	1.27e-06	2.24e-06	1.12e-06	7e-08	3.8e-07	-1.2e-07	4.5e-07	3.7e-07	1.58e-06	-1.5e-07	1.95e-06	9.9e-07	3.8e-07	9.6e-07	1.98e-06	1.68e-06	1.68e-06	4.7e-07	1.15e-06
8.69233	9.6e-07	1.05e-06	-4.4e-07	1.67e-06	1.3e-07	-7.6e-07	-4.7e-07	-1e-07	7e-07	8.4e-07	1.05e-06	1.49e-06	2.25e-06	4.8e-07	1.8e-07	4.6e-07	-1.43e-06	2.9e-07	2.1e-07	1.46e-06	5e-08	1.84e-06	4e-07	3.3e-07	1.15e-06	2.45e-06	1.84e-06	1.26e-06	3.2e-07	1.39e-06
8.69212	1.08e-06	9.9e-07	-3.5e-07	1.45e-06	3.2e-07	-8e-07	-2e-07	5.2e-07	4.5e-07	3.5e-07	8.7e-07	1.56e-06	2.14e-06	-2.6e-07	4.6e-07	3.9e-07	-2.24e-06	8e-08	-7e-08	1.11e-06	3e-07	1.49e-06	0	1.2e-07	1.68e-06	2.53e-06	1.72e-06	6.8e-07	2.5e-07	1.39e-06
8.6919	1.25e-06	1.11e-06	-1.3e-07	8.8e-07	5.3e-07	-5.6e-07	-1.1e-07	8.2e-07	1.4e-07	0	6.7e-07	1.4e-06	1.93e-06	-8e-07	8.8e-07	2e-07	-2.08e-06	2e-08	-2.3e-07	6.6e-07	4.7e-07	1.05e-06	0	-3e-08	2.25e-06	2.12e-06	1.4e-06	2.1e-07	3e-07	1.26e-06
8.69169	1.26e-06	1.28e-06	-8e-08	3e-07	7.6e-07	-8e-08	-1.5e-07	5.4e-07	-1.1e-07	0	4.4e-07	1.11e-06	1.67e-06	-9.7e-07	1.36e-06	2e-08	-1.05e-06	1.3e-07	-6e-08	3.4e-07	4e-07	7.3e-07	0	7e-08	2.45e-06	1.42e-06	1.19e-06	5e-08	4.6e-07	1.22e-06
8.69148	1e-06	1.29e-06	-4e-07	6e-08	1.08e-06	4.2e-07	-1.9e-07	-7e-08	-1.3e-07	0	2.2e-07	8.7e-07	1.42e-06	-7.5e-07	1.74e-06	0	2.8e-07	3.1e-07	3.6e-07	3.6e-07	8e-08	7.5e-07	0	3.8e-07	2.16e-06	7.4e-07	1.38e-06	2.1e-07	7e-07	1.27e-06
8.69126	5.9e-07	1.02e-06	-8.9e-07	2.8e-07	1.41e-06	7.2e-07	-1.7e-07	-4.8e-07	1e-07	2.9e-07	5e-08	7.8e-07	1.34e-06	-2.4e-07	1.93e-06	0	1.3e-06	4.5e-07	7.5e-07	7.2e-07	-1.8e-07	1.1e-06	0	6.6e-07	1.63e-06	3.6e-07	1.95e-06	4.8e-07	9.5e-07	1.28e-06
8.69105	3.7e-07	6.2e-07	-1.13e-06	7.5e-07	1.62e-06	7.6e-07	-1.2e-07	-3.5e-07	4e-07	1.1e-06	-1e-07	7.8e-07	1.55e-06	3.8e-07	1.94e-06	0	1.68e-06	5.1e-07	9.7e-07	1.19e-06	-4e-08	1.56e-06	0	6.8e-07	1.31e-06	3.9e-07	2.58e-06	6.1e-07	1.11e-06	1.16e-06
8.69084	5.1e-07	4e-07	-8.3e-07	1.09e-06	1.57e-06	5.7e-07	-9e-08	7e-08	5.9e-07	1.61e-06	-2.3e-07	7.7e-07	1.99e-06	9.1e-07	1.76e-06	0	1.51e-06	5.3e-07	1.07e-06	1.48e-06	6e-07	1.84e-06	0	4.3e-07	1.41e-06	7.5e-07	2.91e-06	5.2e-07	1.1e-06	1e-06
8.69062	8.7e-07	5.4e-07	-2e-07	1.07e-06	1.3e-06	2.3e-07	-6e-08	2.9e-07	6.1e-07	1.65e-06	-2.7e-07	7e-07	2.39e-06	1.21e-06	1.33e-06	0	1.06e-06	6.1e-07	1.08e-06	1.42e-06	1.47e-06	1.79e-06	4e-08	1.7e-07	1.76e-06	1.26e-06	2.89e-06	4.3e-07	9.3e-07	9.9e-07
8.69041	1.09e-06	9e-07	2.8e-07	8.1e-07	1e-06	-1.3e-07	-2e-08	1.3e-07	6.1e-07	1.36e-06	-7e-08	6.5e-07	2.44e-06	1.22e-06	6.8e-07	3.6e-07	6.2e-07	7.4e-07	9e-07	1.12e-06	2.18e-06	1.5e-06	4.3e-07	1.6e-07	1.97e-06	1.72e-06	2.8e-06	6.9e-07	6.7e-07	1.13e-06
8.69019	9.6e-07	1.12e-06	2.9e-07	6.6e-07	8.4e-07	-3.2e-07	4e-08	-1.3e-07	6.8e-07	1.06e-06	3.9e-07	6.9e-07	2.06e-06	1.07e-06	3e-08	8.5e-07	3.5e-07	8.8e-07	4.2e-07	8.5e-07	2.5e-06	1.23e-06	8.9e-07	4.6e-07	1.9e-06	2.03e-06	2.9e-06	1.37e-06	4e-07	1.22e-06
8.68998	6.1e-07	9.9e-07	-1.4e-07	8.7e-07	8.9e-07	-1.7e-07	1.5e-07	-7e-08	8e-07	9.5e-07	9.6e-07	8.2e-07	1.38e-06	1.07e-06	0	1.18e-06	2.4e-07	9.2e-07	-2e-07	7.7e-07	2.46e-06	1.15e-06	1.25e-06	8.7e-07	1.68e-06	2.16e-06	3.11e-06	2.1e-06	1.4e-07	1.11e-06
8.68977	3.8e-07	6.4e-07	-6.9e-07	1.32e-06	1.02e-06	3.1e-07	3e-07	4.2e-07	8.3e-07	1e-06	1.38e-06	1e-06	6.8e-07	1.38e-06	0	1.11e-06	1.9e-07	8.2e-07	-5.7e-07	8.8e-07	2.22e-06	1.26e-06	1.35e-06	1.11e-06	1.51e-06	2.1e-06	3.13e-06	2.34e-06	-1e-07	8e-07
8.68955	4.8e-07	4.1e-07	-1.06e-06	1.66e-06	1.03e-06	9.1e-07	4.3e-07	1.08e-06	7.6e-07	1.05e-06	1.51e-06	1.27e-06	2e-07	1.92e-06	4.6e-07	6.4e-07	1e-07	6.5e-07	-3.8e-07	1.03e-06	1.89e-06	1.41e-06	1.18e-06	9.6e-07	1.39e-06	1.85e-06	2.74e-06	1.92e-06	-2.7e-07	4.6e-07
8.68934	8.7e-07	5.1e-07	-1.11e-06	1.6e-06	8.5e-07	1.42e-06	5.3e-07	1.6e-06	6.4e-07	1.01e-06	1.41e-06	1.69e-06	9e-08	2.36e-06	1.19e-06	0	-6e-08	5.3e-07	3.3e-07	1.1e-06	1.48e-06	1.48e-06	8.8e-07	4.9e-07	1.23e-06	1.5e-06	2e-06	1.19e-06	-2.9e-07	2.9e-07
8.68913	1.38e-06	9e-07	-8.7e-07	1.26e-06	5.1e-07	1.72e-06	6.1e-07	1.85e-06	5.8e-07	9.3e-07	1.29e-06	2.18e-06	3.8e-07	2.41e-06	1.82e-06	0	-1.8e-07	5.2e-07	1.27e-06	1.08e-06	9.5e-07	1.46e-06	6.5e-07	-7e-08	9.8e-07	1.23e-06	1.26e-06	7.1e-07	-1.7e-07	4e-07
8.68891	1.82e-06	1.41e-06	-5e-07	9.7e-07	1.6e-07	1.84e-06	7.4e-07	1.85e-06	6.7e-07	8.6e-07	1.28e-06	2.55e-06	9.1e-07	2.04e-06	2.14e-06	0	-1.4e-07	5.3e-07	2.07e-06	1.07e-06	2.8e-07	1.45e-06	5.6e-07	-4.6e-07	7.7e-07	1.14e-06	7.9e-07	7.6e-07	-5e-08	7.9e-07
8.6887	2.1e-06	1.85e-06	-1.7e-07	9.8e-07	-1.2e-07	1.83e-06	9.1e-07	1.67e-06	9.6e-07	7.3e-07	1.37e-06	2.57e-06	1.44e-06	1.46e-06	2.02e-06	0	1.3e-07	4e-07	2.47e-06	1.14e-06	-4.3e-07	1.52e-06	6.4e-07	-6.5e-07	7.2e-07	1.17e-06	6.2e-07	1.13e-06	-9e-08	1.36e-06
8.68849	2.16e-06	2.13e-06	3e-08	1.21e-06	-2.9e-07	1.68e-06	9.7e-07	1.42e-06	1.47e-06	4.5e-07	1.42e-06	2.25e-06	1.76e-06	9.3e-07	1.45e-06	0	5.1e-07	9e-08	2.38e-06	1.29e-06	-9.8e-07	1.66e-06	9.1e-07	-7.8e-07	7.8e-07	1.18e-06	5.3e-07	1.42e-06	-3e-07	1.94e-06
8.68827	1.98e-06	2.19e-06	1.1e-07	1.45e-06	-3.1e-07	1.4e-06	7.7e-07	1.22e-06	2.12e-06	8e-08	1.31e-06	1.77e-06	1.84e-06	6.5e-07	6.2e-07	0	7.7e-07	0	1.89e-06	1.46e-06	-1.18e-06	1.83e-06	1.28e-06	-9.8e-07	8.5e-07	1.2e-06	3.2e-07	1.43e-06	-4.8e-07	2.36e-06
8.68806	1.59e-06	2.01e-06	6e-08	1.56e-06	-1.8e-07	1.04e-06	2.9e-07	1.07e-06	2.65e-06	0	1.05e-06	1.41e-06	1.8e-06	6.7e-07	0	0	7.7e-07	0	1.28e-06	1.64e-06	-9.9e-07	2.01e-06	1.54e-06	-1.18e-06	8.3e-07	1.35e-06	5e-08	1.24e-06	-4e-07	2.54e-06
8.68784	1.11e-06	1.61e-06	-1e-07	1.6e-06	7e-08	7e-07	-2.3e-07	8.6e-07	2.77e-06	0	7.8e-07	1.27e-06	1.76e-06	9.2e-07	0	0	6e-07	0	8.2e-07	1.86e-06	-4.8e-07	2.22e-06	1.47e-06	-1.16e-06	6.9e-07	1.68e-06	-7e-08	1.03e-06	-3e-08	2.51e-06
8.68763	7.4e-07	1.14e-06	-3.2e-07	1.71e-06	3.4e-07	4.6e-07	-5.3e-07	5e-07	2.37e-06	1.7e-07	5.9e-07	1.32e-06	1.68e-06	1.25e-06	0	0	4.9e-07	3.6e-07	6.2e-07	2.08e-06	2.4e-07	2.44e-06	1.08e-06	-7.6e-07	4.9e-07	2.02e-06	1.7e-07	8.5e-07	4.3e-07	2.36e-06
8.68742	6e-07	7.7e-07	-4.9e-07	1.91e-06	5.2e-07	4.1e-07	-4.8e-07	1.2e-07	1.66e-06	7e-07	5.3e-07	1.44e-06	1.39e-06	1.51e-06	0	0	6.2e-07	4.4e-07	5.8e-07	2.17e-06	1.02e-06	2.53e-06	6.9e-07	0	3.3e-07	2.16e-06	6.9e-07	5.7e-07	7e-07	2.19e-06
8.6872	6.5e-07	6.2e-07	-4.8e-07	2.09e-06	5.9e-07	5.3e-07	-1.6e-07	-4e-08	1.06e-06	1.17e-06	5.7e-07	1.6e-06	8.6e-07	1.7e-06	5.2e-07	4e-08	9.2e-07	6e-08	5.2e-07	1.98e-06	1.62e-06	2.35e-06	5.4e-07	8.4e-07	2.9e-07	2.16e-06	1.29e-06	1.7e-07	7e-07	1.97e-06
8.68699	7.4e-07	6.7e-07	-3e-07	2.11e-06	6.1e-07	7.5e-07	2.4e-07	1.6e-07	8.9e-07	1.38e-06	6.7e-07	1.78e-06	3.6e-07	1.84e-06	1.22e-06	7.3e-07	1.16e-06	0	4.2e-07	1.53e-06	1.83e-06	1.92e-06	5.8e-07	1.43e-06	3.6e-07	2.21e-06	1.83e-06	-2.1e-07	5e-07	1.63e-06
8.68678	7.4e-07	7.7e-07	-9e-08	1.95e-06	6.5e-07	9e-07	5.5e-07	6.2e-07	1.12e-06	1.28e-06	8.3e-07	1.92e-06	2.6e-07	1.91e-06	1.75e-06	1.56e-06	1.15e-06	0	3.9e-07	1.01e-06	1.6e-06	1.4e-06	5.6e-07	1.55e-06	4.4e-07	2.39e-06	2.26e-06	-3.4e-07	2.7e-07	1.09e-06
8.68656	6.1e-07	7.7e-07	-6e-08	1.71e-06	7.5e-07	9.8e-07	6.9e-07	1.18e-06	1.4e-06	1.04e-06	1.05e-06	1.93e-06	7.1e-07	1.76e-06	1.82e-06	2.25e-06	8.8e-07	0	5.1e-07	6.4e-07	1.19e-06	1.04e-06	3.7e-07	1.23e-06	3.6e-07	2.47e-06	2.53e-06	-2.2e-07	1e-07	4.4e-07
8.68635	4.3e-07	6.3e-07	-2.5e-07	1.49e-06	8.8e-07	1.14e-06	7.7e-07	1.72e-06	1.45e-06	9.1e-07	1.28e-06	1.76e-06	1.44e-06	1.32e-06	1.38e-06	2.6e-06	4.7e-07	0	7.6e-07	5.2e-07	9.2e-07	9.2e-07	1.3e-07	7.1e-07	1.6e-07	2.17e-06	2.51e-06	-1.5e-07	-1e-08	-2e-08
8.68613	3e-07	4.6e-07	-5.6e-07	1.33e-06	1.03e-06	1.54e-06	8.8e-07	2.11e-06	1.27e-06	1e-06	1.43e-06	1.48e-06	1.94e-06	8.2e-07	7.3e-07	2.5e-06	4e-08	0	1.02e-06	5.7e-07	8.9e-07	9.6e-07	4e-08	2.9e-07	-4e-08	1.54e-06	2.2e-06	-4e-07	-1e-07	-7e-08
8.68592	2.3e-07	3.3e-07	-8.1e-07	1.21e-06	1.2e-06	2.12e-06	1.04e-06	2.19e-06	1.08e-06	1.2e-06	1.41e-06	1.25e-06	1.91e-06	5.9e-07	3.1e-07	2.01e-06	-3.2e-07	0	1.19e-06	6.6e-07	9.4e-07	1.05e-06	1.3e-07	1e-07	-1.5e-07	9.6e-07	1.74e-06	-8.6e-07	-1.6e-07	2.7e-07
8.68571	2e-07	2.6e-07	-9.2e-07	1.15e-06	1.35e-06	2.53e-06	1.12e-06	1.79e-06	1.03e-06	1.25e-06	1.24e-06	1.15e-06	1.45e-06	7.8e-07	3.3e-07	1.38e-06	-5.3e-07	1e-08	1.24e-06	7.2e-07	8.7e-07	1.11e-06	3e-07	1e-07	-2.7e-07	8.4e-07	1.32e-06	-1.14e-06	-1.2e-07	7.3e-07
8.68549	2.1e-07	2.3e-07	-8.9e-07	1.2e-06	1.43e-06	2.48e-06	1.04e-06	9.8e-07	1.08e-06	1.04e-06	1.03e-06	1.13e-06	9.2e-07	1.14e-06	6.4e-07	9.1e-07	-5.7e-07	1.9e-07	1.18e-06	7.2e-07	7e-07	1.11e-06	4.9e-07	2.1e-07	-5.7e-07	1.14e-06	1.03e-06	-9e-07	1e-08	1.04e-06
8.68528	3.4e-07	2.4e-07	-7.6e-07	1.34e-06	1.33e-06	1.98e-06	9.1e-07	1.3e-07	1.15e-06	7.3e-07	9.5e-07	1.08e-06	5.9e-07	1.3e-06	9.4e-07	7.8e-07	-5.4e-07	2.9e-07	1.1e-06	6.6e-07	6.2e-07	1.06e-06	7.2e-07	4e-07	-1.04e-06	1.43e-06	8.1e-07	-2.7e-07	1.9e-07	1.19e-06
8.68507	6.2e-07	3.7e-07	-4.8e-07	1.45e-06	1.03e-06	1.32e-06	9.3e-07	-3.6e-07	1.26e-06	5.9e-07	1.03e-06	9.2e-07	5e-07	1.1e-06	1.01e-06	9.2e-07	-6.1e-07	3.5e-07	1.11e-06	5.5e-07	7.2e-07	9.5e-07	1.02e-06	6.4e-07	-1.38e-06	1.26e-06	6.3e-07	3.5e-07	3.9e-07	1.32e-06
8.68485	1e-06	6.6e-07	-7e-08	1.38e-06	6.6e-07	8.2e-07	1.16e-06	-3.1e-07	1.46e-06	7e-07	1.18e-06	7.3e-07	5.6e-07	7.5e-07	8.2e-07	1.13e-06	-8.3e-07	3.8e-07	1.26e-06	4.3e-07	9e-07	8.2e-07	1.28e-06	8.5e-07	-1.18e-06	6.2e-07	5.2e-07	6.1e-07	6.4e-07	1.55e-06
8.68464	1.3e-06	1.03e-06	3.3e-07	1.13e-06	4e-07	5.6e-07	1.39e-06	1.6e-07	1.67e-06	8.5e-07	1.18e-06	6.3e-07	7.7e-07	5.2e-07	4.6e-07	1.28e-06	-1e-06	3.5e-07	1.45e-06	3.5e-07	1.01e-06	7.4e-07	1.39e-06	9.2e-07	-3.2e-07	-7e-08	5.6e-07	5.6e-07	9.2e-07	1.82e-06
8.68443	1.38e-06	1.33e-06	4.7e-07	8.9e-07	3.4e-07	4.6e-07	1.38e-06	8.2e-07	1.68e-06	8.3e-07	9.1e-07	7.1e-07	1.15e-06	5e-07	1e-07	1.34e-06	-8.3e-07	2.6e-07	1.43e-06	3.7e-07	1.01e-06	7.6e-07	1.35e-06	8.3e-07	9.5e-07	-3.3e-07	7.9e-07	4.6e-07	1.09e-06	2e-06
8.68421	1.15e-06	1.4e-06	2.6e-07	8.3e-07	4e-07	4.4e-07	1.03e-06	1.41e-06	1.43e-06	6.9e-07	4.8e-07	9.6e-07	1.68e-06	5.8e-07	0	1.29e-06	-2.4e-07	1.9e-07	1.06e-06	4.6e-07	9.9e-07	8.5e-07	1.26e-06	6.3e-07	2.13e-06	-2e-08	1.21e-06	4.9e-07	1.02e-06	2.09e-06
8.684	6.5e-07	1.17e-06	-8e-08	1.02e-06	4.2e-07	4.8e-07	4.6e-07	1.72e-06	1.09e-06	7e-07	1.5e-07	1.28e-06	2.24e-06	6e-07	0	1.05e-06	4.4e-07	2.9e-07	4.8e-07	5.7e-07	1.03e-06	9.6e-07	1.11e-06	3.9e-07	2.86e-06	5.5e-07	1.73e-06	6e-07	7.1e-07	2.18e-06
8.68378	4e-08	6.8e-07	-1.8e-07	1.28e-06	3.2e-07	5.6e-07	-5e-08	1.58e-06	9.8e-07	1.09e-06	1.3e-07	1.53e-06	2.66e-06	5.8e-07	2.3e-07	6.3e-07	7.4e-07	6.1e-07	3e-08	6.5e-07	1.12e-06	1.03e-06	8.3e-07	1.9e-07	3.1e-06	9.7e-07	2.15e-06	6.8e-07	3.7e-07	2.33e-06
8.68357	-4.4e-07	7e-08	1.3e-07	1.41e-06	2e-07	6.1e-07	-2.1e-07	1.06e-06	1.16e-06	1.68e-06	4.1e-07	1.63e-06	2.81e-06	6.4e-07	5.3e-07	2.1e-07	4.5e-07	1.02e-06	-3e-08	6.5e-07	1.17e-06	1.04e-06	3.7e-07	1.1e-07	3.03e-06	1.13e-06	2.27e-06	7e-07	2.3e-07	2.51e-06
8.68336	-5.6e-07	0	6.3e-07	1.32e-06	2.5e-07	5.1e-07	1.3e-07	4.4e-07	1.46e-06	2.05e-06	7.9e-07	1.59e-06	2.63e-06	8.5e-07	9e-07	5e-08	-1.7e-07	1.2e-06	2.9e-07	5.6e-07	1.1e-06	9.5e-07	0	2.8e-07	2.84e-06	1.25e-06	2.03e-06	7.1e-07	3.4e-07	2.59e-06
8.68314	-2.4e-07	0	9.2e-07	1.08e-06	5.5e-07	2.8e-07	8.6e-07	9e-08	1.65e-06	1.96e-06	1.11e-06	1.52e-06	2.15e-06	1.08e-06	1.37e-06	2.2e-07	-6.3e-07	9.1e-07	7.3e-07	4.1e-07	9.4e-07	8e-07	0	7.4e-07	2.57e-06	1.6e-06	1.61e-06	7.4e-07	5.7e-07	2.48e-06
8.68293	4e-07	0	7.2e-07	8.6e-07	9.7e-07	8e-08	1.61e-06	1.7e-07	1.67e-06	1.55e-06	1.38e-06	1.62e-06	1.52e-06	1.09e-06	1.93e-06	5.7e-07	-6.4e-07	2.5e-07	1.04e-06	2.9e-07	7.3e-07	6.8e-07	0	1.37e-06	2.18e-06	2.11e-06	1.2e-06	7.7e-07	7.8e-07	2.18e-06
8.68272	1.1e-06	4.3e-07	9e-08	7.8e-07	1.28e-06	8e-08	1.9e-06	5e-07	1.62e-06	1.2e-06	1.69e-06	1.94e-06	1.03e-06	7.5e-07	2.38e-06	9.2e-07	-3.8e-07	0	1.14e-06	3.2e-07	5.5e-07	7.1e-07	3.5e-07	1.85e-06	1.75e-06	2.42e-06	8.4e-07	6.8e-07	9.4e-07	1.78e-06
8.6825	1.65e-06	1.13e-06	-6.7e-07	8.6e-07	1.28e-06	3.3e-07	1.6e-06	6.8e-07	1.57e-06	1.07e-06	2.01e-06	2.31e-06	8.8e-07	2.9e-07	2.51e-06	1.23e-06	-2.3e-07	0	1.09e-06	5.5e-07	4.1e-07	9.3e-07	9.2e-07	1.91e-06	1.41e-06	2.17e-06	4.7e-07	4e-07	1.06e-06	1.44e-06
8.68229	1.98e-06	1.68e-06	-1.24e-06	1.01e-06	1e-06	7.1e-07	1.02e-06	4.1e-07	1.46e-06	9.8e-07	2.21e-06	2.4e-06	1.06e-06	1.3e-07	2.29e-06	1.47e-06	-3.7e-07	0	9.8e-07	8.7e-07	2.9e-07	1.25e-06	1.31e-06	1.54e-06	1.29e-06	1.47e-06	1.3e-07	1e-08	1.1e-06	1.28e-06
8.68208	2.11e-06	2.01e-06	-1.41e-06	1.22e-06	6.7e-07	1.04e-06	7.1e-07	-2.9e-07	1.23e-06	6.6e-07	2.13e-06	2.06e-06	1.26e-06	4.9e-07	1.89e-06	1.55e-06	-6.2e-07	0	8.7e-07	1.12e-06	2e-07	1.5e-06	1.42e-06	1.03e-06	1.34e-06	8e-07	-7e-08	-2.8e-07	9.8e-07	1.28e-06
8.68186	2.12e-06	2.14e-06	-1.17e-06	1.51e-06	4.7e-07	1.21e-06	9.2e-07	-1.1e-06	9.8e-07	9e-08	1.81e-06	1.46e-06	1.19e-06	1.18e-06	1.53e-06	1.32e-06	-7e-07	2.1e-07	8.2e-07	1.16e-06	2.3e-07	1.53e-06	1.33e-06	8e-07	1.45e-06	5.9e-07	-7e-08	-2.1e-07	7.3e-07	1.39e-06
8.68165	2.07e-06	2.15e-06	-6.7e-07	1.93e-06	4.4e-07	1.28e-06	1.44e-06	-1.55e-06	9.6e-07	0	1.37e-06	9.9e-07	7.8e-07	1.73e-06	1.33e-06	7.8e-07	-4.6e-07	4.4e-07	8.7e-07	9.9e-07	4.5e-07	1.37e-06	1.17e-06	1.08e-06	1.58e-06	8.8e-07	2e-08	2.4e-07	5.1e-07	1.52e-06
8.68143	2.01e-06	2.1e-06	-1.6e-07	2.38e-06	4.1e-07	1.37e-06	1.78e-06	-1.4e-06	1.32e-06	0	9.4e-07	9e-07	2.5e-07	1.86e-06	1.33e-06	1.3e-07	-8e-08	4.9e-07	1.06e-06	7.6e-07	8e-07	1.15e-06	1.07e-06	1.74e-06	1.8e-06	1.28e-06	8e-08	8.5e-07	4.3e-07	1.62e-06
8.68122	1.95e-06	2.04e-06	1.5e-07	2.69e-06	3e-07	1.52e-06	1.58e-06	-7.5e-07	1.91e-06	0	5.5e-07	1.1e-06	-1.6e-07	1.67e-06	1.51e-06	0	2.4e-07	4.1e-07	1.24e-06	6e-07	1.07e-06	9.8e-07	1.04e-06	2.31e-06	2.09e-06	1.33e-06	9e-08	1.25e-06	4.4e-07	1.64e-06
8.68101	1.8e-06	1.97e-06	1.9e-07	2.7e-06	1.8e-07	1.62e-06	8.5e-07	-6e-08	2.36e-06	3.3e-07	1.9e-07	1.27e-06	-3.6e-07	1.47e-06	1.76e-06	0	4.4e-07	2.7e-07	1.26e-06	5.2e-07	1.13e-06	9.1e-07	1.02e-06	2.38e-06	2.24e-06	8.5e-07	1.8e-07	1.28e-06	4.1e-07	1.55e-06
8.68079	1.47e-06	1.82e-06	1e-08	2.37e-06	2.1e-07	1.48e-06	-7e-08	2.4e-07	2.33e-06	8e-07	-1.4e-07	1.22e-06	-4.3e-07	1.37e-06	1.86e-06	1.2e-07	6.6e-07	1.4e-07	1.07e-06	4.7e-07	9.9e-07	8.5e-07	9.1e-07	1.84e-06	2.01e-06	5e-08	4e-07	1.13e-06	2.8e-07	1.42e-06
8.68058	9.5e-07	1.49e-06	-2.9e-07	1.86e-06	3.7e-07	1.07e-06	-8.1e-07	3e-08	1.81e-06	1.12e-06	-3.9e-07	1e-06	-4.4e-07	1.26e-06	1.57e-06	9.4e-07	1.05e-06	7e-08	8e-07	4e-07	8e-07	7.9e-07	7.2e-07	9.5e-07	1.42e-06	-6.1e-07	6.4e-07	1.11e-06	1e-07	1.44e-06
8.68037	3.6e-07	9.7e-07	-6.1e-07	1.35e-06	5.2e-07	4.9e-07	-1.12e-06	-4.2e-07	1.14e-06	1.26e-06	-5e-07	7.2e-07	-3.2e-07	1.04e-06	8.8e-07	1.73e-06	1.58e-06	4e-08	6.5e-07	3.7e-07	6.6e-07	7.6e-07	5.9e-07	1.1e-07	7.8e-07	-7.6e-07	7.5e-07	1.31e-06	-5e-08	1.73e-06
8.68015	-1e-07	3.9e-07	-8e-07	9.9e-07	5.9e-07	-7e-08	-1.01e-06	-7e-07	7e-07	1.23e-06	-4.6e-07	4.8e-07	6e-08	8.5e-07	1.1e-07	2.07e-06	2.05e-06	0	6.7e-07	4.6e-07	5.9e-07	8.5e-07	6.4e-07	-3.8e-07	3.7e-07	-3.9e-07	6.1e-07	1.52e-06	-1.4e-07	2.24e-06
8.67994	-3.1e-07	0	-7.6e-07	8.4e-07	6.9e-07	-4.6e-07	-6.7e-07	-6.2e-07	6.6e-07	1.08e-06	-2.7e-07	2.9e-07	7e-07	8.7e-07	0	1.72e-06	2.23e-06	0	7.2e-07	6.4e-07	5.5e-07	1.02e-06	8.5e-07	-4.8e-07	2.1e-07	1e-07	2.6e-07	1.44e-06	-1.5e-07	2.71e-06
8.67972	-2.5e-07	0	-5e-07	8.9e-07	9.1e-07	-6e-07	-3.1e-07	-2.8e-07	9.2e-07	8.9e-07	3e-08	2.1e-07	1.39e-06	1.15e-06	0	8.8e-07	2.07e-06	0	6.9e-07	7.6e-07	5.5e-07	1.14e-06	1.07e-06	-2.9e-07	1.2e-07	2.9e-07	-1.8e-07	1.06e-06	-5e-08	2.88e-06
8.67951	2e-08	0	-2.1e-07	1.07e-06	1.14e-06	-5.2e-07	-4e-08	6e-08	1.26e-06	7.8e-07	3.8e-07	2.7e-07	1.77e-06	1.49e-06	3.8e-07	8e-08	1.73e-06	0	6.6e-07	6.8e-07	6.1e-07	1.06e-06	1.2e-06	5e-08	4e-08	1.4e-07	-5.7e-07	6.1e-07	1.3e-07	2.65e-06
8.6793	3.6e-07	5e-08	-1.2e-07	1.26e-06	1.14e-06	-3e-07	2.2e-07	2.2e-07	1.48e-06	7.7e-07	6.7e-07	5e-07	1.66e-06	1.7e-06	9.9e-07	0	1.4e-06	0	8.4e-07	4.8e-07	6.9e-07	8.7e-07	1.23e-06	4.4e-07	1.5e-07	5e-08	-7.8e-07	3.9e-07	3.3e-07	2.11e-06
8.67908	6.5e-07	3.9e-07	-2.4e-07	1.4e-06	8.8e-07	-4e-08	5.4e-07	1.7e-07	1.53e-06	8.2e-07	8.1e-07	8.4e-07	1.21e-06	1.69e-06	1.46e-06	5e-08	1.15e-06	0	1.34e-06	3.9e-07	7.3e-07	7.7e-07	1.23e-06	7.9e-07	5.9e-07	4.3e-07	-7.2e-07	5.6e-07	4.4e-07	1.48e-06
8.67887	8.1e-07	6.8e-07	-4e-07	1.5e-06	5.7e-07	1.7e-07	9.5e-07	3e-08	1.44e-06	9.1e-07	8.3e-07	1.24e-06	7.3e-07	1.52e-06	1.8e-06	6e-07	9.5e-07	0	1.99e-06	5.7e-07	7.3e-07	9.5e-07	1.21e-06	1.05e-06	1.23e-06	1.2e-06	-2.9e-07	1.08e-06	4.4e-07	9.4e-07
8.67866	8.4e-07	8.4e-07	-4.1e-07	1.63e-06	4.1e-07	3.3e-07	1.31e-06	0	1.25e-06	1.07e-06	8.4e-07	1.6e-06	4.7e-07	1.31e-06	2.06e-06	1.09e-06	7.8e-07	0	2.47e-06	9.8e-07	7.3e-07	1.35e-06	1.15e-06	1.14e-06	1.75e-06	1.76e-06	4.3e-07	1.81e-06	4.2e-07	6.2e-07
8.67844	8.6e-07	8.7e-07	-2.9e-07	1.82e-06	4.2e-07	4.9e-07	1.43e-06	2.2e-07	9.5e-07	1.34e-06	9.5e-07	1.83e-06	4e-07	1.09e-06	2.26e-06	1.38e-06	6.9e-07	0	2.59e-06	1.39e-06	8.1e-07	1.75e-06	1.04e-06	9.9e-07	1.89e-06	1.59e-06	1.18e-06	2.49e-06	4.7e-07	5.7e-07
8.67823	8.9e-07	8.9e-07	-1.6e-07	1.92e-06	4.3e-07	7e-07	1.24e-06	6.2e-07	5.1e-07	1.65e-06	1.15e-06	1.76e-06	3.3e-07	8.8e-07	2.34e-06	1.48e-06	7.3e-07	0	2.36e-06	1.6e-06	8.8e-07	1.96e-06	9.5e-07	6.4e-07	1.66e-06	7e-07	1.6e-06	2.84e-06	5.9e-07	7.6e-07
8.67802	8.5e-07	9.2e-07	-1.3e-07	1.79e-06	3.8e-07	9.5e-07	8.3e-07	9.7e-07	0	1.83e-06	1.32e-06	1.41e-06	1.4e-07	6.8e-07	2.24e-06	1.49e-06	8.1e-07	7.4e-07	1.96e-06	1.62e-06	8.7e-07	1.98e-06	9.7e-07	2e-07	1.25e-06	-3.5e-07	1.48e-06	2.63e-06	6.8e-07	1.09e-06
8.6778	5.6e-07	8.7e-07	-1.6e-07	1.32e-06	3.4e-07	1.17e-06	3.8e-07	1e-06	-4.3e-07	1.75e-06	1.32e-06	9.8e-07	-5e-08	5.4e-07	1.99e-06	1.46e-06	7.6e-07	1.36e-06	1.6e-06	1.57e-06	7.7e-07	1.93e-06	1.11e-06	-1.7e-07	8.3e-07	-9.1e-07	9.4e-07	1.91e-06	6.7e-07	1.37e-06
8.67759	5e-08	5.9e-07	-1.9e-07	6.6e-07	3.5e-07	1.22e-06	5e-08	6.9e-07	-6.6e-07	1.46e-06	1.14e-06	7.4e-07	1e-08	5.9e-07	1.62e-06	1.36e-06	5.4e-07	1.58e-06	1.41e-06	1.58e-06	6.6e-07	1.95e-06	1.27e-06	-3e-07	5.9e-07	-7.2e-07	3.3e-07	1.05e-06	6e-07	1.46e-06
8.67737	-4.7e-07	7e-08	-2.5e-07	1e-07	3.8e-07	9.9e-07	-1.4e-07	3e-07	-6.6e-07	1.16e-06	8.9e-07	8.5e-07	4.5e-07	8.6e-07	1.19e-06	1.16e-06	2.7e-07	1.56e-06	1.41e-06	1.66e-06	6.2e-07	2.02e-06	1.31e-06	-1.4e-07	6.1e-07	0	-1.2e-07	5.5e-07	5.7e-07	1.34e-06
8.67716	-7.1e-07	0	-4.3e-07	-9e-08	3.7e-07	4.2e-07	-1.9e-07	1e-07	-5.5e-07	1.03e-06	7.1e-07	1.15e-06	1.17e-06	1.19e-06	8.3e-07	8.9e-07	2.1e-07	1.53e-06	1.54e-06	1.74e-06	6.5e-07	2.1e-06	1.21e-06	2.5e-07	8.3e-07	8.3e-07	-3.5e-07	7.5e-07	7.1e-07	1.14e-06
8.67695	-5.5e-07	0	-7.5e-07	1.5e-07	3e-07	-3.3e-07	-1.1e-07	1.5e-07	-4.4e-07	1.11e-06	6.8e-07	1.36e-06	1.87e-06	1.34e-06	7.1e-07	6.4e-07	4.6e-07	1.53e-06	1.71e-06	1.76e-06	7.1e-07	2.12e-06	9.8e-07	6.8e-07	1.04e-06	1.42e-06	-3.6e-07	1.57e-06	9.9e-07	1.06e-06
8.67673	-1.4e-07	0	-1.03e-06	6.2e-07	2.2e-07	-9.5e-07	1.3e-07	2.4e-07	-3.6e-07	1.2e-06	7.6e-07	1.29e-06	2.31e-06	1.23e-06	9e-07	5.6e-07	8.8e-07	1.45e-06	1.87e-06	1.71e-06	8.5e-07	2.08e-06	6.9e-07	9.7e-07	1.07e-06	1.66e-06	-9e-08	2.61e-06	1.29e-06	1.13e-06
8.67652	3.2e-07	0	-1.08e-06	1.04e-06	1.3e-07	-1.06e-06	4.8e-07	1.6e-07	-2.3e-07	1.11e-06	8.5e-07	1.01e-06	2.45e-06	1.09e-06	1.31e-06	6.9e-07	1.18e-06	1.23e-06	2.02e-06	1.65e-06	1.13e-06	2.02e-06	3.7e-07	1.09e-06	9.6e-07	1.61e-06	5e-07	3.42e-06	1.49e-06	1.26e-06
8.67631	7.1e-07	3.5e-07	-8.5e-07	1.22e-06	-1e-08	-5.5e-07	7.9e-07	-7e-08	3e-08	7.8e-07	8.3e-07	8.1e-07	2.42e-06	1.26e-06	1.7e-06	9.9e-07	1.19e-06	9.1e-07	2.14e-06	1.59e-06	1.46e-06	1.96e-06	3e-08	1.17e-06	8.9e-07	1.37e-06	1.2e-06	3.77e-06	1.61e-06	1.33e-06
8.67609	1.04e-06	7.4e-07	-5.2e-07	1.16e-06	-1.9e-07	3.4e-07	1e-06	-2.2e-07	4.5e-07	3.6e-07	6.7e-07	9e-07	2.37e-06	1.84e-06	1.92e-06	1.32e-06	9.4e-07	6.3e-07	2.2e-06	1.52e-06	1.64e-06	1.89e-06	0	1.38e-06	9.2e-07	1.04e-06	1.62e-06	3.65e-06	1.7e-06	1.38e-06
8.67588	1.33e-06	1.07e-06	-2.8e-07	9.9e-07	-3.9e-07	1.19e-06	1.14e-06	-1.3e-07	9.5e-07	1.2e-07	4.4e-07	1.24e-06	2.32e-06	2.53e-06	1.94e-06	1.55e-06	6.2e-07	4.5e-07	2.13e-06	1.37e-06	1.52e-06	1.75e-06	0	1.76e-06	1.01e-06	7.1e-07	1.42e-06	3.22e-06	1.8e-06	1.57e-06
8.67567	1.5e-06	1.36e-06	-2.5e-07	8.3e-07	-6.1e-07	1.63e-06	1.27e-06	1.6e-07	1.38e-06	2e-07	2.3e-07	1.58e-06	2.18e-06	2.88e-06	1.86e-06	1.58e-06	3.7e-07	4.2e-07	1.92e-06	1.13e-06	1.18e-06	1.52e-06	0	2.15e-06	1.07e-06	5.2e-07	6.1e-07	2.61e-06	1.8e-06	1.98e-06
8.67545	1.49e-06	1.53e-06	-4e-07	7.2e-07	-8.2e-07	1.58e-06	1.38e-06	4.4e-07	1.58e-06	5.2e-07	1.5e-07	1.65e-06	1.96e-06	2.76e-06	1.74e-06	1.42e-06	2.4e-07	5.9e-07	1.69e-06	8.4e-07	8.6e-07	1.23e-06	0	2.31e-06	1.17e-06	5.8e-07	-4.7e-07	1.91e-06	1.61e-06	2.46e-06
8.67524	1.27e-06	1.52e-06	-6.4e-07	6.6e-07	-9.3e-07	1.22e-06	1.35e-06	6.1e-07	1.51e-06	8.2e-07	2e-07	1.43e-06	1.77e-06	2.4e-06	1.64e-06	1.22e-06	2.7e-07	9.3e-07	1.59e-06	6.1e-07	7.2e-07	1e-06	3.5e-07	2.16e-06	1.33e-06	9.1e-07	-1.3e-06	1.25e-06	1.24e-06	2.69e-06
8.67502	9.5e-07	1.3e-06	-8.1e-07	6.1e-07	-7.2e-07	8.4e-07	1.2e-06	6.9e-07	1.24e-06	9e-07	3.9e-07	1.18e-06	1.83e-06	2.18e-06	1.6e-06	1.2e-06	4.7e-07	1.27e-06	1.7e-06	5.1e-07	7.3e-07	9e-07	1.17e-06	1.85e-06	1.42e-06	1.4e-06	-1.48e-06	8.4e-07	8.2e-07	2.5e-06
8.67481	6.6e-07	9.8e-07	-7.6e-07	4.9e-07	-1.3e-07	6.2e-07	1.08e-06	7.4e-07	9.6e-07	7.8e-07	6.6e-07	1.12e-06	2.14e-06	2.23e-06	1.7e-06	1.46e-06	7.8e-07	1.37e-06	1.91e-06	5.6e-07	7.2e-07	9.4e-07	2.14e-06	1.68e-06	1.18e-06	1.84e-06	-8.7e-07	8.9e-07	5.7e-07	2.02e-06
8.6746	5e-07	6.9e-07	-3.9e-07	2.5e-07	6.2e-07	6.2e-07	1.14e-06	6.8e-07	8.2e-07	6.2e-07	9.5e-07	1.28e-06	2.44e-06	2.42e-06	1.92e-06	1.84e-06	1.05e-06	1.12e-06	1.96e-06	7.1e-07	5.9e-07	1.09e-06	2.99e-06	1.79e-06	6.3e-07	2.06e-06	2.6e-07	1.4e-06	6.5e-07	1.54e-06
8.67438	5e-07	5.3e-07	1.2e-07	-5e-08	1.16e-06	7.8e-07	1.31e-06	4.1e-07	8.5e-07	5.4e-07	1.12e-06	1.49e-06	2.38e-06	2.47e-06	2.14e-06	2.01e-06	1.12e-06	6.5e-07	1.69e-06	9.5e-07	3.9e-07	1.33e-06	3.42e-06	2.03e-06	1.1e-07	2e-06	1.4e-06	2.04e-06	1.04e-06	1.24e-06
8.67417	6.4e-07	5.3e-07	5.1e-07	-2.1e-07	1.28e-06	1.05e-06	1.39e-06	-1e-08	9.9e-07	5.1e-07	1.06e-06	1.61e-06	1.84e-06	2.27e-06	2.15e-06	1.74e-06	1.01e-06	2.2e-07	1.16e-06	1.24e-06	2.9e-07	1.61e-06	3.3e-06	2.1e-06	0	1.73e-06	2.05e-06	2.35e-06	1.49e-06	1.15e-06
8.67396	8.3e-07	6.7e-07	5.5e-07	-7e-08	1.13e-06	1.35e-06	1.33e-06	-3.9e-07	1.17e-06	4.4e-07	7.7e-07	1.6e-06	1.06e-06	1.9e-06	1.87e-06	1.1e-06	8.7e-07	4e-08	5.7e-07	1.48e-06	4.8e-07	1.85e-06	2.7e-06	1.81e-06	3.5e-07	1.46e-06	2.08e-06	2.12e-06	1.68e-06	1.15e-06
8.67374	9.8e-07	8.6e-07	3.1e-07	3.2e-07	1.02e-06	1.62e-06	1.26e-06	-5.5e-07	1.32e-06	3.2e-07	4.2e-07	1.55e-06	5.1e-07	1.53e-06	1.42e-06	4.5e-07	8.2e-07	1.2e-07	9e-08	1.52e-06	9.5e-07	1.89e-06	1.89e-06	1.23e-06	8.3e-07	1.39e-06	1.72e-06	1.54e-06	1.45e-06	1.18e-06
8.67353	1e-06	1.01e-06	-1e-08	7.2e-07	1.06e-06	1.74e-06	1.35e-06	-4.7e-07	1.45e-06	2.3e-07	2.5e-07	1.55e-06	4.5e-07	1.21e-06	1.07e-06	1.4e-07	8.2e-07	2.8e-07	-2.4e-07	1.34e-06	1.47e-06	1.72e-06	1.19e-06	6.1e-07	1.08e-06	1.57e-06	1.38e-06	1.08e-06	9.2e-07	1.2e-06
8.67332	8.5e-07	1.03e-06	-2.6e-07	9.5e-07	1.13e-06	1.64e-06	1.6e-06	-2.4e-07	1.56e-06	2e-07	3.9e-07	1.59e-06	8e-07	9.5e-07	1.05e-06	2.6e-07	7.8e-07	3.1e-07	-4.2e-07	1.07e-06	1.73e-06	1.45e-06	8.1e-07	1.4e-07	1.04e-06	1.82e-06	1.26e-06	1.07e-06	4e-07	1.19e-06
8.6731	5.6e-07	8.8e-07	-4.6e-07	1.06e-06	1.03e-06	1.43e-06	1.83e-06	3e-08	1.63e-06	2.5e-07	8.1e-07	1.66e-06	1.22e-06	7.4e-07	1.37e-06	6.9e-07	6.4e-07	8e-08	-4.2e-07	9e-07	1.62e-06	1.29e-06	7.9e-07	-1.2e-07	8.8e-07	1.91e-06	1.29e-06	1.47e-06	7e-08	1.12e-06
8.67289	2.1e-07	5.8e-07	-6.3e-07	1.24e-06	8.4e-07	1.26e-06	1.9e-06	3.2e-07	1.67e-06	4e-07	1.32e-06	1.75e-06	1.47e-06	6.1e-07	1.84e-06	1.16e-06	4.5e-07	0	-1.5e-07	9.3e-07	1.35e-06	1.31e-06	9.7e-07	-1.7e-07	8.3e-07	1.72e-06	1.27e-06	1.92e-06	-7e-08	1e-06
8.67267	-8e-08	2.3e-07	-7.4e-07	1.57e-06	7.9e-07	1.24e-06	1.81e-06	6.6e-07	1.66e-06	6.1e-07	1.72e-06	1.81e-06	1.48e-06	5.4e-07	2.21e-06	1.47e-06	3.3e-07	0	3.6e-07	1.08e-06	1.27e-06	1.45e-06	1.12e-06	0	9.6e-07	1.36e-06	1.05e-06	2.06e-06	-1.2e-07	9.1e-07
8.67246	-2.1e-07	0	-7.4e-07	1.88e-06	1.02e-06	1.24e-06	1.66e-06	1.06e-06	1.6e-06	7.8e-07	1.87e-06	1.76e-06	1.35e-06	4e-07	2.31e-06	1.54e-06	3.2e-07	0	1.01e-06	1.27e-06	1.52e-06	1.64e-06	1.1e-06	3.5e-07	1.22e-06	1.09e-06	7.3e-07	1.8e-06	-9e-08	8.8e-07
8.67225	-1.7e-07	0	-6.4e-07	1.94e-06	1.4e-06	1.01e-06	1.44e-06	1.51e-06	1.47e-06	7.5e-07	1.76e-06	1.52e-06	1.16e-06	7e-08	2.11e-06	1.45e-06	3.8e-07	0	1.63e-06	1.44e-06	1.92e-06	1.81e-06	1e-06	6.9e-07	1.5e-06	1.08e-06	5.7e-07	1.33e-06	2e-08	8.9e-07
8.67203	-3e-08	0	-4.9e-07	1.68e-06	1.66e-06	4.8e-07	1.07e-06	1.94e-06	1.25e-06	4.7e-07	1.49e-06	1.11e-06	9e-07	-4.5e-07	1.72e-06	1.38e-06	3.9e-07	0	2.09e-06	1.56e-06	2.16e-06	1.93e-06	9.6e-07	7.5e-07	1.74e-06	1.32e-06	7.3e-07	9.2e-07	1.9e-07	9e-07
8.67182	1e-07	0	-2.8e-07	1.23e-06	1.63e-06	-8e-08	5.6e-07	2.14e-06	1.05e-06	9e-08	1.25e-06	6.8e-07	5.6e-07	-9.2e-07	1.23e-06	1.54e-06	3.1e-07	0	2.32e-06	1.51e-06	2.08e-06	1.88e-06	1.02e-06	4.8e-07	1.91e-06	1.62e-06	1.14e-06	6.9e-07	3.4e-07	8.4e-07
8.67161	1.7e-07	1.3e-07	1.4e-07	8e-07	1.31e-06	-2.7e-07	6e-08	1.94e-06	9.9e-07	0	1.16e-06	4.3e-07	1.9e-07	-9.9e-07	7.7e-07	1.98e-06	1.8e-07	0	2.35e-06	1.24e-06	1.76e-06	1.62e-06	1.12e-06	7e-08	1.94e-06	1.75e-06	1.45e-06	5.7e-07	4.5e-07	7e-07
8.67139	2.1e-07	2e-07	7.6e-07	5.7e-07	8.6e-07	1.4e-07	-1.9e-07	1.36e-06	1.15e-06	0	1.2e-06	4.6e-07	-7e-08	-4.7e-07	4.3e-07	2.54e-06	1.2e-07	0	2.29e-06	8.6e-07	1.4e-06	1.25e-06	1.16e-06	-2e-07	1.81e-06	1.64e-06	1.37e-06	4.9e-07	5.8e-07	4.7e-07
8.67118	2.7e-07	2.4e-07	1.36e-06	5.5e-07	4.5e-07	9.3e-07	-1e-07	7e-07	1.44e-06	0	1.21e-06	6.7e-07	-1.2e-07	5e-07	3.3e-07	2.89e-06	1.9e-07	0	2.22e-06	5.7e-07	1.15e-06	9.6e-07	1.12e-06	-2.1e-07	1.57e-06	1.36e-06	8.9e-07	5.1e-07	7.9e-07	2.4e-07
8.67096	3.8e-07	3e-07	1.63e-06	6.4e-07	2.4e-07	1.66e-06	1.8e-07	2.6e-07	1.62e-06	0	1.04e-06	8.9e-07	3e-08	1.48e-06	5.5e-07	2.83e-06	3.6e-07	1.8e-07	2.14e-06	5e-07	1.05e-06	8.9e-07	1.04e-06	-1e-07	1.35e-06	1.06e-06	3.1e-07	7.5e-07	1.07e-06	1.5e-07
8.67075	5.3e-07	4.1e-07	1.41e-06	7.8e-07	3.4e-07	1.97e-06	3.7e-07	1.7e-07	1.55e-06	1e-08	7e-07	1.01e-06	2.2e-07	2.04e-06	1.04e-06	2.4e-06	5.3e-07	2.5e-07	1.92e-06	5.8e-07	1.01e-06	9.6e-07	8.7e-07	-6e-08	1.34e-06	8.4e-07	-8e-08	1.24e-06	1.3e-06	3.1e-07
8.67054	7e-07	5.6e-07	8.1e-07	9.3e-07	7.3e-07	1.87e-06	2.7e-07	2.2e-07	1.29e-06	0	3.8e-07	1.09e-06	3.4e-07	2.06e-06	1.62e-06	1.88e-06	6.8e-07	1.5e-07	1.51e-06	6.7e-07	9.5e-07	1.06e-06	5.6e-07	-1.2e-07	1.53e-06	7.3e-07	-2.2e-07	1.72e-06	1.4e-06	6.9e-07
8.67032	8.6e-07	7.3e-07	1.5e-07	1.12e-06	1.17e-06	1.63e-06	-5e-08	1.8e-07	1.08e-06	0	3.5e-07	1.23e-06	3.5e-07	1.8e-06	2.1e-06	1.53e-06	7.9e-07	1e-07	1.07e-06	7.4e-07	7.9e-07	1.12e-06	1.5e-07	-1.8e-07	1.75e-06	6.7e-07	-2.2e-07	1.85e-06	1.36e-06	1.11e-06
8.67011	9.8e-07	8.9e-07	-3.4e-07	1.29e-06	1.38e-06	1.49e-06	-3.3e-07	-1e-08	1.09e-06	0	6.7e-07	1.46e-06	3.7e-07	1.63e-06	2.34e-06	1.37e-06	8.5e-07	2e-07	8.4e-07	8.1e-07	5.8e-07	1.19e-06	0	-1.3e-07	1.76e-06	6.4e-07	-1.8e-07	1.47e-06	1.25e-06	1.37e-06
8.6699	1.07e-06	1.01e-06	-5.8e-07	1.39e-06	1.22e-06	1.48e-06	-3.3e-07	-1.4e-07	1.29e-06	0	1.16e-06	1.66e-06	5.4e-07	1.68e-06	2.33e-06	1.28e-06	8.1e-07	3.9e-07	8.7e-07	8.9e-07	4.5e-07	1.27e-06	1e-08	-1e-08	1.57e-06	6.2e-07	-1e-07	7.5e-07	1.11e-06	1.41e-06
8.66968	1.13e-06	1.1e-06	-6.5e-07	1.37e-06	8.2e-07	1.49e-06	-5e-08	-3e-08	1.48e-06	0	1.51e-06	1.67e-06	9.3e-07	1.76e-06	2.16e-06	1.21e-06	7.3e-07	5.4e-07	9.3e-07	8.9e-07	4.7e-07	1.27e-06	5.1e-07	7e-08	1.33e-06	6.2e-07	8e-08	3e-08	9.8e-07	1.3e-06
8.66947	1.18e-06	1.16e-06	-6e-07	1.31e-06	4.7e-07	1.43e-06	3.2e-07	3.7e-07	1.5e-06	0	1.55e-06	1.44e-06	1.47e-06	1.64e-06	1.93e-06	1.22e-06	7.5e-07	5.8e-07	7.6e-07	7.6e-07	6.1e-07	1.15e-06	1.13e-06	1.1e-07	1.19e-06	6.6e-07	3.6e-07	-4.1e-07	9e-07	1.17e-06
8.66926	1.26e-06	1.22e-06	-4.4e-07	1.31e-06	4.2e-07	1.35e-06	5.4e-07	8.8e-07	1.36e-06	0	1.37e-06	1.09e-06	2.02e-06	1.38e-06	1.71e-06	1.39e-06	9.5e-07	5.5e-07	3.6e-07	5.7e-07	7.9e-07	9.6e-07	1.55e-06	2.5e-07	1.09e-06	8e-07	7e-07	-4.4e-07	8.8e-07	1.19e-06
8.66904	1.35e-06	1.29e-06	-1.9e-07	1.36e-06	6.9e-07	1.3e-06	5.2e-07	1.3e-06	1.21e-06	1.5e-07	1.22e-06	7.7e-07	2.4e-06	1.27e-06	1.48e-06	1.58e-06	1.18e-06	5.2e-07	4e-08	4.4e-07	9.7e-07	8.3e-07	1.68e-06	5.9e-07	9.4e-07	1.06e-06	1.08e-06	-9e-08	9.1e-07	1.45e-06
8.66883	1.4e-06	1.38e-06	7e-08	1.38e-06	1.07e-06	1.26e-06	3.5e-07	1.53e-06	1.21e-06	3.3e-07	1.24e-06	5.8e-07	2.48e-06	1.44e-06	1.23e-06	1.51e-06	1.19e-06	5.5e-07	1e-08	4e-07	1.1e-06	7.9e-07	1.63e-06	1.05e-06	7.7e-07	1.32e-06	1.45e-06	5e-07	9e-07	1.91e-06
8.66861	1.4e-06	1.43e-06	1.9e-07	1.24e-06	1.3e-06	1.15e-06	2e-07	1.59e-06	1.44e-06	4.2e-07	1.33e-06	4.9e-07	2.31e-06	1.69e-06	1.01e-06	1.08e-06	9.2e-07	5.9e-07	2.1e-07	3.5e-07	1.22e-06	7.4e-07	1.59e-06	1.35e-06	7.9e-07	1.42e-06	1.71e-06	1.11e-06	8.1e-07	2.32e-06
8.6684	1.36e-06	1.43e-06	7e-08	1e-06	1.25e-06	9.4e-07	1.3e-07	1.55e-06	1.82e-06	3.8e-07	1.34e-06	4.4e-07	2.1e-06	1.75e-06	9.5e-07	5.7e-07	6e-07	5.3e-07	3.6e-07	2.1e-07	1.4e-06	6.1e-07	1.6e-06	1.32e-06	1.14e-06	1.33e-06	1.77e-06	1.46e-06	6.9e-07	2.43e-06
8.66819	1.28e-06	1.39e-06	-2e-07	8.4e-07	9.4e-07	7.1e-07	1.1e-07	1.37e-06	2.19e-06	2e-07	1.23e-06	4.4e-07	2.11e-06	1.6e-06	1.09e-06	3.8e-07	5.1e-07	2.3e-07	3.1e-07	7e-08	1.72e-06	4.6e-07	1.56e-06	1.01e-06	1.66e-06	1.17e-06	1.64e-06	1.41e-06	6.1e-07	2.11e-06
8.66797	1.13e-06	1.31e-06	-4.4e-07	9.4e-07	5.4e-07	6.3e-07	1.3e-07	9.9e-07	2.37e-06	0	1.09e-06	5e-07	2.38e-06	1.57e-06	1.32e-06	6.6e-07	6.6e-07	0	2.2e-07	7e-08	2.16e-06	4.6e-07	1.38e-06	7.4e-07	1.99e-06	1.15e-06	1.45e-06	1.02e-06	5.3e-07	1.5e-06
8.66776	8.8e-07	1.15e-06	-5.6e-07	1.31e-06	2.6e-07	7.8e-07	2.1e-07	4.4e-07	2.32e-06	0	1.05e-06	6.2e-07	2.7e-06	1.86e-06	1.46e-06	1.15e-06	7.8e-07	0	3.5e-07	2.8e-07	2.48e-06	6.6e-07	1.04e-06	6.9e-07	1.95e-06	1.33e-06	1.38e-06	5.1e-07	3.4e-07	8.7e-07
8.66755	6.1e-07	9.1e-07	-6e-07	1.77e-06	2.8e-07	1.11e-06	4.1e-07	-1e-07	2.12e-06	0	1.06e-06	7e-07	2.81e-06	2.26e-06	1.39e-06	1.43e-06	6.5e-07	0	7.4e-07	5.2e-07	2.42e-06	9.1e-07	6.8e-07	8.2e-07	1.65e-06	1.58e-06	1.47e-06	1.6e-07	-1e-08	4.2e-07
8.66733	4.4e-07	6.4e-07	-5.7e-07	2.11e-06	6.3e-07	1.42e-06	7.2e-07	-3.8e-07	1.83e-06	0	9.6e-07	7e-07	2.66e-06	2.3e-06	1.25e-06	1.31e-06	3.5e-07	0	1.16e-06	5.6e-07	1.95e-06	9.4e-07	4.8e-07	8.9e-07	1.38e-06	1.7e-06	1.61e-06	8e-08	-3.6e-07	2e-07
8.66712	4.3e-07	4.6e-07	-4.3e-07	2.19e-06	1.19e-06	1.51e-06	1.02e-06	-3.4e-07	1.48e-06	2.8e-07	6.6e-07	6.4e-07	2.4e-06	1.8e-06	1.26e-06	9e-07	1.9e-07	0	1.31e-06	2.9e-07	1.45e-06	6.8e-07	5.3e-07	7.7e-07	1.34e-06	1.59e-06	1.65e-06	3e-07	-3.9e-07	1.7e-07
8.66691	5.6e-07	4.6e-07	-1.6e-07	2.07e-06	1.65e-06	1.31e-06	1.17e-06	-1.4e-07	1.05e-06	6.4e-07	2.3e-07	6.1e-07	2.15e-06	1.03e-06	1.54e-06	5e-07	3.8e-07	0	1.15e-06	-1e-07	1.33e-06	3e-07	7.6e-07	5.5e-07	1.47e-06	1.3e-06	1.59e-06	7.3e-07	6e-08	2.8e-07
8.66669	6.8e-07	5.9e-07	1.6e-07	1.82e-06	1.77e-06	9.1e-07	1.16e-06	-1.1e-07	5.9e-07	7.9e-07	-1.2e-07	7.1e-07	1.86e-06	5e-07	1.98e-06	3.7e-07	8.5e-07	1.9e-07	9e-07	-3e-07	1.7e-06	1e-07	9.9e-07	4.7e-07	1.62e-06	1.02e-06	1.58e-06	1.26e-06	8.3e-07	4.3e-07
8.66648	7e-07	7.1e-07	3.5e-07	1.51e-06	1.51e-06	5.5e-07	1.07e-06	-4.2e-07	2.3e-07	5.9e-07	-2e-07	9.3e-07	1.43e-06	4.5e-07	2.32e-06	5.6e-07	1.33e-06	3.8e-07	8.6e-07	-1.3e-07	2.24e-06	2.6e-07	1.06e-06	6.3e-07	1.69e-06	9.9e-07	1.79e-06	1.81e-06	1.54e-06	5.4e-07
8.66626	6.6e-07	7.3e-07	3.4e-07	1.16e-06	1.07e-06	4.4e-07	1.01e-06	-9.6e-07	5e-08	1.5e-07	3e-08	1.21e-06	8.6e-07	6.7e-07	2.4e-06	9.4e-07	1.6e-06	4e-07	1.11e-06	3.4e-07	2.54e-06	7.2e-07	9.8e-07	9.1e-07	1.65e-06	1.34e-06	2.24e-06	2.33e-06	1.91e-06	5.3e-07
8.66605	6.2e-07	6.9e-07	2.2e-07	8.1e-07	7.1e-07	5.7e-07	9.9e-07	-1.34e-06	2e-08	0	4.7e-07	1.45e-06	3.1e-07	8e-07	2.28e-06	1.31e-06	1.58e-06	4.1e-07	1.5e-06	8.6e-07	2.44e-06	1.22e-06	8.5e-07	1.09e-06	1.55e-06	1.91e-06	2.63e-06	2.83e-06	1.95e-06	3.7e-07
8.66584	6e-07	6.5e-07	1.2e-07	5.5e-07	5.3e-07	7.8e-07	8.9e-07	-1.22e-06	0	0	9.6e-07	1.55e-06	-4e-08	7.2e-07	2.16e-06	1.54e-06	1.3e-06	5.5e-07	1.75e-06	1.15e-06	2.07e-06	1.52e-06	8.2e-07	1.04e-06	1.42e-06	2.31e-06	2.52e-06	3.25e-06	1.79e-06	1.3e-07
8.66562	5.1e-07	6.3e-07	9e-08	4.8e-07	4.6e-07	8.2e-07	6.5e-07	-5.8e-07	-7e-08	1e-07	1.37e-06	1.46e-06	-1.2e-07	5.6e-07	2.19e-06	1.58e-06	8.8e-07	7.9e-07	1.75e-06	1.13e-06	1.68e-06	1.5e-06	9.5e-07	8.4e-07	1.31e-06	2.15e-06	1.74e-06	3.5e-06	1.54e-06	-3e-08
8.66541	3.5e-07	5.4e-07	7e-08	5.7e-07	4e-07	6.4e-07	3.4e-07	2.3e-07	-8e-08	4.6e-07	1.66e-06	1.23e-06	3e-08	5.2e-07	2.39e-06	1.5e-06	4.8e-07	9.2e-07	1.54e-06	9.1e-07	1.41e-06	1.28e-06	1.17e-06	7.1e-07	1.22e-06	1.39e-06	5.9e-07	3.49e-06	1.2e-06	2e-08
8.6652	2.1e-07	3.8e-07	2e-08	7e-07	3.6e-07	4e-07	1.5e-07	8.2e-07	1.4e-07	5.6e-07	1.83e-06	9.6e-07	3.4e-07	5.5e-07	2.65e-06	1.39e-06	2.1e-07	7.8e-07	1.28e-06	7.2e-07	1.13e-06	1.09e-06	1.36e-06	7.9e-07	1.14e-06	3.6e-07	-3.4e-07	3.2e-06	8e-07	3.3e-07
8.66498	2.2e-07	2.4e-07	-3e-08	7.7e-07	3.9e-07	3.6e-07	2.1e-07	1.05e-06	6e-07	3.9e-07	1.9e-06	7.6e-07	6.9e-07	5.1e-07	2.87e-06	1.41e-06	1.2e-07	4.1e-07	1.05e-06	7.6e-07	6.3e-07	1.13e-06	1.43e-06	1e-06	1.09e-06	-4.6e-07	-5.9e-07	2.77e-06	4e-07	8.2e-07
8.66477	4.4e-07	2.5e-07	-1e-08	7.6e-07	4.8e-07	6.2e-07	5.6e-07	1.09e-06	1.12e-06	1.4e-07	1.87e-06	6.6e-07	9.1e-07	3.5e-07	3.01e-06	1.66e-06	2e-07	1.2e-07	8.8e-07	1.08e-06	-1.4e-07	1.44e-06	1.38e-06	1.13e-06	1.14e-06	-7.9e-07	-1.6e-07	2.32e-06	7e-08	1.34e-06
8.66456	7.2e-07	4.7e-07	2e-08	7.6e-07	5e-07	1.01e-06	1.06e-06	1.12e-06	1.41e-06	4e-08	1.74e-06	6.3e-07	9.5e-07	2.5e-07	2.99e-06	2.09e-06	4.3e-07	1.5e-07	7.7e-07	1.54e-06	-8.9e-07	1.89e-06	1.28e-06	1.05e-06	1.31e-06	-6.6e-07	5.9e-07	1.97e-06	-1.8e-07	1.8e-06
8.66434	9e-07	7.5e-07	-1.1e-07	8.8e-07	3.2e-07	1.27e-06	1.57e-06	1.05e-06	1.42e-06	1.4e-07	1.52e-06	6.4e-07	9.5e-07	4.3e-07	2.7e-06	2.49e-06	7.5e-07	4.9e-07	7.1e-07	1.9e-06	-1.14e-06	2.25e-06	1.2e-06	8.2e-07	1.53e-06	-2.3e-07	1.22e-06	1.72e-06	-3.3e-07	2.15e-06
8.66413	9.2e-07	9.3e-07	-5.7e-07	1.1e-06	-2e-08	1.25e-06	1.91e-06	7.2e-07	1.36e-06	3.3e-07	1.21e-06	6.8e-07	1.12e-06	8.6e-07	2.13e-06	2.52e-06	1.06e-06	8.9e-07	7.1e-07	1.98e-06	-6.4e-07	2.34e-06	1.11e-06	6.5e-07	1.65e-06	3.5e-07	1.45e-06	1.56e-06	-3e-07	2.31e-06
[truncated: 36,582 more rows]

## Sheet: Lipid extract
Table S4. NMR data matrix corresponding to lipid extracts. The spectra are normalized to total area after exclusion of residual solvent signals and signals from lidocaine (LDC) or articaine (ATC).
[truncated: 23,605 more rows]

[truncated: 1 more sheets: Medium]
